# Supplementary material for: Glacial History and Landscape Features Shape the Hierarchical Population Genetic Structure of Woodland Caribou (Rangifer tarandus caribou) in Western Canada
Source: Evol Appl. 2026 May 22;19(5):e70269. doi: 10.1111/eva.70269 (PMC13239864; doi:10.1111/eva.70269)
Supplement: Supplementary file 2 — Appendix S2: The Illumina manifest file for the SNP assay used for genotyping all individuals in the study. [file EVA-19-e70269-s001.csv]

Illumina	Inc.
[Heading]
Descriptor File Name	RangiferSNP63k_v2_15069634X375999_A1.bpm
Assay Format	Infinium HTS
Date Manufactured	7/21/2021
Loci Count	76050
[Assay]
IlmnID	Name	IlmnStrand	SNP	AddressA_ID	AlleleA_ProbeSeq	AddressB_ID	AlleleB_ProbeSeq	GenomeBuild	Chr	MapInfo	Ploidy	Species	Source	SourceVersion	SourceStrand	SourceSeq	TopGenomicSeq	BeadSetID
1_1002319-0_T_U_2899995773	1_1002319	TOP	[A/G]	0013807886	ATCCTGGAGTGGATAGCCATTTCCTTCTCCAGGGGGTCTTCCCAACCCAG			0	0	0	NA	Custom	Unknown	0	BOT	NC[T/C]CTGGGTTGGGAAGACCCCCTGGAGAAGGAAATGGCTATCCACTCCAGGAT	ATCCTGGAGTGGATAGCCATTTCCTTCTCCAGGGGGTCTTCCCAACCCAG[A/G]GN	2255
1_10069422-0_B_U_2899893910	1_10069422	BOT	[T/C]	0023678255	CTCCTTCTTTAAAGACGTTGGTTTTCAAGGTGTGCTGCCTGGGAGCTCGT			0	0	0	NA	Custom	Unknown	0	BOT	CTCCTTCTTTAAAGACGTTGGTTTTCAAGGTGTGCTGCCTGGGAGCTCGT[T/C]AGAGCTGCAGGGCCTCACCGGCCCTCCAGGTGCCTGCACTGGACGATTGG	CCAATCGTCCAGTGCAGGCACCTGGAGGGCCGGTGAGGCCCTGCAGCTCT[A/G]ACGAGCTCCCAGGCAGCACACCTTGAAAACCAACGTCTTTAAAGAAGGAG	2255
1_10100914-0_B_U_2899994308	1_10100914	BOT	[T/C]	0054624885	TACAGCCCTTCGCAGCGGTCCACAGAGGCTTTATTTTAGCAGCAGAATCG			0	0	0	NA	Custom	Unknown	0	TOP	NA[A/G]CGATTCTGCTGCTAAAATAAAGCCTCTGTGGACCGCTGCGAAGGGCTGTA	NA[A/G]CGATTCTGCTGCTAAAATAAAGCCTCTGTGGACCGCTGCGAAGGGCTGTA	2255
1_10150284-0_B_U_2899893912	1_10150284	BOT	[T/C]	0010697944	TGCTCTGGCTTCCGATTGTTTTACCTGCTCAGAGGTGAACTTAAGCTGTT			0	0	0	NA	Custom	unknown	0	BOT	TGCTCTGGCTTCCGATTGTTTTACCTGCTCAGAGGTGAACTTAAGCTGTT[T/C]AGTTCAGGTCAGTTCAGTCATTCAGTCATGTCCGACTCTGTGACCCCATG	CATGGGGTCACAGAGTCGGACATGACTGAATGACTGAACTGACCTGAACT[A/G]AACAGCTTAAGTTCACCTCTGAGCAGGTAAAACAATCGGAAGCCAGAGCA	2255
1_10250319-0_T_U_2899893915	1_10250319	TOP	[A/G]	0075623597	AAAGGATCAGGCTTCTCTCCCCGGACTCCAACTTTGTTGTTATCCTGGAG			0	0	0	NA	Custom	Unknown	0	BOT	AGCAAAGCATTCTGTGATGAAACGAGGAGGTGAAGGTTACATGTGTGCAC[T/C]CTCCAGGATAACAACAAAGTTGGAGTCCGGGGAGAGAAGCCTGATCCTTT	AAAGGATCAGGCTTCTCTCCCCGGACTCCAACTTTGTTGTTATCCTGGAG[A/G]GTGCACACATGTAACCTTCACCTCCTCGTTTCATCACAGAATGCTTTGCT	2255
1_10253861-0_B_U_2899893916	1_10253861	BOT	[T/C]	0029600868	AACACTGTGTCTCTCTGCCTCGAGATCTGCCCCCTGGAGGAGAAGACGAG			0	0	0	NA	Custom	unknown	0	BOT	AACACTGTGTCTCTCTGCCTCGAGATCTGCCCCCTGGAGGAGAAGACGAG[T/C]GTTCTGCCAAACTCCCTGCACATCTTCAACGCCATCAGTGGGACGCCCAC	GTGGGCGTCCCACTGATGGCGTTGAAGATGTGCAGGGAGTTTGGCAGAAC[A/G]CTCGTCTTCTCCTCCAGGGGGCAGATCTCGAGGCAGAGAGACACAGTGTT	2255
1_102812-0_B_U_2899993890	1_102812	BOT	[T/A]	0051620211	GGGCCAGCGGAGAATCCCCCACAAGCCTTTCGTGGGTTCTGGAGCTGGGT	0003804291	GGGCCAGCGGAGAATCCCCCACAAGCCTTTCGTGGGTTCTGGAGCTGGGA	0	0	0	NA	Custom	unknown	0	TOP	NA[A/T]CCCAGCTCCAGAACCCACGAAAGGCTTGTGGGGGATTCTCCGCTGGCCCG	NA[A/T]CCCAGCTCCAGAACCCACGAAAGGCTTGTGGGGGATTCTCCGCTGGCCCG	2255
1_10303983-0_T_U_2900004473	1_10303983	TOP	[A/G]	0002605597	AGTGGGGTGGACGGGAGACAGGAAAGGCAAGGCGTCTGCTTGTCACCGTC			0	0	0	NA	Custom	Unknown	0	TOP	AGTGGGGTGGACGGGAGACAGGAAAGGCAAGGCGTCTGCTTGTCACCGTC[A/G]TCCTGGTAAATAGAGGACN	AGTGGGGTGGACGGGAGACAGGAAAGGCAAGGCGTCTGCTTGTCACCGTC[A/G]TCCTGGTAAATAGAGGACN	2255
1_103054-0_T_U_2899893550	1_103054	TOP	[A/G]	0033650295	ACAGCACTTCAGACCTCAGCTTGGTTTCGTCCACTTCCTATCAAAGCAGC			0	0	0	NA	Custom	unknown	0	TOP	ACAGCACTTCAGACCTCAGCTTGGTTTCGTCCACTTCCTATCAAAGCAGC[A/G]AATGCCACGTACAACTATGGCGCCCTGGTGACTGTCTACACAGACGCGGT	ACAGCACTTCAGACCTCAGCTTGGTTTCGTCCACTTCCTATCAAAGCAGC[A/G]AATGCCACGTACAACTATGGCGCCCTGGTGACTGTCTACACAGACGCGGT	2255
1_1033699_modl18C_ilmnrev-0_T_R_2901237513	1_1033699_modl18C_ilmnrev	TOP	[A/G]	0040720247	TCAGGACTCGGCCCGCCACACGGAGCGCGCCTCCCGGAGAGCTAAAGTAC			0	0	0	NA	Custom	unknown	0	TOP	TCAGGACTCGGCCCGCCACACGGAGCGCGCCTCCCGGAGAGCTAAAGTAC[A/G]CGACGNCCGCGTCCGTCGGGGCGCTGCGGCGGAGGCCCGCCGCCCTACGAGCC	TCAGGACTCGGCCCGCCACACGGAGCGCGCCTCCCGGAGAGCTAAAGTAC[A/G]CGACGNCCGCGTCCGTCGGGGCGCTGCGGCGGAGGCCCGCCGCCCTACGAGCC	2255
1_1033699_modl18T_ilmnrev-0_T_R_2901237514	1_1033699_modl18T_ilmnrev	TOP	[A/G]	0079710556	TCAGGACTCGGCCCGCCACACGGAGCGCGCCTTCCGGAGAGCTAAAGTAC			0	0	0	NA	Custom	Unknown	0	TOP	TCAGGACTCGGCCCGCCACACGGAGCGCGCCTTCCGGAGAGCTAAAGTAC[A/G]CGACGNCCGCGTCCGTCGGGGCGCTGCGGCGGAGGCCCGCCGCCCTACGAGCC	TCAGGACTCGGCCCGCCACACGGAGCGCGCCTTCCGGAGAGCTAAAGTAC[A/G]CGACGNCCGCGTCCGTCGGGGCGCTGCGGCGGAGGCCCGCCGCCCTACGAGCC	2255
1_1033699_modl9A_ilmnfwd-0_B_F_2901237515	1_1033699_modl9A_ilmnfwd	BOT	[T/C]	0002696494	GGCTCGTAGGGCGGCGGGCCTCCGCCGCAGCGCCCCGACGGACGGCGTCG			0	0	0	NA	Custom	unknown	0	BOT	GGCTCGTAGGGCGGCGGGCCTCCGCCGCAGCGCCCCGACGGACGGCGTCG[T/C]GTACTNTTAGCTCTCCGGAAGGCGCGCTCCGTGTGGCGGGCCGAGTCCTGA	TCAGGACTCGGCCCGCCACACGGAGCGCGCCTTCCGGAGAGCTAANAGTAC[A/G]CGACGCCGTCCGTCGGGGCGCTGCGGCGGAGGCCCGCCGCCCTACGAGCC	2255
1_10338650-0_B_U_2900284387	1_10338650	BOT	[T/C]	0089747863	CGAGCTGGATGCTCCTTTTCTGCAGTGACCTCACAGTCTAGTTAAGGAGA			0	0	0	NA	Custom	unknown	0	BOT	CGAGCTGGATGCTCCTTTTCTGCAGTGACCTCACAGTCTAGTTAAGGAGA[T/C]GACTACN	NGTAGTC[A/G]TCTCCTTAACTAGACTGTGAGGTCACTGCAGAAAAGGAGCATCCAGCTCG	2255
1_10338657_modl7C_ilmnfwd-0_T_F_2901237516	1_10338657_modl7C_ilmnfwd	TOP	[A/G]	0069602130	GATGCTCCTTTTCTGCAGTGACCTCACAGTCTAGTTAAGGAGACGACTAC			0	0	0	NA	Custom	Unknown	0	TOP	GATGCTCCTTTTCTGCAGTGACCTCACAGTCTAGTTAAGGAGACGACTAC[A/G]ACACANGGTGACAAGAGTTTGGTGAGAAGTTTTGGCGACTTGGCAGGAAAA	GATGCTCCTTTTCTGCAGTGACCTCACAGTCTAGTTAAGGAGACGACTAC[A/G]ACACANGGTGACAAGAGTTTGGTGAGAAGTTTTGGCGACTTGGCAGGAAAA	2255
1_10338657_modl7T_ilmnfwd-0_T_F_2901237517	1_10338657_modl7T_ilmnfwd	TOP	[A/G]	0080772549	GATGCTCCTTTTCTGCAGTGACCTCACAGTCTAGTTAAGGAGATGACTAC			0	0	0	NA	Custom	unknown	0	TOP	GATGCTCCTTTTCTGCAGTGACCTCACAGTCTAGTTAAGGAGATGACTAC[A/G]ACACANGGTGACAAGAGTTTGGTGAGAAGTTTTGGCGACTTGGCAGGAAAA	GATGCTCCTTTTCTGCAGTGACCTCACAGTCTAGTTAAGGAGATGACTAC[A/G]ACACANGGTGACAAGAGTTTGGTGAGAAGTTTTGGCGACTTGGCAGGAAAA	2255
1_10338737-0_B_U_2899893920	1_10338737	BOT	[T/C]	0085610444	TTTGGCGACTTGGCAGGAAAACTCCCCAAAGAGCAAGATGAATGACAACA			0	0	0	NA	Custom	Unknown	0	BOT	TTTGGCGACTTGGCAGGAAAACTCCCCAAAGAGCAAGATGAATGACAACA[T/C]GGGGCACAGCCTCCACTCAGGGTGAAGGAGGTGCCAGGCCGGGTGGCTTT	AAAGCCACCCGGCCTGGCACCTCCTTCACCCTGAGTGGAGGCTGTGCCCC[A/G]TGTTGTCATTCATCTTGCTCTTTGGGGAGTTTTCCTGCCAAGTCGCCAAA	2255
1_10354083-0_B_U_2899893923	1_10354083	BOT	[T/A]	0035740130	GACGCCGCAGCAATATACATCACCATGAAATTTCGAATTACTAGAATCCT	0074652990	GACGCCGCAGCAATATACATCACCATGAAATTTCGAATTACTAGAATCCA	0	0	0	NA	Custom	unknown	0	TOP	TCTTTTGTATGAAAACATGTTTCTCTCTAGAAGGTTATAGAATCATCTCT[A/T]GGATTCTAGTAATTCGAAATTTCATGGTGATGTATATTGCTGCGGCGTCC	TCTTTTGTATGAAAACATGTTTCTCTCTAGAAGGTTATAGAATCATCTCT[A/T]GGATTCTAGTAATTCGAAATTTCATGGTGATGTATATTGCTGCGGCGTCC	2255
1_10363305-0_T_U_2900285859	1_10363305	TOP	[A/C]	0091664848	CCAGGAATCAAACCCGTGTCTCTTACATTCTTGGCATTGGCAGGTGGATT			0	0	0	NA	Custom	Unknown	0	TOP	CCAGGAATCAAACCCGTGTCTCTTACATTCTTGGCATTGGCAGGTGGATT[A/C]TTTACCACTAGCACCN	CCAGGAATCAAACCCGTGTCTCTTACATTCTTGGCATTGGCAGGTGGATT[A/C]TTTACCACTAGCACCN	2255
1_10368209-0_B_U_2899893924	1_10368209	BOT	[T/G]	0067639109	GTAGGCAGAACATGCTCTGCGAGCATCAAAATATTGAGCCTAAGTCTACA			0	0	0	NA	Custom	Unknown	0	BOT	GTAGGCAGAACATGCTCTGCGAGCATCAAAATATTGAGCCTAAGTCTACA[T/G]GAACAGAATTTTGTAAATGTCCCAAGATGGTTGCTGATGGCCCACGTGTT	AACACGTGGGCCATCAGCAACCATCTTGGGACATTTACAAAATTCTGTTC[A/C]TGTAGACTTAGGCTCAATATTTTGATGCTCGCAGAGCATGTTCTGCCTAC	2255
1_10453121-0_B_U_2899893927	1_10453121	BOT	[T/C]	0049702294	ATGCAGGACACCCTCAGTGAGTGTCAGCTGCGGCCGTAGCGGAGAGGAGG			0	0	0	NA	Custom	unknown	0	TOP	CAGCCAGGGTGCCCAGCTGGGTCTCTGCTCCGGGGAGAGGGCTCCCGCCT[A/G]CCTCCTCTCCGCTACGGCCGCAGCTGACACTCACTGAGGGTGTCCTGCAT	CAGCCAGGGTGCCCAGCTGGGTCTCTGCTCCGGGGAGAGGGCTCCCGCCT[A/G]CCTCCTCTCCGCTACGGCCGCAGCTGACACTCACTGAGGGTGTCCTGCAT	2255
1_10479777-0_T_U_2899995784	1_10479777	TOP	[A/G]	0066774546	AAGTGTCTGCAGGGACGTTCTGCAGTCAGTCAGGCAGGGTGTTCGGGGAG			0	0	0	NA	Custom	unknown	0	BOT	NC[T/C]CTCCCCGAACACCCTGCCTGACTGACTGCAGAACGTCCCTGCAGACACTT	AAGTGTCTGCAGGGACGTTCTGCAGTCAGTCAGGCAGGGTGTTCGGGGAG[A/G]GN	2255
1_10503798-0_T_U_2899893929	1_10503798	TOP	[C/G]	0015660285	CACAGGACTCTCCAGGCAAGAATACTGGAGTGGGTTGCCGTGCCCTCCTC	0075700156	CACAGGACTCTCCAGGCAAGAATACTGGAGTGGGTTGCCGTGCCCTCCTG	0	0	0	NA	Custom	Unknown	0	BOT	CTGCCATGCGGGAGACTCGGGTTCGATCCCTGGGTCGGGAAGATCCCCTG[C/G]AGGAGGGCACGGCAACCCACTCCAGTATTCTTGCCTGGAGAGTCCTGTGG	CCACAGGACTCTCCAGGCAAGAATACTGGAGTGGGTTGCCGTGCCCTCCT[C/G]CAGGGGATCTTCCCGACCCAGGGATCGAACCCGAGTCTCCCGCATGGCAG	2255
1_10508621-0_T_U_2899997233	1_10508621	TOP	[A/G]	0014715839	GGGAGTTGGTGATGGACAGGGAAGCCTGGCGTGCTGCAGTCCATGGGGTC			0	0	0	NA	Custom	Unknown	0	BOT	NG[T/C]GACCCCATGGACTGCAGCACGCCAGGCTTCCCTGTCCATCACCAACTCCC	GGGAGTTGGTGATGGACAGGGAAGCCTGGCGTGCTGCAGTCCATGGGGTC[A/G]CN	2255
1_10522641-0_T_U_2899893931	1_10522641	TOP	[C/G]	0006704398	GTAAGTGGTGAGAGCAGGGCTGTCTGTCCTCACCACAATCGGTGACACGC	0052715218	GTAAGTGGTGAGAGCAGGGCTGTCTGTCCTCACCACAATCGGTGACACGG	0	0	0	NA	Custom	unknown	0	BOT	CTGGGGTGGCTGACGCCCAGCCCCGTGCCCCTTGCCAGTTCAACAGGCCC[C/G]CGTGTCACCGATTGTGGTGAGGACAGACAGCCCTGCTCTCACCACTTACC	GGTAAGTGGTGAGAGCAGGGCTGTCTGTCCTCACCACAATCGGTGACACG[C/G]GGGCCTGTTGAACTGGCAAGGGGCACGGGGCTGGGCGTCAGCCACCCCAG	2255
1_1054476-0_T_U_2900003308	1_1054476	TOP	[A/G]	0089673507	ACAGCCCCTGGAGCCCACAGCCCCTCGGGGAGCAGCGTCCCGGGACCCCC			0	0	0	NA	Custom	Unknown	0	TOP	ACAGCCCCTGGAGCCCACAGCCCCTCGGGGAGCAGCGTCCCGGGACCCCC[A/G]GGCTGGCCCACCTCN	ACAGCCCCTGGAGCCCACAGCCCCTCGGGGAGCAGCGTCCCGGGACCCCC[A/G]GGCTGGCCCACCTCN	2255
1_10553744-0_B_U_2899893933	1_10553744	BOT	[T/C]	0026788281	TTTCTAGTCATTTTCCACATCTCCTTGTGATATAGACCCTGTGTCTTTCT			0	0	0	NA	Custom	Unknown	0	TOP	AATAGCGTCTTCATTTCCTAACTACTTCCTTAATGTCTTAAGAATTATTC[A/G]AGAAAGACACAGGGTCTATATCACAAGGAGATGTGGAAAATGACTAGAAA	AATAGCGTCTTCATTTCCTAACTACTTCCTTAATGTCTTAAGAATTATTC[A/G]AGAAAGACACAGGGTCTATATCACAAGGAGATGTGGAAAATGACTAGAAA	2255
1_10604238-0_B_U_2899893934	1_10604238	BOT	[T/C]	0076722527	GATCTGATAAAAAGGCAAGATCCAACTCTATGCTGACTATAAGAAACACA			0	0	0	NA	Custom	unknown	0	BOT	GATCTGATAAAAAGGCAAGATCCAACTCTATGCTGACTATAAGAAACACA[T/C]TGCTAATACAAATACACACATAGTTAAAAACAAAAGGATGGGGGAGAAAA	TTTTCTCCCCCATCCTTTTGTTTTTAACTATGTGTGTATTTGTATTAGCA[A/G]TGTGTTTCTTATAGTCAGCATAGAGTTGGATCTTGCCTTTTTATCAGATC	2255
1_10654461-0_B_U_2899893937	1_10654461	BOT	[T/G]	0038633849	CTGTGAAAGTCGTCAGGGTCTAAACAGAGACTGGACTTGAAGGGTCACAT			0	0	0	NA	Custom	Unknown	0	TOP	ACACTGTGCTTGCGGGAGGTCTCGGGACAAACAGGAGAAGGAGTCTCCAG[A/C]ATGTGACCCTTCAAGTCCAGTCTCTGTTTAGACCCTGACGACTTTCACAG	ACACTGTGCTTGCGGGAGGTCTCGGGACAAACAGGAGAAGGAGTCTCCAG[A/C]ATGTGACCCTTCAAGTCCAGTCTCTGTTTAGACCCTGACGACTTTCACAG	2255
1_10692751-0_B_U_2899893939	1_10692751	BOT	[T/C]	0073644190	ATCTTATTTGGGAAGTCTGTGCAAATCTGTGTCTAACATGTGCTTTGTTA			0	0	0	NA	Custom	unknown	0	TOP	AGGTATAGTGCTATGGAAATGAGTAGTTATGATACCATTTATAAAGTTCA[A/G]TAACAAAGCACATGTTAGACACAGATTTGCACAGACTTCCCAAATAAGAT	AGGTATAGTGCTATGGAAATGAGTAGTTATGATACCATTTATAAAGTTCA[A/G]TAACAAAGCACATGTTAGACACAGATTTGCACAGACTTCCCAAATAAGAT	2255
1_10704076-0_B_U_2899893942	1_10704076	BOT	[T/C]	0008806580	ATACACAATGAGGAATGCTGATCTTGAACCCAGAAGTTCTGCCCGTTTGT			0	0	0	NA	Custom	unknown	0	BOT	ATACACAATGAGGAATGCTGATCTTGAACCCAGAAGTTCTGCCCGTTTGT[T/C]ACAGCAAACCTAAAACAGACCACATGGCCCAGTCTGCTTGAAAACTGGCT	AGCCAGTTTTCAAGCAGACTGGGCCATGTGGTCTGTTTTAGGTTTGCTGT[A/G]ACAAACGGGCAGAACTTCTGGGTTCAAGATCAGCATTCCTCATTGTGTAT	2255
1_10739456-0_T_U_2899893944	1_10739456	TOP	[A/G]	0060695863	ACTTCAGAGTATCTATCCTTGGCATCTGTCTCAGGGACCAGCATGATCAC			0	0	0	NA	Custom	Unknown	0	TOP	ACTTCAGAGTATCTATCCTTGGCATCTGTCTCAGGGACCAGCATGATCAC[A/G]TGATGGGCTATCCTCTCTAAGGGATCCCCGAACGGCCTGGTGAGAACAGG	ACTTCAGAGTATCTATCCTTGGCATCTGTCTCAGGGACCAGCATGATCAC[A/G]TGATGGGCTATCCTCTCTAAGGGATCCCCGAACGGCCTGGTGAGAACAGG	2255
1_10753418-0_B_U_2899893946	1_10753418	BOT	[T/C]	0099618139	ATGGTTAAAAATAAACACAACTGCCAGAAAAAACTGACATCAGTCCAGCT			0	0	0	NA	Custom	unknown	0	BOT	ATGGTTAAAAATAAACACAACTGCCAGAAAAAACTGACATCAGTCCAGCT[T/C]GCCTTCTCCATCGCCAGCCTCCTCCTTGCACTCTTGCCTACTCTGGTGTT	AACACCAGAGTAGGCAAGAGTGCAAGGAGGAGGCTGGCGATGGAGAAGGC[A/G]AGCTGGACTGATGTCAGTTTTTTCTGGCAGTTGTGTTTATTTTTAACCAT	2255
1_10852617-0_B_U_2899893948	1_10852617	BOT	[T/C]	0071804255	TCCTGCAGCTGAAAATCTGTGTATAATTTAAAGTCAGTCCTCTGTATCCG			0	0	0	NA	Custom	Unknown	0	BOT	TCCTGCAGCTGAAAATCTGTGTATAATTTAAAGTCAGTCCTCTGTATCCG[T/C]GATTCTACATTTGTGCTTTCAATCTATCTCAGATAACGTAGTGCTATTTA	TAAATAGCACTACGTTATCTGAGATAGATTGAAAGCACAAATGTAGAATC[A/G]CGGATACAGAGGACTGACTTTAAATTATACACAGATTTTCAGCTGCAGGA	2255
1_10903682-0_T_U_2899893951	1_10903682	TOP	[A/G]	0055754117	ATAAATAGATACTGGAGGGTTAAAATCCCTTTGGGAGCAGTAGAGATGAA			0	0	0	NA	Custom	unknown	0	BOT	TTTACCAAGACTTTAATCACTGCTAAGTACCTACAGAGAATCTGGTTCTA[T/C]TTCATCTCTACTGCTCCCAAAGGGATTTTAACCCTCCAGTATCTATTTAT	ATAAATAGATACTGGAGGGTTAAAATCCCTTTGGGAGCAGTAGAGATGAA[A/G]TAGAACCAGATTCTCTGTAGGTACTTAGCAGTGATTAAAGTCTTGGTAAA	2255
1_1092969-0_B_U_2899893595	1_1092969	BOT	[T/C]	0028761914	ACGGAAGAGCGGGGGGAAGGTGGATAACCAGGAAGAGCACCGCAACAACT			0	0	0	NA	Custom	Unknown	0	TOP	AGCCGAGCCTTGGGCAGAGCGCGCAGGGGCGCCTTGCCATACGGGTGGTC[A/G]AGTTGTTGCGGTGCTCTTCCTGGTTATCCACCTTCCCCCCGCTCTTCCGT	AGCCGAGCCTTGGGCAGAGCGCGCAGGGGCGCCTTGCCATACGGGTGGTC[A/G]AGTTGTTGCGGTGCTCTTCCTGGTTATCCACCTTCCCCCCGCTCTTCCGT	2255
1_1095807-0_T_U_2899893597	1_1095807	TOP	[A/G]	0009719285	GCTGGGCTGCAATTCTACTGGTTACAGAGAGGGACTGAAAATTTCCGAGC			0	0	0	NA	Custom	unknown	0	BOT	TCTGGTGGAGCCCGGAGTGTCCGCAGAAGCAGCGTTTTGACAGCCGACAC[T/C]GCTCGGAAATTTTCAGTCCCTCTCTGTAACCAGTAGAATTGCAGCCCAGC	GCTGGGCTGCAATTCTACTGGTTACAGAGAGGGACTGAAAATTTCCGAGC[A/G]GTGTCGGCTGTCAAAACGCTGCTTCTGCGGACACTCCGGGCTCCACCAGA	2255
1_11002677-0_T_U_2899893952	1_11002677	TOP	[A/G]	0010611103	TCCACTGCATTCTTGTACTTTAAGCCTTTTGGATGTCATGCCTATGTGGT			0	0	0	NA	Custom	Unknown	0	TOP	TCCACTGCATTCTTGTACTTTAAGCCTTTTGGATGTCATGCCTATGTGGT[A/G]TGTACCAAAATCCATCCAGATTATGCAAGGTTCCAGTGAAAGGTACAGTG	TCCACTGCATTCTTGTACTTTAAGCCTTTTGGATGTCATGCCTATGTGGT[A/G]TGTACCAAAATCCATCCAGATTATGCAAGGTTCCAGTGAAAGGTACAGTG	2255
1_1100621-0_T_U_2899893599	1_1100621	TOP	[A/G]	0002765452	AGAGAACAGACAAAATATTAGGAAAAGCAGCAATTTGGACAAACCTAGGA			0	0	0	NA	Custom	unknown	0	BOT	CTGAGACGTCTGACCTCCACACGCTCTCTCTCTCTGTCTTGTAACTCTGT[T/C]TCCTAGGTTTGTCCAAATTGCTGCTTTTCCTAATATTTTGTCTGTTCTCT	AGAGAACAGACAAAATATTAGGAAAAGCAGCAATTTGGACAAACCTAGGA[A/G]ACAGAGTTACAAGACAGAGAGAGAGAGCGTGTGGAGGTCAGACGTCTCAG	2255
1_11052304-0_T_U_2899893954	1_11052304	TOP	[A/C]	0003607361	ACCGCCCATGAAATTCGCCAGGCCAGAATACTGGAGTTGGGTAGCCTTTC			0	0	0	NA	Custom	Unknown	0	TOP	ACCGCCCATGAAATTCGCCAGGCCAGAATACTGGAGTTGGGTAGCCTTTC[A/C]CTTCTCCAGAGGATCGTCCCAACCCAGGGATCAAACCAGGGTCTCCTGCA	ACCGCCCATGAAATTCGCCAGGCCAGAATACTGGAGTTGGGTAGCCTTTC[A/C]CTTCTCCAGAGGATCGTCCCAACCCAGGGATCAAACCAGGGTCTCCTGCA	2255
1_11152293-0_B_U_2899995785	1_11152293	BOT	[T/C]	0048735108	GAAAGATTTCCAGAACTCGTGGAACATAAAAGAGAGGGACAGCTGGCAAG			0	0	0	NA	Custom	unknown	0	TOP	NC[A/G]CTTGCCAGCTGTCCCTCTCTTTTATGTTCCACGAGTTCTGGAAATCTTTC	NC[A/G]CTTGCCAGCTGTCCCTCTCTTTTATGTTCCACGAGTTCTGGAAATCTTTC	2255
1_11166471-0_B_U_2899893956	1_11166471	BOT	[T/C]	0089781206	TTTAAATCAAGTTAAAGTAACATATGTGAGCCAACCACAGCCAGCAGGCA			0	0	0	NA	Custom	unknown	0	BOT	TTTAAATCAAGTTAAAGTAACATATGTGAGCCAACCACAGCCAGCAGGCA[T/C]ACCCCACCAGCCCCCGCCAAGAGCGCCAGTAGAAGACAGCTTCTGAAGAG	CTCTTCAGAAGCTGTCTTCTACTGGCGCTCTTGGCGGGGGCTGGTGGGGT[A/G]TGCCTGCTGGCTGTGGTTGGCTCACATATGTTACTTTAACTTGATTTAAA	2255
1_11202771-0_T_U_2899893958	1_11202771	TOP	[A/G]	0073702289	ATTCTTCACTTTTTTGGAAACTTCAGCTCCTTAGCTCCTAAGGTGTCAGT			0	0	0	NA	Custom	Unknown	0	TOP	ATTCTTCACTTTTTTGGAAACTTCAGCTCCTTAGCTCCTAAGGTGTCAGT[A/G]AATAGTTTTAGCTGCAGAAGAACTTTGTCTCACATGTTTTGAACTTGGAG	ATTCTTCACTTTTTTGGAAACTTCAGCTCCTTAGCTCCTAAGGTGTCAGT[A/G]AATAGTTTTAGCTGCAGAAGAACTTTGTCTCACATGTTTTGAACTTGGAG	2255
1_11252737-0_B_U_2899893960	1_11252737	BOT	[T/C]	0040668153	TCCCATAAGTCCCTGTCTTTGCACCATGCTTCTAGGAGTGGTTTGGTGAG			0	0	0	NA	Custom	unknown	0	BOT	TCCCATAAGTCCCTGTCTTTGCACCATGCTTCTAGGAGTGGTTTGGTGAG[T/C]GAATCGATCTAATTGGCTGAATCAACTAAATTTTTGAGAAGATCATTTCT	AGAAATGATCTTCTCAAAAATTTAGTTGATTCAGCCAATTAGATCGATTC[A/G]CTCACCAAACCACTCCTAGAAGCATGGTGCAAAGACAGGGACTTATGGGA	2255
1_11303007-0_T_U_2899893963	1_11303007	TOP	[A/G]	0049730850	AAACTTTCCCCATCAGTCCTGTTGGCATAATGAGGGGCTCGGTGCTCACT			0	0	0	NA	Custom	Unknown	0	BOT	AAATCACCTTAACTTTCTAGTTAGTGTCCATGTAACATGCACTTGTCTTA[T/C]AGTGAGCACCGAGCCCCTCATTATGCCAACAGGACTGATGGGGAAAGTTT	AAACTTTCCCCATCAGTCCTGTTGGCATAATGAGGGGCTCGGTGCTCACT[A/G]TAAGACAAGTGCATGTTACATGGACACTAACTAGAAAGTTAAGGTGATTT	2255
1_11352783-0_T_U_2899995786	1_11352783	TOP	[A/C]	0084710861	ATTCCATGGACAGAGAATCCTGGCAGGCTACACTCCATGGGGTCGCAAAG			0	0	0	NA	Custom	Unknown	0	BOT	NC[T/G]CTTTGCGACCCCATGGAGTGTAGCCTGCCAGGATTCTCTGTCCATGGAAT	ATTCCATGGACAGAGAATCCTGGCAGGCTACACTCCATGGGGTCGCAAAG[A/C]GN	2255
1_11433692-0_T_U_2899893965	1_11433692	TOP	[A/T]	0008603194	TTTTTCTTTTTACCCCTTCTTCTGTTTGATGAAATTACCAACAAAATCTA	0063636285	TTTTTCTTTTTACCCCTTCTTCTGTTTGATGAAATTACCAACAAAATCTT	0	0	0	NA	Custom	unknown	0	BOT	CCGGATTCCTGGCTCCCAGTCTGGGGCTGTTCTGACTCCTCTGCCCTTAC[A/T]AGATTTTGTTGGTAATTTCATCAAACAGAAGAAGGGGTAAAAAGAAAAAA	TTTTTTCTTTTTACCCCTTCTTCTGTTTGATGAAATTACCAACAAAATCT[A/T]GTAAGGGCAGAGGAGTCAGAACAGCCCCAGACTGGGAGCCAGGAATCCGG	2255
1_1150366-0_B_U_2899893601	1_1150366	BOT	[G/C]	0074787223	TGGCTTCTGAGATTTCAGAAAATATTTTCATCTAGCTCAACACGGATGCG	0005682540	TGGCTTCTGAGATTTCAGAAAATATTTTCATCTAGCTCAACACGGATGCC	0	0	0	NA	Custom	Unknown	0	TOP	CGTTTCAGTTTTAGGATAATTTTTACAGTAAGTGGGACGAGCTGATAGAA[C/G]GCATCCGTGTTGAGCTAGATGAAAATATTTTCTGAAATCTCAGAAGCCAT	CGTTTCAGTTTTAGGATAATTTTTACAGTAAGTGGGACGAGCTGATAGAA[C/G]GCATCCGTGTTGAGCTAGATGAAAATATTTTCTGAAATCTCAGAAGCCAT	2255
1_11504113-0_T_U_2899893967	1_11504113	TOP	[A/C]	0005711593	CTCAGAACCCAGAGGGTGCCAGGCACCCAGGAGGATGGCAAGAAATGCTT			0	0	0	NA	Custom	unknown	0	BOT	GCCTTCCAGGACTAACCCTGAAGCGCTCTCAAGTTGGAGAACCACCAGGG[T/G]AAGCATTTCTTGCCATCCTCCTGGGTGCCTGGCACCCTCTGGGTTCTGAG	CTCAGAACCCAGAGGGTGCCAGGCACCCAGGAGGATGGCAAGAAATGCTT[A/C]CCCTGGTGGTTCTCCAACTTGAGAGCGCTTCAGGGTTAGTCCTGGAAGGC	2255
1_11554221-0_T_U_2899893969	1_11554221	TOP	[A/G]	0086661861	CTTGTAAGCTTGCTAACTCTGATGTATCAACAAAGAAGATGATCATAACT			0	0	0	NA	Custom	Unknown	0	BOT	TTCTCTAAACAAGGGAAAGTTGAAATATTATAAAAGCAAAAAAAGCCATG[T/C]AGTTATGATCATCTTCTTTGTTGATACATCAGAGTTAGCAAGCTTACAAG	CTTGTAAGCTTGCTAACTCTGATGTATCAACAAAGAAGATGATCATAACT[A/G]CATGGCTTTTTTTGCTTTTATAATATTTCAACTTTCCCTTGTTTAGAGAA	2255
1_11657311-0_B_U_2899893970	1_11657311	BOT	[T/C]	0090769359	ATTAAAGGTCTGTCCTGTAGCTCACACAGGTCATTATTCATGTGTTCAAT			0	0	0	NA	Custom	unknown	0	BOT	ATTAAAGGTCTGTCCTGTAGCTCACACAGGTCATTATTCATGTGTTCAAT[T/C]GATATAGCTCCCAGGAGCCCCTCCCAGCCAAAAGCAATGGGTTTTACAAA	TTTGTAAAACCCATTGCTTTTGGCTGGGAGGGGCTCCTGGGAGCTATATC[A/G]ATTGAACACATGAATAATGACCTGTGTGAGCTACAGGACAGACCTTTAAT	2255
1_11704805-0_B_U_2899893972	1_11704805	BOT	[T/C]	0069638916	CTGCCGGGGATCTTCCTAACCCAGGGATTGAACCCAGTTTTCCCACATTG			0	0	0	NA	Custom	Unknown	0	BOT	CTGCCGGGGATCTTCCTAACCCAGGGATTGAACCCAGTTTTCCCACATTG[T/C]AGGCAGATTCCTTCCCAGCTGAGCCACCAGGGAAGCCCAAGAATACTGCA	TGCAGTATTCTTGGGCTTCCCTGGTGGCTCAGCTGGGAAGGAATCTGCCT[A/G]CAATGTGGGAAAACTGGGTTCAATCCCTGGGTTAGGAAGATCCCCGGCAG	2255
1_11756018-0_T_U_2900002028	1_11756018	TOP	[A/G]	0096802963	ATCCCATGGACAGAGGAGCCCATCCATAGGGTCTCAAAGAGTTGGCTACA			0	0	0	NA	Custom	Unknown	0	TOP	ATCCCATGGACAGAGGAGCCCATCCATAGGGTCTCAAAGAGTTGGCTACA[A/G]CTGAAGTGACTTAGN	ATCCCATGGACAGAGGAGCCCATCCATAGGGTCTCAAAGAGTTGGCTACA[A/G]CTGAAGTGACTTAGN	2255
1_11805860-0_B_U_2900005181	1_11805860	BOT	[T/G]	0087614541	GACCCCTGCAGGATGGCAAAGAAGGACCCATTCCACACCTGAGCTTAGTG			0	0	0	NA	Custom	unknown	0	BOT	GACCCCTGCAGGATGGCAAAGAAGGACCCATTCCACACCTGAGCTTAGTG[T/G]TTAGACAAACCCN	NGGGTTTGTCTAA[A/C]CACTAAGCTCAGGTGTGGAATGGGTCCTTCTTTGCCATCCTGCAGGGGTC	2255
1_11854969-0_T_U_2900284140	1_11854969	TOP	[C/G]	0092699234	GGTCTGGGAGGACCCACATGTCACGCAGCAGCTAAGTCCGTGCAGCACAC	0019748169	GGTCTGGGAGGACCCACATGTCACGCAGCAGCTAAGTCCGTGCAGCACAG	0	0	0	NA	Custom	Unknown	0	TOP	TGGTCTGGGAGGACCCACATGTCACGCAGCAGCTAAGTCCGTGCAGCACA[C/G]CTGCTGAGCCTGTGCTTTAN	TGGTCTGGGAGGACCCACATGTCACGCAGCAGCTAAGTCCGTGCAGCACA[C/G]CTGCTGAGCCTGTGCTTTAN	2255
1_11905091-0_B_U_2900283296	1_11905091	BOT	[T/G]	0026772251	GAAATTAAAAGATGCATACTCCTTGGAAGAAAAGTTATGACCAACCTAGA			0	0	0	NA	Custom	unknown	0	BOT	GAAATTAAAAGATGCATACTCCTTGGAAGAAAAGTTATGACCAACCTAGA[T/G]AGCATATTAAAAAGGAGAN	NTCTCCTTTTTAATATGCT[A/C]TCTAGGTTGGTCATAACTTTTCTTCCAAGGAGTATGCATCTTTTAATTTC	2255
1_11954845-0_T_U_2899893977	1_11954845	TOP	[A/G]	0099688859	TCCCCGGTGACCTGGGGGTTTGAGATCCTAGGAAAATTAAAGTCATTGGG			0	0	0	NA	Custom	Unknown	0	BOT	TTTTAATTTTGGCTGGTGTTGTTCCTTTTCAACTGTATTAAAAGGTTTTG[T/C]CCCAATGACTTTAATTTTCCTAGGATCTCAAACCCCCAGGTCACCGGGGA	TCCCCGGTGACCTGGGGGTTTGAGATCCTAGGAAAATTAAAGTCATTGGG[A/G]CAAAACCTTTTAATACAGTTGAAAAGGAACAACACCAGCCAAAATTAAAA	2255
1_11958289-0_T_U_2899893978	1_11958289	TOP	[A/G]	0085611170	CTACTATCTCTAGAGGTAGGACTGCAGGTTCAGTTAAGACAATCAAGGAC			0	0	0	NA	Custom	unknown	0	TOP	CTACTATCTCTAGAGGTAGGACTGCAGGTTCAGTTAAGACAATCAAGGAC[A/G]TAATGCTTGAGCTGGAAAGTGCATTAGAAAATACTTATTTAAATTTCCTC	CTACTATCTCTAGAGGTAGGACTGCAGGTTCAGTTAAGACAATCAAGGAC[A/G]TAATGCTTGAGCTGGAAAGTGCATTAGAAAATACTTATTTAAATTTCCTC	2255
1_1200085-0_T_U_2900284632	1_1200085	TOP	[A/G]	0022640557	CAGAAGAAACCCTGTATGACAGGACCGTCCTGGGGCTGGTCTACGGGGCA			0	0	0	NA	Custom	unknown	0	TOP	CAGAAGAAACCCTGTATGACAGGACCGTCCTGGGGCTGGTCTACGGGGCA[A/G]GCGTCCTGGGGCTGGN	CAGAAGAAACCCTGTATGACAGGACCGTCCTGGGGCTGGTCTACGGGGCA[A/G]GCGTCCTGGGGCTGGN	2255
1_12008313-0_T_U_2899893981	1_12008313	TOP	[A/G]	0091799495	TTCTCAAAGAAGCTCCAGCTTTACCCTAAGGCCTTTTGACTAAATGAATC			0	0	0	NA	Custom	Unknown	0	BOT	ATTAGTTGACTTTAATTATGGGAGATTATCCTAGATAATCTGGGTGGTCC[T/C]GATTCATTTAGTCAAAAGGCCTTAGGGTAAAGCTGGAGCTTCTTTGAGAA	TTCTCAAAGAAGCTCCAGCTTTACCCTAAGGCCTTTTGACTAAATGAATC[A/G]GGACCACCCAGATTATCTAGGATAATCTCCCATAATTAAAGTCAACTAAT	2255
1_12059424-0_T_U_2899995787	1_12059424	TOP	[A/G]	0065641928	AGAGTCATGTTGGTGATGGACAATAAAGAAATAAACTAATGAATGAAGTG			0	0	0	NA	Custom	unknown	0	BOT	NC[T/C]CACTTCATTCATTAGTTTATTTCTTTATTGTCCATCACCAACATGACTCT	AGAGTCATGTTGGTGATGGACAATAAAGAAATAAACTAATGAATGAAGTG[A/G]GN	2255
1_1214932-0_B_U_2900283620	1_1214932	BOT	[T/C]	0096654281	AACACAGCTGGGCTCCTACGCCCGCTCCGAGCCGGGACCCCAAAGGGACA			0	0	0	NA	Custom	Unknown	0	BOT	AACACAGCTGGGCTCCTACGCCCGCTCCGAGCCGGGACCCCAAAGGGACA[T/C]CN	NG[A/G]TGTCCCTTTGGGGTCCCGGCTCGGAGCGGGCGTAGGAGCCCAGCTGTGTT	2255
1_1214976-0_T_U_2899893603	1_1214976	TOP	[A/G]	0016652991	GCATGTTTCCAGTAATGAACGGTGGGCAGAAGTTGGCAGCAGCTGCCTGC			0	0	0	NA	Custom	Unknown	0	BOT	GGGACACCCGTGTCTGGGGTCGCTGAGTCGTTTTCCAGGGTGTGTGGACA[T/C]GCAGGCAGCTGCTGCCAACTTCTGCCCACCGTTCATTACTGGAAACATGC	GCATGTTTCCAGTAATGAACGGTGGGCAGAAGTTGGCAGCAGCTGCCTGC[A/G]TGTCCACACACCCTGGAAAACGACTCAGCGACCCCAGACACGGGTGTCCC	2255
1_12171278-0_T_U_2899893985	1_12171278	TOP	[A/G]	0084754460	TGGAATAAATTGCCGTTTCCTCCTGCAGTGGATCATCCTGACCCAGGATC			0	0	0	NA	Custom	unknown	0	BOT	CAGTGGTAAAGAACCTGCCTGCAATGCAGGAGACACCAGAAATGAAGGTT[T/C]GATCCTGGGTCAGGATGATCCACTGCAGGAGGAAACGGCAATTTATTCCA	TGGAATAAATTGCCGTTTCCTCCTGCAGTGGATCATCCTGACCCAGGATC[A/G]AACCTTCATTTCTGGTGTCTCCTGCATTGCAGGCAGGTTCTTTACCACTG	2255
1_12249982-0_B_U_2899893987	1_12249982	BOT	[T/C]	0092712171	TAATGTACAGCATGATTAAAATAGTTAACACTGTACTATGCACCTAAGTC			0	0	0	NA	Custom	Unknown	0	TOP	TAATGCTTATCATTATAATATGATAATAACATTATCCATTATAATACTAT[A/G]GACTTAGGTGCATAGTACAGTGTTAACTATTTTAATCATGCTGTACATTA	TAATGCTTATCATTATAATATGATAATAACATTATCCATTATAATACTAT[A/G]GACTTAGGTGCATAGTACAGTGTTAACTATTTTAATCATGCTGTACATTA	2255
1_12307640-0_T_U_2899893990	1_12307640	TOP	[A/G]	0041618988	GTCATAAAGACAAGTCAAGGTCCCTCTGTGAGACAACCTTTCACAACACA			0	0	0	NA	Custom	Unknown	0	TOP	GTCATAAAGACAAGTCAAGGTCCCTCTGTGAGACAACCTTTCACAACACA[A/G]CATTTAGCCATTGTTCATTGAATCCACAAGTATACATGTTGGTTTCAACA	GTCATAAAGACAAGTCAAGGTCCCTCTGTGAGACAACCTTTCACAACACA[A/G]CATTTAGCCATTGTTCATTGAATCCACAAGTATACATGTTGGTTTCAACA	2255
1_12357902-0_B_U_2899893992	1_12357902	BOT	[G/C]	0077629884	AAGATTGGCTGATTTGATCTCCCCGCAGTCCAAGGGTAAGGTAACAGTAG	0089767952	AAGATTGGCTGATTTGATCTCCCCGCAGTCCAAGGGTAAGGTAACAGTAC	0	0	0	NA	Custom	unknown	0	BOT	TAAGATTGGCTGATTTGATCTCCCCGCAGTCCAAGGGTAAGGTAACAGTA[C/G]AAAGTAATAGTTCCTATCATATCACAAAACATGGATCATATCAGGGATGC	GCATCCCTGATATGATCCATGTTTTGTGATATGATAGGAACTATTACTTT[C/G]TACTGTTACCTTACCCTTGGACTGCGGGGAGATCAAATCAGCCAATCTTA	2255
1_12408666-0_B_U_2899893995	1_12408666	BOT	[T/C]	0089748499	CCATCGAGTCAGTGATGCCATCCAACTGTCTCATCCTCTGTCATCCCCTT			0	0	0	NA	Custom	Unknown	0	TOP	CAGCATTTAGATTCAAGTACAAACACTGGGAAAGACTGAAGGCAGGAGGA[A/G]AAGGGGATGACAGAGGATGAGACAGTTGGATGGCATCACTGACTCGATGG	CAGCATTTAGATTCAAGTACAAACACTGGGAAAGACTGAAGGCAGGAGGA[A/G]AAGGGGATGACAGAGGATGAGACAGTTGGATGGCATCACTGACTCGATGG	2255
1_1250365-0_T_U_2899995774	1_1250365	TOP	[A/G]	0022783236	TTCTAACCTAGTTTACTTTACTTCTTGTGGCACAAGAAAATAAACAGAGC			0	0	0	NA	Custom	Unknown	0	BOT	NC[T/C]GCTCTGTTTATTTTCTTGTGCCACAAGAAGTAAAGTAAACTAGGTTAGAA	TTCTAACCTAGTTTACTTTACTTCTTGTGGCACAAGAAAATAAACAGAGC[A/G]GN	2255
1_12508063-0_T_U_2899893998	1_12508063	TOP	[A/G]	0021705183	AAGTATCTGCCTGCAATGCCGGAGACCCAGGTTCAATTCCTGGAACATCC			0	0	0	NA	Custom	Unknown	0	TOP	AAGTATCTGCCTGCAATGCCGGAGACCCAGGTTCAATTCCTGGAACATCC[A/G]CTATAGAAGGGAATGGCTACCCACTCCAGTCTTCTTGCCTGGAGAATCCC	AAGTATCTGCCTGCAATGCCGGAGACCCAGGTTCAATTCCTGGAACATCC[A/G]CTATAGAAGGGAATGGCTACCCACTCCAGTCTTCTTGCCTGGAGAATCCC	2255
1_12532333-0_B_U_2900004032	1_12532333	BOT	[T/G]	0006801260	AGGTGGATTCTTTACCACTGAGCCACCAGGAAAGCCCATGTAAAGCAAGA			0	0	0	NA	Custom	Unknown	0	BOT	AGGTGGATTCTTTACCACTGAGCCACCAGGAAAGCCCATGTAAAGCAAGA[T/G]TAAGTAATCAGTATAGN	NCTATACTGATTACTTA[A/C]TCTTGCTTTACATGGGCTTTCCTGGTGGCTCAGTGGTAAAGAATCCACCT	2255
1_12557809-0_T_U_2899894000	1_12557809	TOP	[A/G]	0040797879	TCTGGATCTGCATCAAAATACAGATCTAACTGCTCAAATATGTCATGATC			0	0	0	NA	Custom	unknown	0	TOP	TCTGGATCTGCATCAAAATACAGATCTAACTGCTCAAATATGTCATGATC[A/G]CCAGTCAATTCTGGGGCACCAGGAGAGCAAAACACCCAAATCCAGAACTG	TCTGGATCTGCATCAAAATACAGATCTAACTGCTCAAATATGTCATGATC[A/G]CCAGTCAATTCTGGGGCACCAGGAGAGCAAAACACCCAAATCCAGAACTG	2255
1_12608199-0_B_U_2899894002	1_12608199	BOT	[T/C]	0091702874	TACTCTGCTCCAAGGCTTTGTCACTGAACTGGATGTACTAAATTCAAGAG			0	0	0	NA	Custom	Unknown	0	BOT	TACTCTGCTCCAAGGCTTTGTCACTGAACTGGATGTACTAAATTCAAGAG[T/C]TTGGGGGTCAGACAGTCCTTGATTGAAACTGCGTTTCAGTCACAGCTGAT	ATCAGCTGTGACTGAAACGCAGTTTCAATCAAGGACTGTCTGACCCCCAA[A/G]CTCTTGAATTTAGTACATCCAGTTCAGTGACAAAGCCTTGGAGCAGAGTA	2255
1_12623966-0_B_U_2899894004	1_12623966	BOT	[T/C]	0097723960	AGCACAAGTGGAATCAAAACCGCCGGGAGAAATGTCAACAACCTCAGATA			0	0	0	NA	Custom	unknown	0	BOT	AGCACAAGTGGAATCAAAACCGCCGGGAGAAATGTCAACAACCTCAGATA[T/C]GCAGATGATACCATACTTAGGGCAGAAAGTGAAGAACTCAAGAGCTTCTT	AAGAAGCTCTTGAGTTCTTCACTTTCTGCCCTAAGTATGGTATCATCTGC[A/G]TATCTGAGGTTGTTGACATTTCTCCCGGCGGTTTTGATTCCACTTGTGCT	2255
1_12658215-0_T_U_2899894006	1_12658215	TOP	[A/G]	0010720155	CAGAGAATGTCAGGTAAAAAACAGTATGAAGAGGTTGATGAATGGAGGAA			0	0	0	NA	Custom	Unknown	0	TOP	CAGAGAATGTCAGGTAAAAAACAGTATGAAGAGGTTGATGAATGGAGGAA[A/G]AATATGCAAGAGGAGAGGAAGGAAAATGTCCTAATATTGAAGTTATGTCC	CAGAGAATGTCAGGTAAAAAACAGTATGAAGAGGTTGATGAATGGAGGAA[A/G]AATATGCAAGAGGAGAGGAAGGAAAATGTCCTAATATTGAAGTTATGTCC	2255
1_12707218-0_T_U_2899894009	1_12707218	TOP	[A/C]	0008640177	CTTTCAGAATTTTCCAGTTTATTGTGATCCACACAGTCAAAGGCTTTAGC			0	0	0	NA	Custom	unknown	0	BOT	GAAAGGGCAAGAGAGTTCCAAAAAAATGTCTATATCTGCTTTATTGACTA[T/G]GCTAAAGCCTTTGACTGTGTGGATCACAATAAACTGGAAAATTCTGAAAG	CTTTCAGAATTTTCCAGTTTATTGTGATCCACACAGTCAAAGGCTTTAGC[A/C]TAGTCAATAAAGCAGATATAGACATTTTTTTGGAACTCTCTTGCCCTTTC	2255
1_12757160-0_B_U_2899894010	1_12757160	BOT	[T/C]	0065702561	GTAGGAAACTAAGTAGGAATTTACTATGGATGATGTAAACTTCCCATGGA			0	0	0	NA	Custom	Unknown	0	BOT	GTAGGAAACTAAGTAGGAATTTACTATGGATGATGTAAACTTCCCATGGA[T/C]ATAAACTAGATAACTCATTTTTAATTATATTTCTTAGAACAGTATGTTAC	GTAACATACTGTTCTAAGAAATATAATTAAAAATGAGTTATCTAGTTTAT[A/G]TCCATGGGAAGTTTACATCATCCATAGTAAATTCCTACTTAGTTTCCTAC	2255
1_12804340-0_B_U_2899894013	1_12804340	BOT	[T/C]	0037798174	TGTGTGTCTGAATTTTCTAACCTAAGTCTTTCTGGAGGCATTTAGGACTG			0	0	0	NA	Custom	unknown	0	TOP	CCTGTTCTGTTTCTTCTGCCTCCAAGGCTTGGGCCCAAGAGTGGAATCAC[A/G]CAGTCCTAAATGCCTCCAGAAAGACTTAGGTTAGAAAATTCAGACACACA	CCTGTTCTGTTTCTTCTGCCTCCAAGGCTTGGGCCCAAGAGTGGAATCAC[A/G]CAGTCCTAAATGCCTCCAGAAAGACTTAGGTTAGAAAATTCAGACACACA	2255
1_12854633-0_T_U_2899894017	1_12854633	TOP	[A/G]	0009682578	CTATGCATTTTCAGCCCTTTGCATCATTGGGCACTGAATTATTTTTAAGC			0	0	0	NA	Custom	unknown	0	BOT	CTCTGCCTCTGCAGGGTTAATCCAACCTCAACCCAGTGGCTGAAAGAATC[T/C]GCTTAAAAATAATTCAGTGCCCAATGATGCAAAGGGCTGAAAATGCATAG	CTATGCATTTTCAGCCCTTTGCATCATTGGGCACTGAATTATTTTTAAGC[A/G]GATTCTTTCAGCCACTGGGTTGAGGTTGGATTAACCCTGCAGAGGCAGAG	2255
1_12904526-0_T_U_2899894019	1_12904526	TOP	[A/G]	0089605871	ACTAACATGAATTGCATAAGGGAGAGGAGAATGCAGCAACCTTGGGAGAT			0	0	0	NA	Custom	Unknown	0	BOT	CTTTTGGGGTCCCAGGTACTGGAAGCAGGCTGTTTAGTGCCCAATCAATG[T/C]ATCTCCCAAGGTTGCTGCATTCTCCTCTCCCTTATGCAATTCATGTTAGT	ACTAACATGAATTGCATAAGGGAGAGGAGAATGCAGCAACCTTGGGAGAT[A/G]CATTGATTGGGCACTAAACAGCCTGCTTCCAGTACCTGGGACCCCAAAAG	2255
1_12955237-0_B_U_2899894023	1_12955237	BOT	[T/C]	0005669311	GAACTGTTGCTGACAATTGCTGGAGGCTCAGAACAGACAAATCTGAGTGT			0	0	0	NA	Custom	Unknown	0	TOP	CATGTCTTGGCTATTGTGAATAATGCTATGAACACACCTCTGGAGTATTC[A/G]ACACTCAGATTTGTCTGTTCTGAGCCTCCAGCAATTGTCAGCAACAGTTC	CATGTCTTGGCTATTGTGAATAATGCTATGAACACACCTCTGGAGTATTC[A/G]ACACTCAGATTTGTCTGTTCTGAGCCTCCAGCAATTGTCAGCAACAGTTC	2255
1_12986258-0_B_U_2899894025	1_12986258	BOT	[T/C]	0051683957	ACGTGACTCCTCAGCCTGGGGGTCCATAGGTGTATACTGTCTAAAAGTTT			0	0	0	NA	Custom	unknown	0	TOP	AAGGCAAGAGGCCCACTGAGAGCCCGTCAGCCTTCCTAGAGAGGCTGATG[A/G]AAACTTTTAGACAGTATACACCTATGGACCCCCAGGCTGAGGAGTCACGT	AAGGCAAGAGGCCCACTGAGAGCCCGTCAGCCTTCCTAGAGAGGCTGATG[A/G]AAACTTTTAGACAGTATACACCTATGGACCCCCAGGCTGAGGAGTCACGT	2255
1_1299323_modl18C_ilmnrev-0_B_R_2901237518	1_1299323_modl18C_ilmnrev	BOT	[T/C]	0001716422	TTTCAATAATGGAATTTTACATTCTTGCAACCCTCATAATCTGCATTTTG			0	0	0	NA	Custom	Unknown	0	BOT	TTTCAATAATGGAATTTTACATTCTTGCAACCCTCATAATCTGCATTTTG[T/C]GTCATNCTGCGCACAAGGCCCGTGTCTGGAAGAAGGCGGTGCTTCCGTGAG	CTCACGGAAGCACCGCCTTCTTCCAGACACGGGCCTTGTGCGCAGNATGAC[A/G]CAAAATGCAGATTATGAGGGTTGCAAGAATGTAAAATTCCATTATTGAAA	2255
1_1299323_modl18G_ilmnrev-0_B_R_2901237519	1_1299323_modl18G_ilmnrev	BOT	[T/C]	0005801349	TTTCAATAATGGAATTTTACATTCTTGCAACCGTCATAATCTGCATTTTG			0	0	0	NA	Custom	unknown	0	BOT	TTTCAATAATGGAATTTTACATTCTTGCAACCGTCATAATCTGCATTTTG[T/C]GTCATNCTGCGCACAAGGCCCGTGTCTGGAAGAAGGCGGTGCTTCCGTGAG	CTCACGGAAGCACCGCCTTCTTCCAGACACGGGCCTTGTGCGCAGNATGAC[A/G]CAAAATGCAGATTATGACGGTTGCAAGAATGTAAAATTCCATTATTGAAA	2255
1_1299323_modl19C_ilmnfwd-0_T_F_2901237520	1_1299323_modl19C_ilmnfwd	TOP	[A/G]	0086668593	CTCACGGAAGCACCGCCTTCTTCCAGACACGCGCCTTGTGCGCAGATGAC			0	0	0	NA	Custom	Unknown	0	TOP	CTCACGGAAGCACCGCCTTCTTCCAGACACGCGCCTTGTGCGCAGATGAC[A/G]CAAAANTGCAGATTATGAGGGTTGCAAGAATGTAAAATTCCATTATTGAAA	CTCACGGAAGCACCGCCTTCTTCCAGACACGCGCCTTGTGCGCAGATGAC[A/G]CAAAANTGCAGATTATGAGGGTTGCAAGAATGTAAAATTCCATTATTGAAA	2255
1_1299454-0_B_U_2901238679	1_1299454	BOT	[G/C]	0037680975	AAAGAAAGCGCCCCGTTAGAAGTGCACCACTGGCGTGCGAGGCACACCTG	0010730131	AAAGAAAGCGCCCCGTTAGAAGTGCACCACTGGCGTGCGAGGCACACCTC	0	0	0	NA	Custom	Unknown	0	BOT	GAAAGAAAGCGCCCCGTTAGAAGTGCACCACTGGCGTGCGAGGCACACCT[C/G]AGGTTTTTTTTTTNTTTTTTTTTTTTTTTTTTTTTTTTTTTTT	AAAAAAAAAAAAAAAAAAAAAAAAAAAAANAAAAAAAAAACCT[C/G]AGGTGTGCCTCGCACGCCAGTGGTGCACTTCTAACGGGGCGCTTTCTTTC	2255
1_1299458-0_T_U_2899997229	1_1299458	TOP	[A/G]	0017719128	GACTCCTCTCTGCAGGAAAGGCAGCCCCGCAGCGGATCTGGACGATGCCC			0	0	0	NA	Custom	unknown	0	BOT	NG[T/C]GGGCATCGTCCAGATCCGCTGCGGGGCTGCCTTTCCTGCAGAGAGGAGTC	GACTCCTCTCTGCAGGAAAGGCAGCCCCGCAGCGGATCTGGACGATGCCC[A/G]CN	2255
1_1300095-0_B_U_2899995775	1_1300095	BOT	[T/C]	0071668979	GCGGCTCTGAACCACGGTGATCATGGCCATGTCTTCTCCCGGGTGAGCTG			0	0	0	NA	Custom	Unknown	0	TOP	NC[A/G]CAGCTCACCCGGGAGAAGACATGGCCATGATCACCGTGGTTCAGAGCCGC	NC[A/G]CAGCTCACCCGGGAGAAGACATGGCCATGATCACCGTGGTTCAGAGCCGC	2255
1_13005128-0_T_U_2899994102	1_13005128	TOP	[C/G]	0077653139	CTAGCAGGCTCCTGAGACTAGCAGGATCCCTCCTTGGACGGTGTGACCTC	0041773905	CTAGCAGGCTCCTGAGACTAGCAGGATCCCTCCTTGGACGGTGTGACCTG	0	0	0	NA	Custom	unknown	0	BOT	NG[C/G]AGGTCACACCGTCCAAGGAGGGATCCTGCTAGTCTCAGGAGCCTGCTAGT	ACTAGCAGGCTCCTGAGACTAGCAGGATCCCTCCTTGGACGGTGTGACCT[C/G]CN	2255
1_13105139-0_B_U_2900283374	1_13105139	BOT	[T/C]	0010604880	CTGCTTTCTGAGAAAATTGTAATTCTCTTCAAACAATGGCTTGAATATCA			0	0	0	NA	Custom	Unknown	0	BOT	CTGCTTTCTGAGAAAATTGTAATTCTCTTCAAACAATGGCTTGAATATCA[T/C]AGGTTATATCAGGTGCN	NGCACCTGATATAACCT[A/G]TGATATTCAAGCCATTGTTTGAAGAGAATTACAATTTTCTCAGAAAGCAG	2255
1_13158583-0_B_U_2899894028	1_13158583	BOT	[T/C]	0044638957	AGCAAGTGCTTTTAGGATCTTTTAATGATCAGTGTGCTCTCTGAACTGGG			0	0	0	NA	Custom	unknown	0	BOT	AGCAAGTGCTTTTAGGATCTTTTAATGATCAGTGTGCTCTCTGAACTGGG[T/C]GGGCTGTTATTCCCTAGACTGCAAGAAACCCAACAGAATTGGAAAATGCA	TGCATTTTCCAATTCTGTTGGGTTTCTTGCAGTCTAGGGAATAACAGCCC[A/G]CCCAGTTCAGAGAGCACACTGATCATTAAAAGATCCTAAAAGCACTTGCT	2255
1_13205671-0_B_U_2899894030	1_13205671	BOT	[T/C]	0092665494	AAGCTGGTTTTAGAAAAGGCAGAGGAACCAGAGATCAAATTGCCAACATC			0	0	0	NA	Custom	Unknown	0	BOT	AAGCTGGTTTTAGAAAAGGCAGAGGAACCAGAGATCAAATTGCCAACATC[T/C]GCTGGATCATCAAAAAAGCAAGAGAGTTCCAGAAAAACATCTATTTCTGT	ACAGAAATAGATGTTTTTCTGGAACTCTCTTGCTTTTTTGATGATCCAGC[A/G]GATGTTGGCAATTTGATCTCTGGTTCCTCTGCCTTTTCTAAAACCAGCTT	2255
1_13255705-0_T_U_2899894033	1_13255705	TOP	[A/G]	0044719969	CTAAATCATCACAAGCCATTGGTTGGGCTTCCCTGGTGGCTCAGTTGGTA			0	0	0	NA	Custom	unknown	0	BOT	TTCCCAAGCCAGGGATCAAACCCAGGTCTCCTGCATTGCAGGTGGATTCT[T/C]TACCAACTGAGCCACCAGGGAAGCCCAACCAATGGCTTGTGATGATTTAG	CTAAATCATCACAAGCCATTGGTTGGGCTTCCCTGGTGGCTCAGTTGGTA[A/G]AGAATCCACCTGCAATGCAGGAGACCTGGGTTTGATCCCTGGCTTGGGAA	2255
1_13307381-0_T_U_2899894035	1_13307381	TOP	[A/C]	0031761298	GAAGACATACAGATGGCTAACAAACACATGAAAAGATGCTCAACATCACT			0	0	0	NA	Custom	Unknown	0	BOT	GGCATGAAATGGTACCTCATTGTGGTTTTGATTTGCATTTCTCTGATAAT[T/G]AGTGATGTTGAGCATCTTTTCATGTGTTTGTTAGCCATCTGTATGTCTTC	GAAGACATACAGATGGCTAACAAACACATGAAAAGATGCTCAACATCACT[A/C]ATTATCAGAGAAATGCAAATCAAAACCACAATGAGGTACCATTTCATGCC	2255
1_13357198-0_T_U_2899894037	1_13357198	TOP	[C/G]	0009757492	GAACAGAGTGATCATGTTCACTAATGAACTAACTCTTCACAGAAACCCAC	0021652185	GAACAGAGTGATCATGTTCACTAATGAACTAACTCTTCACAGAAACCCAG	0	0	0	NA	Custom	unknown	0	BOT	TCTACCTTGAGGCCTTTGACCTGTATTTCTTCAGAAGACAGCCTCCTGAC[C/G]TGGGTTTCTGTGAAGAGTTAGTTCATTAGTGAACATGATCACTCTGTTCA	TGAACAGAGTGATCATGTTCACTAATGAACTAACTCTTCACAGAAACCCA[C/G]GTCAGGAGGCTGTCTTCTGAAGAAATACAGGTCAAAGGCCTCAAGGTAGA	2255
1_13406996-0_T_U_2899894039	1_13406996	TOP	[A/G]	0099631168	GACTGATTTCCTTTAGGATTGACTGGTTTGATCTCCTTACAGTCCAAGGG			0	0	0	NA	Custom	Unknown	0	BOT	CTGAAGAATTGATGCTTTTGAACTGTGGTGTTCAAGAATACTCTTAAGAG[T/C]CCCTTGGACTGTAAGGAGATCAAACCAGTCAATCCTAAAGGAAATCAGTC	GACTGATTTCCTTTAGGATTGACTGGTTTGATCTCCTTACAGTCCAAGGG[A/G]CTCTTAAGAGTATTCTTGAACACCACAGTTCAAAAGCATCAATTCTTCAG	2255
1_13461734-0_T_U_2899894040	1_13461734	TOP	[A/T]	0005795824	TAGATGTACAATGTATGTTCAGTAGACCACAAACAGGGTATTTTAGTTAA	0042709869	TAGATGTACAATGTATGTTCAGTAGACCACAAACAGGGTATTTTAGTTAT	0	0	0	NA	Custom	unknown	0	TOP	GTAGATGTACAATGTATGTTCAGTAGACCACAAACAGGGTATTTTAGTTA[A/T]GTTATATTCTGTGTAAGCCAGAGTAACTTATCGACACCCTGATATATGTG	GTAGATGTACAATGTATGTTCAGTAGACCACAAACAGGGTATTTTAGTTA[A/T]GTTATATTCTGTGTAAGCCAGAGTAACTTATCGACACCCTGATATATGTG	2255
1_1350319-0_B_U_2899893604	1_1350319	BOT	[T/G]	0094759252	AGCCCTGCCTCGCAGTGTTCAGTGACTGGGCTCTGGGGTCACCCAGCCAG			0	0	0	NA	Custom	Unknown	0	BOT	AGCCCTGCCTCGCAGTGTTCAGTGACTGGGCTCTGGGGTCACCCAGCCAG[T/G]TGGAGCCACACCCGGGTGGAGCTTGGTTGCCCCCCAACTCTGCTGTGTGG	CCACACAGCAGAGTTGGGGGGCAACCAAGCTCCACCCGGGTGTGGCTCCA[A/C]CTGGCTGGGTGACCCCAGAGCCCAGTCACTGAACACTGCGAGGCAGGGCT	2255
1_13560089-0_T_U_2900283141	1_13560089	TOP	[A/T]	0097793592	AATATTTCAAATTAATGTAATTTTCACACAGTTTGCCAAAGTGCCAGATA	0026707197	AATATTTCAAATTAATGTAATTTTCACACAGTTTGCCAAAGTGCCAGATT	0	0	0	NA	Custom	unknown	0	TOP	AAATATTTCAAATTAATGTAATTTTCACACAGTTTGCCAAAGTGCCAGAT[A/T]ACATTGGGAAAN	AAATATTTCAAATTAATGTAATTTTCACACAGTTTGCCAAAGTGCCAGAT[A/T]ACATTGGGAAAN	2255
1_13594655-0_T_U_2899894044	1_13594655	TOP	[A/G]	0002745447	GGGAAACTGATTCTACCTTTTGGGATCAAACTGATGTTGATTAAAACAAA			0	0	0	NA	Custom	Unknown	0	TOP	GGGAAACTGATTCTACCTTTTGGGATCAAACTGATGTTGATTAAAACAAA[A/G]TTATAACACACGGGTTTGTGAATGTGCAAGGAAACTAGTAGGAGTAGAAA	GGGAAACTGATTCTACCTTTTGGGATCAAACTGATGTTGATTAAAACAAA[A/G]TTATAACACACGGGTTTGTGAATGTGCAAGGAAACTAGTAGGAGTAGAAA	2255
1_13673321-0_B_U_2899894047	1_13673321	BOT	[T/C]	0010655845	GGTGGAGGAATAAAGGCCTGGCCAGTGGACCTGTCAGGACAACCCTGAAG			0	0	0	NA	Custom	unknown	0	TOP	GGGCCAGATGACCTTAGCTGACCCTACGAGGGCTCTGGAGTGAAGATGGC[A/G]CTTCAGGGTTGTCCTGACAGGTCCACTGGCCAGGCCTTTATTCCTCCACC	GGGCCAGATGACCTTAGCTGACCCTACGAGGGCTCTGGAGTGAAGATGGC[A/G]CTTCAGGGTTGTCCTGACAGGTCCACTGGCCAGGCCTTTATTCCTCCACC	2255
1_13739142-0_T_U_2899894048	1_13739142	TOP	[A/G]	0043810824	TGATTGAGAGCCTGCAGAGGAGTCCTCAGACTACCATCCATCCATCCTGC			0	0	0	NA	Custom	Unknown	0	TOP	TGATTGAGAGCCTGCAGAGGAGTCCTCAGACTACCATCCATCCATCCTGC[A/G]TCCTGCTGGACACAGGTTCAGGGCTGGGTGAGAGTAGCCATTCCCTGTGG	TGATTGAGAGCCTGCAGAGGAGTCCTCAGACTACCATCCATCCATCCTGC[A/G]TCCTGCTGGACACAGGTTCAGGGCTGGGTGAGAGTAGCCATTCCCTGTGG	2255
1_13787010-0_T_U_2900285461	1_13787010	TOP	[A/G]	0009624466	GCTTCTCTTAGGCCCATCCTTTTTCTCTCCTTTATTTTGCCCATCTTTGC			0	0	0	NA	Custom	Unknown	0	TOP	GCTTCTCTTAGGCCCATCCTTTTTCTCTCCTTTATTTTGCCCATCTTTGC[A/G]TGAAATGCTCCCTTTAAACN	GCTTCTCTTAGGCCCATCCTTTTTCTCTCCTTTATTTTGCCCATCTTTGC[A/G]TGAAATGCTCCCTTTAAACN	2255
1_13936982-0_T_U_2900000390	1_13936982	TOP	[C/G]	0074654880	TAGTAGAAGCCTCAGTGCATCTGAGTCAATTGGTTTAGGCCTTGGGGAAC	0049803921	TAGTAGAAGCCTCAGTGCATCTGAGTCAATTGGTTTAGGCCTTGGGGAAG	0	0	0	NA	Custom	unknown	0	TOP	ATAGTAGAAGCCTCAGTGCATCTGAGTCAATTGGTTTAGGCCTTGGGGAA[C/G]AGATGATTGGGAATATTTN	ATAGTAGAAGCCTCAGTGCATCTGAGTCAATTGGTTTAGGCCTTGGGGAA[C/G]AGATGATTGGGAATATTTN	2255
1_13986937-0_T_U_2899994309	1_13986937	TOP	[A/G]	0012772861	TTGATCTCAGTGCACACAGCAGGGTGTTTATAAGTGCAGCTGGAAGGCTC			0	0	0	NA	Custom	Unknown	0	BOT	NA[T/C]GAGCCTTCCAGCTGCACTTATAAACACCCTGCTGTGTGCACTGAGATCAA	TTGATCTCAGTGCACACAGCAGGGTGTTTATAAGTGCAGCTGGAAGGCTC[A/G]TN	2255
1_1400062-0_T_U_2899893607	1_1400062	TOP	[A/G]	0075640273	CAGGTGGGTTCTTTACCACCTGGGAAGCCCTGATGCATTTACAGTGAATC			0	0	0	NA	Custom	Unknown	0	BOT	TACTTGAGTTCTGCACACACAGGGAGCTTGTGAAAATGACTTTTGTTTTC[T/C]GATTCACTGTAAATGCATCAGGGCTTCCCAGGTGGTAAAGAACCCACCTG	CAGGTGGGTTCTTTACCACCTGGGAAGCCCTGATGCATTTACAGTGAATC[A/G]GAAAACAAAAGTCATTTTCACAAGCTCCCTGTGTGTGCAGAACTCAAGTA	2255
1_14084871-0_T_U_2899894055	1_14084871	TOP	[A/G]	0010798599	ACCACACCTTTCCCTGGTAAATCTTCCTAGAGCCAAAATATTCTAAACTG			0	0	0	NA	Custom	Unknown	0	BOT	CTAAAAATGCTATCAAGGCATATCCAGGAAATTTGAGAGTTTAAGGGAAA[T/C]CAGTTTAGAATATTTTGGCTCTAGGAAGATTTACCAGGGAAAGGTGTGGT	ACCACACCTTTCCCTGGTAAATCTTCCTAGAGCCAAAATATTCTAAACTG[A/G]TTTCCCTTAAACTCTCAAATTTCCTGGATATGCCTTGATAGCATTTTTAG	2255
1_1413189-0_T_U_2899893608	1_1413189	TOP	[C/G]	0050733245	AAGACCCACAGCGCTGTGATCTTGAGATCTTCAGCCATGTCCCCCATTTC	0005734171	AAGACCCACAGCGCTGTGATCTTGAGATCTTCAGCCATGTCCCCCATTTG	0	0	0	NA	Custom	unknown	0	TOP	CAAGACCCACAGCGCTGTGATCTTGAGATCTTCAGCCATGTCCCCCATTT[C/G]CAGGGGGAGACGGCCTTCCTGACCAGCCTGGTCAGCCGGGACTGTAGCTT	CAAGACCCACAGCGCTGTGATCTTGAGATCTTCAGCCATGTCCCCCATTT[C/G]CAGGGGGAGACGGCCTTCCTGACCAGCCTGGTCAGCCGGGACTGTAGCTT	2255
1_14226580-0_T_U_2899894057	1_14226580	TOP	[A/T]	0015603930	CTTATCACTTCTATTCCACAGTATACGGAAGCTCTAGCCACAAAAAATAA	0065663841	CTTATCACTTCTATTCCACAGTATACGGAAGCTCTAGCCACAAAAAATAT	0	0	0	NA	Custom	Unknown	0	BOT	AATCATGTCAACTGTAAATAACGACAGTTTTACTTCTTCATTTCCAATAT[A/T]TATTTTTTGTGGCTAGAGCTTCCGTATACTGTGGAATAGAAGTGATAAGA	TCTTATCACTTCTATTCCACAGTATACGGAAGCTCTAGCCACAAAAAATA[A/T]ATATTGGAAATGAAGAAGTAAAACTGTCGTTATTTACAGTTGACATGATT	2255
1_14283676-0_B_U_2899995789	1_14283676	BOT	[T/C]	0010601198	GTGGGTTCTGGGTACCAGGCAGCATGTGGAGCTATTTTCATGAGGATGCC			0	0	0	NA	Custom	unknown	0	TOP	NC[A/G]GGCATCCTCATGAAAATAGCTCCACATGCTGCCTGGTACCCAGAACCCAC	NC[A/G]GGCATCCTCATGAAAATAGCTCCACATGCTGCCTGGTACCCAGAACCCAC	2255
1_14283752-0_B_U_2899894060	1_14283752	BOT	[T/G]	0075722156	ATGCTGCCTGGTACCCAGAACCCACCCAGGGCAGCAAACAGGTAATCCAG			0	0	0	NA	Custom	Unknown	0	BOT	ATGCTGCCTGGTACCCAGAACCCACCCAGGGCAGCAAACAGGTAATCCAG[T/G]GCAACTCGGTCCCCCAGGACCATCACAGCCAGGGAGGCAGCAGACCTGTG	CACAGGTCTGCTGCCTCCCTGGCTGTGATGGTCCTGGGGGACCGAGTTGC[A/C]CTGGATTACCTGTTTGCTGCCCTGGGTGGGTTCTGGGTACCAGGCAGCAT	2255
1_14314577-0_T_U_2899894062	1_14314577	TOP	[A/G]	0096639319	GCTGTCCTATTATTGGGTATCATCTTACATTTTAGAGAAGTCACTTGGTT			0	0	0	NA	Custom	unknown	0	TOP	GCTGTCCTATTATTGGGTATCATCTTACATTTTAGAGAAGTCACTTGGTT[A/G]AGTCATTGTTAAAGCTTTTGATTCTTTTTTGATTCTCTTGGGACCCACTA	GCTGTCCTATTATTGGGTATCATCTTACATTTTAGAGAAGTCACTTGGTT[A/G]AGTCATTGTTAAAGCTTTTGATTCTTTTTTGATTCTCTTGGGACCCACTA	2255
1_14365877-0_T_U_2899894065	1_14365877	TOP	[A/G]	0034766290	GAAGATCCCCTGGAGGAGGACATGGCAACCCACTCTGGTATTCTTGCCTG			0	0	0	NA	Custom	unknown	0	BOT	TGAGACCCTATGGACCTTAGCCCACCAGGCTCCTCTGGCCATGGGATTCT[T/C]CAGGCAAGAATACCAGAGTGGGTTGCCATGTCCTCCTCCAGGGGATCTTC	GAAGATCCCCTGGAGGAGGACATGGCAACCCACTCTGGTATTCTTGCCTG[A/G]AGAATCCCATGGCCAGAGGAGCCTGGTGGGCTAAGGTCCATAGGGTCTCA	2255
1_14417925-0_T_U_2899894066	1_14417925	TOP	[A/G]	0061654880	CTGGGATTCTTGGCCTCCAGAGGAGAAGAATTCAATCTGGGGCCAGAGAC			0	0	0	NA	Custom	Unknown	0	TOP	CTGGGATTCTTGGCCTCCAGAGGAGAAGAATTCAATCTGGGGCCAGAGAC[A/G]AGGCTGGATTGCTCAGAGCTTTGTGTAATAAAGTTTTATTAAAGTATAAA	CTGGGATTCTTGGCCTCCAGAGGAGAAGAATTCAATCTGGGGCCAGAGAC[A/G]AGGCTGGATTGCTCAGAGCTTTGTGTAATAAAGTTTTATTAAAGTATAAA	2255
1_14460262-0_T_U_2899894070	1_14460262	TOP	[A/G]	0050739586	CAGGAAGTTGTTGGCTAAAGTTGCAGGATTTCACAGCTGTTGCTGTCAGA			0	0	0	NA	Custom	Unknown	0	TOP	CAGGAAGTTGTTGGCTAAAGTTGCAGGATTTCACAGCTGTTGCTGTCAGA[A/G]GTGAGTCCTTGAGATAAAAGGGCCTCATGAGAAAAACAAAGTATTTCAAC	CAGGAAGTTGTTGGCTAAAGTTGCAGGATTTCACAGCTGTTGCTGTCAGA[A/G]GTGAGTCCTTGAGATAAAAGGGCCTCATGAGAAAAACAAAGTATTTCAAC	2255
1_1450813-0_B_U_2899893612	1_1450813	BOT	[T/C]	0089665150	GTGTGCCCGTGTGTATTACACGTGCTGTTTGTCGTGATGCAAGGTCTGTG			0	0	0	NA	Custom	unknown	0	BOT	GTGTGCCCGTGTGTATTACACGTGCTGTTTGTCGTGATGCAAGGTCTGTG[T/C]ACGTGTGCACACATCCCTGTGTCCTCCGGGCGTTCAAGTTCCGTCATTAC	GTAATGACGGAACTTGAACGCCCGGAGGACACAGGGATGTGTGCACACGT[A/G]CACAGACCTTGCATCACGACAAACAGCACGTGTAATACACACGGGCACAC	2255
1_14510478-0_T_U_2899994013	1_14510478	TOP	[A/T]	0038710536	TTTTACACTTATACTTAGTAAGAAAATCAGTTAAGTTCAGTCGCTCAGTA	0090611219	TTTTACACTTATACTTAGTAAGAAAATCAGTTAAGTTCAGTCGCTCAGTT	0	0	0	NA	Custom	unknown	0	BOT	NC[A/T]ACTGAGCGACTGAACTTAACTGATTTTCTTACTAAGTATAAGTGTAAAAG	CTTTTACACTTATACTTAGTAAGAAAATCAGTTAAGTTCAGTCGCTCAGT[A/T]GN	2255
1_14541417-0_B_U_2899994310	1_14541417	BOT	[T/G]	0099640841	GAGCTGGAGTCATGTCCCCCTGCTGAGGTGACTGCTGCTAAGTCACTTCA			0	0	0	NA	Custom	Unknown	0	TOP	NA[A/C]TGAAGTGACTTAGCAGCAGTCACCTCAGCAGGGGGACATGACTCCAGCTC	NA[A/C]TGAAGTGACTTAGCAGCAGTCACCTCAGCAGGGGGACATGACTCCAGCTC	2255
1_14620381-0_B_U_2901238165	1_14620381	BOT	[T/A]	0079739966	CAGGGTTTTGAGGCTGGTGATTCCGAGCAGTTCTGGGCACTTGTGGAAGT	0081649167	CAGGGTTTTGAGGCTGGTGATTCCGAGCAGTTCTGGGCACTTGTGGAAGA	0	0	0	NA	Custom	unknown	0	TOP	TTTTTTTTTTTTTTTTTTTTTTTTTTTTTTNTTTTTTTTTTTTTTTTTTC[A/T]CTTCCACAAGTGCCCAGAACTGCTCGGAATCACCAGCCTCAAAACCCTGC	TTTTTTTTTTTTTTTTTTTTTTTTTTTTTTNTTTTTTTTTTTTTTTTTTC[A/T]CTTCCACAAGTGCCCAGAACTGCTCGGAATCACCAGCCTCAAAACCCTGC	2255
1_14828682-0_T_U_2899894073	1_14828682	TOP	[A/G]	0065674986	GGGAATATTTCAAAATACCCAACACCAGAAAGTAACAGTTGTATAGTGCT			0	0	0	NA	Custom	Unknown	0	BOT	AAACTAATTATTAACCTATTAATAGTTCTAATTTTATCAAAATAATATTA[T/C]AGCACTATACAACTGTTACTTTCTGGTGTTGGGTATTTTGAAATATTCCC	GGGAATATTTCAAAATACCCAACACCAGAAAGTAACAGTTGTATAGTGCT[A/G]TAATATTATTTTGATAAAATTAGAACTATTAATAGGTTAATAATTAGTTT	2255
1_14932502-0_B_U_2899994311	1_14932502	BOT	[T/C]	0075657913	TTCTCAGTACACATACTTCTAAAGCCTAGCTTGAAGAATTTTGAGCATTA			0	0	0	NA	Custom	Unknown	0	TOP	NA[A/G]TAATGCTCAAAATTCTTCAAGCTAGGCTTTAGAAGTATGTGTACTGAGAA	NA[A/G]TAATGCTCAAAATTCTTCAAGCTAGGCTTTAGAAGTATGTGTACTGAGAA	2255
1_1501132-0_T_U_2899994302	1_1501132	TOP	[A/G]	0005657550	AAGTTCTGTGCAGCTGCTTTAGACAAGGGTCTGTGCAACAGAGTCATTAA			0	0	0	NA	Custom	unknown	0	BOT	NA[T/C]TTAATGACTCTGTTGCACAGACCCTTGTCTAAAGCAGCTGCACAGAACTT	AAGTTCTGTGCAGCTGCTTTAGACAAGGGTCTGTGCAACAGAGTCATTAA[A/G]TN	2255
1_15031289-0_T_U_2899894075	1_15031289	TOP	[A/G]	0028739539	TCTCCTGTGAGGGGTGTTGGTGCCTGGTTGGTAGATAGAGTACATGTAGT			0	0	0	NA	Custom	unknown	0	BOT	GAAATTGAAGGCACTCTATTTCTATCACCATAAACATTTTCAATGTAACC[T/C]ACTACATGTACTCTATCTACCAACCAGGCACCAACACCCCTCACAGGAGA	TCTCCTGTGAGGGGTGTTGGTGCCTGGTTGGTAGATAGAGTACATGTAGT[A/G]GGTTACATTGAAAATGTTTATGGTGATAGAAATAGAGTGCCTTCAATTTC	2255
1_15081209-0_B_U_2900283754	1_15081209	BOT	[T/G]	0099767355	CTGGGTCCGCACTTTTGTCGAGTACCCGAAAACTAGAACCGCAGGCAACG			0	0	0	NA	Custom	unknown	0	BOT	CTGGGTCCGCACTTTTGTCGAGTACCCGAAAACTAGAACCGCAGGCAACG[T/G]CAGGGCACN	NGTGCCCTG[A/C]CGTTGCCTGCGGTTCTAGTTTTCGGGTACTCGACAAAAGTGCGGACCCAG	2255
1_15131097-0_B_U_2899894077	1_15131097	BOT	[T/C]	0021775219	GGGAATTAAAGTACGGGAAGGGAGAAGCAAGCAGTCAGTGAGATGGTCTG			0	0	0	NA	Custom	Unknown	0	TOP	CCACCCCACCCGTGAAGTTCCCGCTTCAGAAAGCTCTGGTTGACCTGATA[A/G]CAGACCATCTCACTGACTGCTTGCTTCTCCCTTCCCGTACTTTAATTCCC	CCACCCCACCCGTGAAGTTCCCGCTTCAGAAAGCTCTGGTTGACCTGATA[A/G]CAGACCATCTCACTGACTGCTTGCTTCTCCCTTCCCGTACTTTAATTCCC	2255
1_15230038-0_T_U_2899894080	1_15230038	TOP	[A/G]	0006760567	TGAGAGCCACAATTACTGAGCTCACAAGCTGGAAGCCCAAGCCCCATAGA			0	0	0	NA	Custom	Unknown	0	TOP	TGAGAGCCACAATTACTGAGCTCACAAGCTGGAAGCCCAAGCCCCATAGA[A/G]CCTGTGGCCCCTCAAAAACAGAAGCCATCACAGTGAGAAGCCCACATACC	TGAGAGCCACAATTACTGAGCTCACAAGCTGGAAGCCCAAGCCCCATAGA[A/G]CCTGTGGCCCCTCAAAAACAGAAGCCATCACAGTGAGAAGCCCACATACC	2255
1_15280048-0_B_U_2899894082	1_15280048	BOT	[G/C]	0004683378	ACTTGACAGGTACTGTGATAGTCAGTTCTCTGTGTCACCTTGGCCTTTCG	0073753536	ACTTGACAGGTACTGTGATAGTCAGTTCTCTGTGTCACCTTGGCCTTTCC	0	0	0	NA	Custom	unknown	0	BOT	CACTTGACAGGTACTGTGATAGTCAGTTCTCTGTGTCACCTTGGCCTTTC[C/G]AGTCTCTGGTCATTTAGTCAAACACTCCTCTAGATATTAATGTGAAGGTA	TACCTTCACATTAATATCTAGAGGAGTGTTTGACTAAATGACCAGAGACT[C/G]GAAAGGCCAAGGTGACACAGAGAACTGACTATCACAGTACCTGTCAAGTG	2255
1_15328419-0_T_U_2899894085	1_15328419	TOP	[A/C]	0010781937	AAGGCCTTTCCTTTACTGTCAGACCTGGTGAACTGTTAGCTGTGGTTGGA			0	0	0	NA	Custom	Unknown	0	BOT	TGCATCAAGCTGCCAAAAGGCACCACAACTTACCTTTCCTGCGCCCACAG[T/G]TCCAACCACAGCTAACAGTTCACCAGGTCTGACAGTAAAGGAAAGGCCTT	AAGGCCTTTCCTTTACTGTCAGACCTGGTGAACTGTTAGCTGTGGTTGGA[A/C]CTGTGGGCGCAGGAAAGGTAAGTTGTGGTGCCTTTTGGCAGCTTGATGCA	2255
1_153668-0_T_U_2899995771	1_153668	TOP	[A/G]	0008606401	GGGGGACACTCAGCTGCCTTCCCCCAGAGGTGGGAGCCCCACTCCTGACC			0	0	0	NA	Custom	Unknown	0	BOT	NC[T/C]GGTCAGGAGTGGGGCTCCCACCTCTGGGGGAAGGCAGCTGAGTGTCCCCC	GGGGGACACTCAGCTGCCTTCCCCCAGAGGTGGGAGCCCCACTCCTGACC[A/G]GN	2255
1_15384067-0_B_U_2899894086	1_15384067	BOT	[T/G]	0076614824	AAAAAAGATCGACTTTCCAATGGCTGATAGGGGAAAATCTAAGCAGCTTT			0	0	0	NA	Custom	unknown	0	BOT	AAAAAAGATCGACTTTCCAATGGCTGATAGGGGAAAATCTAAGCAGCTTT[T/G]TGACCAATATAACCTCAGAGACACATTTTACTGGATGTAAAAGTTATTTA	TAAATAACTTTTACATCCAGTAAAATGTGTCTCTGAGGTTATATTGGTCA[A/C]AAAGCTGCTTAGATTTTCCCCTATCAGCCATTGGAAAGTCGATCTTTTTT	2255
1_15434410-0_B_U_2899894089	1_15434410	BOT	[T/G]	0064796580	ACACTGGGTTTTTCCCGGCTCACAGCGTGTGTGCTTTCCCCGTCTGCACC			0	0	0	NA	Custom	Unknown	0	TOP	AGTGCATGCAACTCAGGGCCCGCTCCCTGGAGAGCAACCTGGAGCCTGAG[A/C]GGTGCAGACGGGGAAAGCACACACGCTGTGAGCCGGGAAAAACCCAGTGT	AGTGCATGCAACTCAGGGCCCGCTCCCTGGAGAGCAACCTGGAGCCTGAG[A/C]GGTGCAGACGGGGAAAGCACACACGCTGTGAGCCGGGAAAAACCCAGTGT	2255
1_154368-0_T_U_2899994300	1_154368	TOP	[A/G]	0034767951	CACTGAATAAAACAGGCATTCCTGAGAGACACCCAGCCTTTATCCGGTGC			0	0	0	NA	Custom	Unknown	0	BOT	NA[T/C]GCACCGGATAAAGGCTGGGTGTCTCTCAGGAATGCCTGTTTTATTCAGTG	CACTGAATAAAACAGGCATTCCTGAGAGACACCCAGCCTTTATCCGGTGC[A/G]TN	2255
1_15484382-0_B_U_2899995790	1_15484382	BOT	[T/C]	0099726932	AGCAGAAACAGATGTTTTTCTGGAGCTCTCTTGCTTTTTCAAATATCCAG			0	0	0	NA	Custom	unknown	0	TOP	NC[A/G]CTGGATATTTGAAAAAGCAAGAGAGCTCCAGAAAAACATCTGTTTCTGCT	NC[A/G]CTGGATATTTGAAAAAGCAAGAGAGCTCCAGAAAAACATCTGTTTCTGCT	2255
1_1550669-0_T_U_2899893614	1_1550669	TOP	[C/G]	0064717584	TTTCCTCTGGGGAGACTTCCAAGGTGCCAGCCTGCTGTCTGCAGGACCAC	0075742388	TTTCCTCTGGGGAGACTTCCAAGGTGCCAGCCTGCTGTCTGCAGGACCAG	0	0	0	NA	Custom	unknown	0	TOP	CTTTCCTCTGGGGAGACTTCCAAGGTGCCAGCCTGCTGTCTGCAGGACCA[C/G]CCAGGGACCACACTTCTCTGGCACAAAGTGGCGGGCTGGTCTCCAGGCCC	CTTTCCTCTGGGGAGACTTCCAAGGTGCCAGCCTGCTGTCTGCAGGACCA[C/G]CCAGGGACCACACTTCTCTGGCACAAAGTGGCGGGCTGGTCTCCAGGCCC	2255
1_15587589-0_B_U_2899894090	1_15587589	BOT	[T/C]	0065748584	ACTTAAGGGTATGAAGAGGCATTCGAGGGAGCCCCTGGTTTGACCTAGTC			0	0	0	NA	Custom	Unknown	0	BOT	ACTTAAGGGTATGAAGAGGCATTCGAGGGAGCCCCTGGTTTGACCTAGTC[T/C]TACCTGCCATCCCCGCTGCCGCCCATGTAGTAGCAACCCTACACCCTCTT	AAGAGGGTGTAGGGTTGCTACTACATGGGCGGCAGCGGGGATGGCAGGTA[A/G]GACTAGGTCAAACCAGGGGCTCCCTCGAATGCCTCTTCATACCCTTAAGT	2255
1_15635127-0_B_U_2899894092	1_15635127	BOT	[T/C]	0082622848	TATATTCCTTGAGGAGGAACCAGGCTTCTGCTTTAATCTCTGCATTATGG			0	0	0	NA	Custom	unknown	0	BOT	TATATTCCTTGAGGAGGAACCAGGCTTCTGCTTTAATCTCTGCATTATGG[T/C]TTCTTGATTGTTCCTTCTGTGTTTTTGCATTCCCTTACTTCCCGGAATAA	TTATTCCGGGAAGTAAGGGAATGCAAAAACACAGAAGGAACAATCAAGAA[A/G]CCATAATGCAGAGATTAAAGCAGAAGCCTGGTTCCTCCTCAAGGAATATA	2255
1_15637228-0_T_U_2899894095	1_15637228	TOP	[A/T]	0092677534	AGTCCAAACTTTGAGTGAAGGCTTTCATTACAATGTAAATAATGGAAATA	0073603291	AGTCCAAACTTTGAGTGAAGGCTTTCATTACAATGTAAATAATGGAAATT	0	0	0	NA	Custom	Unknown	0	BOT	CATTTTGCCAACAACATTTTTTTGTTTTAATATTGGAACACAGTGAACTT[A/T]ATTTCCATTATTTACATTGTAATGAAAGCCTTCACTCAAAGTTTGGACTC	GAGTCCAAACTTTGAGTGAAGGCTTTCATTACAATGTAAATAATGGAAAT[A/T]AAGTTCACTGTGTTCCAATATTAAAACAAAAAAATGTTGTTGGCAAAATG	2255
1_15689536-0_T_U_2900283210	1_15689536	TOP	[C/G]	0046781270	CCACAGCCTCACTGAAGAGTCACAGGTTTAGTTGCTAAGTCGTGTTGTAC	0079640169	CCACAGCCTCACTGAAGAGTCACAGGTTTAGTTGCTAAGTCGTGTTGTAG	0	0	0	NA	Custom	Unknown	0	TOP	TCCACAGCCTCACTGAAGAGTCACAGGTTTAGTTGCTAAGTCGTGTTGTA[C/G]ACTTGCAACCGCAN	TCCACAGCCTCACTGAAGAGTCACAGGTTTAGTTGCTAAGTCGTGTTGTA[C/G]ACTTGCAACCGCAN	2255
1_15739364-0_B_U_2899894097	1_15739364	BOT	[T/C]	0041734179	AATGCTTCTTTGCACTTTTTAGCATGGTGGTGGTGGTGGTTTAGTCACTA			0	0	0	NA	Custom	unknown	0	TOP	GAGCCTGGCAGGCTATAGTCCGTGGGGTCGCAAGAGTCAGACACGACGAC[A/G]TAGTGACTAAACCACCACCACCACCATGCTAAAAAGTGCAAAGAAGCATT	GAGCCTGGCAGGCTATAGTCCGTGGGGTCGCAAGAGTCAGACACGACGAC[A/G]TAGTGACTAAACCACCACCACCACCATGCTAAAAAGTGCAAAGAAGCATT	2255
1_15768591-0_T_U_2899894099	1_15768591	TOP	[A/G]	0047660871	ATGTGAAAATAGAAGAGGTGGGAGGTGTCCTCATGAGCAGATGGCAGGCT			0	0	0	NA	Custom	Unknown	0	BOT	TTCCTCTCTGCTCAGTGAGGGGCCTGTGCTTGAAACCTTCCTGCAGCACA[T/C]AGCCTGCCATCTGCTCATGAGGACACCTCCCACCTCTTCTATTTTCACAT	ATGTGAAAATAGAAGAGGTGGGAGGTGTCCTCATGAGCAGATGGCAGGCT[A/G]TGTGCTGCAGGAAGGTTTCAAGCACAGGCCCCTCACTGAGCAGAGAGGAA	2255
1_15787557-0_B_U_2899894101	1_15787557	BOT	[T/G]	0035806292	ATCTCCTCCAATGACTGATCTCCAACTTCACAATCTAACTATTTATGCTA			0	0	0	NA	Custom	unknown	0	TOP	GGCACAAACGGCAGGGAGCCCAGGAGGGTGTAGGATGTTGGTGGGGCAGC[A/C]TAGCATAAATAGTTAGATTGTGAAGTTGGAGATCAGTCATTGGAGGAGAT	GGCACAAACGGCAGGGAGCCCAGGAGGGTGTAGGATGTTGGTGGGGCAGC[A/C]TAGCATAAATAGTTAGATTGTGAAGTTGGAGATCAGTCATTGGAGGAGAT	2255
1_15841292-0_T_U_2899894102	1_15841292	TOP	[A/G]	0087608537	TCAGACCCTGAGCACCTCTCATCTGCTAAACTGAACCATGCTTGGTTAGT			0	0	0	NA	Custom	Unknown	0	TOP	TCAGACCCTGAGCACCTCTCATCTGCTAAACTGAACCATGCTTGGTTAGT[A/G]TCCTGTTGTCACCATCTTGAGATACTTGTTTTTTAAACAAGGGACTCTGT	TCAGACCCTGAGCACCTCTCATCTGCTAAACTGAACCATGCTTGGTTAGT[A/G]TCCTGTTGTCACCATCTTGAGATACTTGTTTTTTAAACAAGGGACTCTGT	2255
1_15889503-0_T_U_2899894104	1_15889503	TOP	[C/G]	0056681218	CCCCCTTTCATCACCCATAAAATGAAGATATGGCTCCAGGTAGCTTCCAC	0002765348	CCCCCTTTCATCACCCATAAAATGAAGATATGGCTCCAGGTAGCTTCCAG	0	0	0	NA	Custom	unknown	0	TOP	TCCCCCTTTCATCACCCATAAAATGAAGATATGGCTCCAGGTAGCTTCCA[C/G]CTTCAAAATTCTATGAATCAAAGTTATTCTTCTTGAAAGTTTAGCTTCTG	TCCCCCTTTCATCACCCATAAAATGAAGATATGGCTCCAGGTAGCTTCCA[C/G]CTTCAAAATTCTATGAATCAAAGTTATTCTTCTTGAAAGTTTAGCTTCTG	2255
1_15940156-0_B_U_2899894106	1_15940156	BOT	[T/C]	0032640895	ACCATAAGTCTGTTGTATAAGTCTGTGAGTCTCTTTCTGTTTTGTAAGTT			0	0	0	NA	Custom	Unknown	0	BOT	ACCATAAGTCTGTTGTATAAGTCTGTGAGTCTCTTTCTGTTTTGTAAGTT[T/C]ATTTGTGTCATTTCTTTTTAGATTCCACATATAAAGGATGTCATACAATA	TATTGTATGACATCCTTTATATGTGGAATCTAAAAAGAAATGACACAAAT[A/G]AACTTACAAAACAGAAAGAGACTCACAGACTTATACAACAGACTTATGGT	2255
1_15989481-0_B_U_2899894109	1_15989481	BOT	[T/C]	0017685833	TTTATGTACACATTTCATTGCCTGAAGTTTCTTCTTGTTAAATAAAGTTC			0	0	0	NA	Custom	unknown	0	TOP	TAATTAAACTATTAATTTGCCAAGATGCAACATAAACTATTTAAGAGGAC[A/G]GAACTTTATTTAACAAGAAGAAACTTCAGGCAATGAAATGTGTACATAAA	TAATTAAACTATTAATTTGCCAAGATGCAACATAAACTATTTAAGAGGAC[A/G]GAACTTTATTTAACAAGAAGAAACTTCAGGCAATGAAATGTGTACATAAA	2255
1_1600721-0_T_U_2900284132	1_1600721	TOP	[A/G]	0051611938	CCTCTAGAAGTGAGATCGCCATGCTGGGGTGACCTGTGGGTGGGAGAGCC			0	0	0	NA	Custom	unknown	0	TOP	CCTCTAGAAGTGAGATCGCCATGCTGGGGTGACCTGTGGGTGGGAGAGCC[A/G]CTGCCAGGGTN	CCTCTAGAAGTGAGATCGCCATGCTGGGGTGACCTGTGGGTGGGAGAGCC[A/G]CTGCCAGGGTN	2255
1_16088816-0_T_U_2899894110	1_16088816	TOP	[A/C]	0056653112	AATAAACCATGGAAAATTCTGAAAGAGATGGGCATACCAGACCACCTGAC			0	0	0	NA	Custom	Unknown	0	TOP	AATAAACCATGGAAAATTCTGAAAGAGATGGGCATACCAGACCACCTGAC[A/C]TACATCTTGAGAAATCTGTATGCAGGTCAGGAAGCAACAGTTAGAACTGG	AATAAACCATGGAAAATTCTGAAAGAGATGGGCATACCAGACCACCTGAC[A/C]TACATCTTGAGAAATCTGTATGCAGGTCAGGAAGCAACAGTTAGAACTGG	2255
1_16118878-0_B_U_2900002754	1_16118878	BOT	[T/C]	0084773591	AGGGTGTCTTGCCTTGAGCAACTATAAGTGATGGAGCAGAGTCTAGGACT			0	0	0	NA	Custom	unknown	0	BOT	AGGGTGTCTTGCCTTGAGCAACTATAAGTGATGGAGCAGAGTCTAGGACT[T/C]GCN	NGC[A/G]AGTCCTAGACTCTGCTCCATCACTTATAGTTGCTCAAGGCAAGACACCCT	2255
1_16118913-0_B_U_2899894112	1_16118913	BOT	[T/A]	0051791202	CAGAGTCTAGGACTCGCCGCTCCTGGCCCCGCACTCATGCCCTGCACGCT	0088735543	CAGAGTCTAGGACTCGCCGCTCCTGGCCCCGCACTCATGCCCTGCACGCA	0	0	0	NA	Custom	unknown	0	BOT	GCAGAGTCTAGGACTCGCCGCTCCTGGCCCCGCACTCATGCCCTGCACGC[A/T]TGGGGCCACAGGCCTGGGCCGGGTCCAAATCAGCGCCTGCAGCCCGGGAG	CTCCCGGGCTGCAGGCGCTGATTTGGACCCGGCCCAGGCCTGTGGCCCCA[A/T]GCGTGCAGGGCATGAGTGCGGGGCCAGGAGCGGCGAGTCCTAGACTCTGC	2255
1_16135402-0_T_U_2899894115	1_16135402	TOP	[A/T]	0055775964	GATAATGCGTTATCAGTAGAGCCATGTTTTAAATACAAGGTGGTGAGATA	0089754903	GATAATGCGTTATCAGTAGAGCCATGTTTTAAATACAAGGTGGTGAGATT	0	0	0	NA	Custom	Unknown	0	BOT	TCAAAAGACAACAGAAGATCTCAGAGTTGGAAGGGCCCTTAAAGTCATCT[A/T]ATCTCACCACCTTGTATTTAAAACATGGCTCTACTGATAACGCATTATCT	AGATAATGCGTTATCAGTAGAGCCATGTTTTAAATACAAGGTGGTGAGAT[A/T]AGATGACTTTAAGGGCCCTTCCAACTCTGAGATCTTCTGTTGTCTTTTGA	2255
1_16175655-0_B_U_2899894116	1_16175655	BOT	[T/C]	0099787189	CCAGACAAGCTGCATACAGTCTGAAGTGAAGTGAAGTGAAGTCGCTCAGT			0	0	0	NA	Custom	unknown	0	BOT	CCAGACAAGCTGCATACAGTCTGAAGTGAAGTGAAGTGAAGTCGCTCAGT[T/C]GTGTCTTGACTCTTTGCGACCCCGTGGACTGCAGCCCACCAGGCTCCTCT	AGAGGAGCCTGGTGGGCTGCAGTCCACGGGGTCGCAAAGAGTCAAGACAC[A/G]ACTGAGCGACTTCACTTCACTTCACTTCAGACTGTATGCAGCTTGTCTGG	2255
1_16183126-0_B_U_2899894118	1_16183126	BOT	[T/C]	0075613506	TAGTGGGCAGGACCACTCCTTCCACAACTCCAGGCTTCCTACTATTCTTA			0	0	0	NA	Custom	Unknown	0	BOT	TAGTGGGCAGGACCACTCCTTCCACAACTCCAGGCTTCCTACTATTCTTA[T/C]CTGTCACCCCTAGGGTACTTTCCAGGTGGCTATAGTGGTAAAGAACCTGC	GCAGGTTCTTTACCACTATAGCCACCTGGAAAGTACCCTAGGGGTGACAG[A/G]TAAGAATAGTAGGAAGCCTGGAGTTGTGGAAGGAGTGGTCCTGCCCACTA	2255
1_16254910-0_T_U_2899995791	1_16254910	TOP	[A/G]	0005681568	AGGGTCCCTAGGAGACAACGCATGTCCAGTATTTCTCAGCCTTCACCACC			0	0	0	NA	Custom	Unknown	0	BOT	NC[T/C]GGTGGTGAAGGCTGAGAAATACTGGACATGCGTTGTCTCCTAGGGACCCT	AGGGTCCCTAGGAGACAACGCATGTCCAGTATTTCTCAGCCTTCACCACC[A/G]GN	2255
1_16306061-0_T_U_2899894122	1_16306061	TOP	[A/G]	0088735947	TGATTTGGCCTTTTGCTCCTTTCATTCATTAAATGAAGATTCATTCATTC			0	0	0	NA	Custom	Unknown	0	TOP	TGATTTGGCCTTTTGCTCCTTTCATTCATTAAATGAAGATTCATTCATTC[A/G]TCCAAGGCCCAGCATAGGCCTAGGCAGCAGGATAATTGCCTTCCAGGTGC	TGATTTGGCCTTTTGCTCCTTTCATTCATTAAATGAAGATTCATTCATTC[A/G]TCCAAGGCCCAGCATAGGCCTAGGCAGCAGGATAATTGCCTTCCAGGTGC	2255
1_16356002-0_B_U_2899894124	1_16356002	BOT	[T/C]	0096717155	ATCTGGGCTTATCTTTGGTTGTAGAAATACAGCCTGAATATGCCAATTCA			0	0	0	NA	Custom	unknown	0	BOT	ATCTGGGCTTATCTTTGGTTGTAGAAATACAGCCTGAATATGCCAATTCA[T/C]ATGCAATAGTTCAAACAAACAAAAATCAATGAAATAATTATGGTGTTACT	AGTAACACCATAATTATTTCATTGATTTTTGTTTGTTTGAACTATTGCAT[A/G]TGAATTGGCATATTCAGGCTGTATTTCTACAACCAAAGATAAGCCCAGAT	2255
1_16404788-0_T_U_2899894126	1_16404788	TOP	[A/T]	0058686859	CCACTGCTCACATCTCACTGTTTAATCTTACCAACAGCCTTGAACAATGA	0060615877	CCACTGCTCACATCTCACTGTTTAATCTTACCAACAGCCTTGAACAATGT	0	0	0	NA	Custom	Unknown	0	TOP	TCCACTGCTCACATCTCACTGTTTAATCTTACCAACAGCCTTGAACAATG[A/T]GGACTCTGAGGCTCTAAGGGGTTAAATCAAGTGGCCTTAATCACATAGTA	TCCACTGCTCACATCTCACTGTTTAATCTTACCAACAGCCTTGAACAATG[A/T]GGACTCTGAGGCTCTAAGGGGTTAAATCAAGTGGCCTTAATCACATAGTA	2255
1_16439883-0_T_U_2899995792	1_16439883	TOP	[A/G]	0039755927	GTAGAAATCCTGGCAGAGGGCATGAAAAACCCAAATTAGGTGGCTGAATC			0	0	0	NA	Custom	unknown	0	BOT	NC[T/C]GATTCAGCCACCTAATTTGGGTTTTTCATGCCCTCTGCCAGGATTTCTAC	GTAGAAATCCTGGCAGAGGGCATGAAAAACCCAAATTAGGTGGCTGAATC[A/G]GN	2255
1_1650735-0_B_U_2899893616	1_1650735	BOT	[T/C]	0084740551	ACAGAAACGGACAGCAGGATAGTCTTACACAATCTTATTCTCAGATACAG			0	0	0	NA	Custom	unknown	0	BOT	ACAGAAACGGACAGCAGGATAGTCTTACACAATCTTATTCTCAGATACAG[T/C]AGCGTAAGGAAGGGGAGTGATGTTCCTACAGAGAGCCCCTGACAGGCACA	TGTGCCTGTCAGGGGCTCTCTGTAGGAACATCACTCCCCTTCCTTACGCT[A/G]CTGTATCTGAGAATAAGATTGTGTAAGACTATCCTGCTGTCCGTTTCTGT	2255
1_16539406-0_B_U_2899894128	1_16539406	BOT	[T/C]	0005716279	ACATTTAAGTGCTGAATATTATATGATCCCACTCACCAGCTCAAGTCACT			0	0	0	NA	Custom	Unknown	0	BOT	ACATTTAAGTGCTGAATATTATATGATCCCACTCACCAGCTCAAGTCACT[T/C]AGCTATTTCTGGGTATATTTAATAAGTCTTTTAAAAACAAGACATTTCCA	TGGAAATGTCTTGTTTTTAAAAGACTTATTAAATATACCCAGAAATAGCT[A/G]AGTGACTTGAGCTGGTGAGTGGGATCATATAATATTCAGCACTTAAATGT	2255
1_16641059-0_B_U_2900002432	1_16641059	BOT	[T/A]	0039790120	TTGAATCAGTTCTAATGAGATGGATGAAACTGGAGCCTATTATACAGAGT	0017617169	TTGAATCAGTTCTAATGAGATGGATGAAACTGGAGCCTATTATACAGAGA	0	0	0	NA	Custom	Unknown	0	BOT	TTTGAATCAGTTCTAATGAGATGGATGAAACTGGAGCCTATTATACAGAG[A/T]GAAGTAAGCCAN	NTGGCTTACTTC[A/T]CTCTGTATAATAGGCTCCAGTTTCATCCATCTCATTAGAACTGATTCAAA	2255
1_16844194-0_B_U_2899894132	1_16844194	BOT	[T/C]	0051787261	TGATGTTCAGCCTTCTTTATGTCCAACTCTCACAACTGTACATGAGCTAC			0	0	0	NA	Custom	Unknown	0	BOT	TGATGTTCAGCCTTCTTTATGTCCAACTCTCACAACTGTACATGAGCTAC[T/C]GGAAAAACCACAACTTTGACCATATGGGCCTTTGTTGACAAAGTGATGTC	GACATCACTTTGTCAACAAAGGCCCATATGGTCAAAGTTGTGGTTTTTCC[A/G]GTAGCTCATGTACAGTTGTGAGAGTTGGACATAAAGAAGGCTGAACATCA	2255
1_1688694-0_T_U_2899893618	1_1688694	TOP	[A/G]	0073805257	TGCTATTTCTCTTTTATGTCAAGCAGTTTCTATCGACTCTAAATGTAAAG			0	0	0	NA	Custom	unknown	0	TOP	TGCTATTTCTCTTTTATGTCAAGCAGTTTCTATCGACTCTAAATGTAAAG[A/G]CTTACGCCCAGCCAGAGTCGGTGAGCTTGCAAGCAGCTTTGCCCAAAAGC	TGCTATTTCTCTTTTATGTCAAGCAGTTTCTATCGACTCTAAATGTAAAG[A/G]CTTACGCCCAGCCAGAGTCGGTGAGCTTGCAAGCAGCTTTGCCCAAAAGC	2255
1_16892785-0_T_U_2899894135	1_16892785	TOP	[A/G]	0021711277	AGTGGGTAACTGTTCCCTTTCTCAGGGGATCTTCCCAACCCCGGGATCAA			0	0	0	NA	Custom	Unknown	0	BOT	CCTGGTGGCTCAGATGGCAAAGGATCCACCTACAATGTGGGAGACCTGGG[T/C]TTGATCCCGGGGTTGGGAAGATCCCCTGAGAAAGGGAACAGTTACCCACT	AGTGGGTAACTGTTCCCTTTCTCAGGGGATCTTCCCAACCCCGGGATCAA[A/G]CCCAGGTCTCCCACATTGTAGGTGGATCCTTTGCCATCTGAGCCACCAGG	2255
1_16942652-0_B_U_2899894136	1_16942652	BOT	[T/C]	0089797310	ATAAACCTCTACAGTGCACTGATATTACCTCAGGGAATGTCCTTGTAACA			0	0	0	NA	Custom	unknown	0	BOT	ATAAACCTCTACAGTGCACTGATATTACCTCAGGGAATGTCCTTGTAACA[T/C]TGAGTCTCTGAAGATGGGACAATAAAAGAAAAATCCTCCAAACTTTCAAG	CTTGAAAGTTTGGAGGATTTTTCTTTTATTGTCCCATCTTCAGAGACTCA[A/G]TGTTACAAGGACATTCCCTGAGGTAATATCAGTGCACTGTAGAGGTTTAT	2255
1_17046625-0_B_U_2899894138	1_17046625	BOT	[T/C]	0077624153	GATGAACTGGTTGGATCTCCTTGCAGTCCAAGGAATTCTCAGCAGTATTC			0	0	0	NA	Custom	Unknown	0	BOT	GATGAACTGGTTGGATCTCCTTGCAGTCCAAGGAATTCTCAGCAGTATTC[T/C]CCAACACCACAGTTCAAAAGCATCAATTTTTCGGTGCTCAGCTTTCTTCA	TGAAGAAAGCTGAGCACCGAAAAATTGATGCTTTTGAACTGTGGTGTTGG[A/G]GAATACTGCTGAGAATTCCTTGGACTGCAAGGAGATCCAACCAGTTCATC	2255
1_17096592-0_T_U_2899894140	1_17096592	TOP	[A/G]	0078688170	CACTTCAATGAAGAGTAGCCACAGCTTGCTGCATTAGAGAAAGCCTGTGT			0	0	0	NA	Custom	unknown	0	TOP	CACTTCAATGAAGAGTAGCCACAGCTTGCTGCATTAGAGAAAGCCTGTGT[A/G]CAATAACAAAGATCCAGCACAGCCAAAAATAAATACATAAATCTTTACAA	CACTTCAATGAAGAGTAGCCACAGCTTGCTGCATTAGAGAAAGCCTGTGT[A/G]CAATAACAAAGATCCAGCACAGCCAAAAATAAATACATAAATCTTTACAA	2255
1_17147988-0_T_U_2899995794	1_17147988	TOP	[A/G]	0047600236	ATGTTCTTTGTAAAGCATTTGCAACCATTCACAGAACTGCCATGGAAGAA			0	0	0	NA	Custom	Unknown	0	BOT	NC[T/C]TTCTTCCATGGCAGTTCTGTGAATGGTTGCAAATGCTTTACAAAGAACAT	ATGTTCTTTGTAAAGCATTTGCAACCATTCACAGAACTGCCATGGAAGAA[A/G]GN	2255
1_17197874-0_T_U_2899894145	1_17197874	TOP	[A/G]	0042686220	TGTATTGGGGATTCTCTGAAATAGACCTTTGTTAATGTATACATTTTATG			0	0	0	NA	Custom	unknown	0	BOT	TTATGAAAACCATATTAGTAACCTCAGGTATCCAAAGCCCCAAAATTTCA[T/C]CATAAAATGTATACATTAACAAAGGTCTATTTCAGAGAATCCCCAATACA	TGTATTGGGGATTCTCTGAAATAGACCTTTGTTAATGTATACATTTTATG[A/G]TGAAATTTTGGGGCTTTGGATACCTGAGGTTACTAATATGGTTTTCATAA	2255
1_17297741-0_T_U_2899894146	1_17297741	TOP	[A/C]	0026787154	TTCACCTAGTGACTAACATGTATCCGTCATCCACAAATCAATACCCCTGC			0	0	0	NA	Custom	Unknown	0	TOP	TTCACCTAGTGACTAACATGTATCCGTCATCCACAAATCAATACCCCTGC[A/C]ACTTTCAGTCTTTAAACAGACATCCACAGAGCGGCACTAAATATGAGTCA	TTCACCTAGTGACTAACATGTATCCGTCATCCACAAATCAATACCCCTGC[A/C]ACTTTCAGTCTTTAAACAGACATCCACAGAGCGGCACTAAATATGAGTCA	2255
1_17346896-0_T_U_2900004283	1_17346896	TOP	[A/G]	0008743353	GAAATGGCAACCCACTCCAGTGTTCTAGCCTGGAGAATCCCAGGGATGGG			0	0	0	NA	Custom	unknown	0	TOP	GAAATGGCAACCCACTCCAGTGTTCTAGCCTGGAGAATCCCAGGGATGGG[A/G]TCACACAGAGTCGGACAN	GAAATGGCAACCCACTCCAGTGTTCTAGCCTGGAGAATCCCAGGGATGGG[A/G]TCACACAGAGTCGGACAN	2255
1_173575-0_T_U_2899995772	1_173575	TOP	[A/G]	0005723961	CTGCCTGGGAACCCAAGCCCCGCTTGAAGCCGCTACAGGCCGAGGCCTCC			0	0	0	NA	Custom	unknown	0	BOT	NC[T/C]GGAGGCCTCGGCCTGTAGCGGCTTCAAGCGGGGCTTGGGTTCCCAGGCAG	CTGCCTGGGAACCCAAGCCCCGCTTGAAGCCGCTACAGGCCGAGGCCTCC[A/G]GN	2255
1_17396274-0_B_U_2899894149	1_17396274	BOT	[T/C]	0039655547	CTGGCTAGCATGTTTCATGGGTTACATTCACTCTGGAAGATGAGTTATAG			0	0	0	NA	Custom	unknown	0	TOP	TACGAGGGTCCATCTATAGAAAAAAGAAAAATATATATATTAAAGAATCC[A/G]CTATAACTCATCTTCCAGAGTGAATGTAACCCATGAAACATGCTAGCCAG	TACGAGGGTCCATCTATAGAAAAAAGAAAAATATATATATTAAAGAATCC[A/G]CTATAACTCATCTTCCAGAGTGAATGTAACCCATGAAACATGCTAGCCAG	2255
1_17447640-0_T_U_2899894151	1_17447640	TOP	[A/C]	0056793591	TCCTAAATCTTAGTAGCCTCCTCCTGCATATGCGTGAAGGAACAATGTGG			0	0	0	NA	Custom	Unknown	0	BOT	AGAGAGCTGTGAAAGGGAAAAGTCCAACCTGTCTCATTGACCAACTGGTG[T/G]CCACATTGTTCCTTCACGCATATGCAGGAGGAGGCTACTAAGATTTAGGA	TCCTAAATCTTAGTAGCCTCCTCCTGCATATGCGTGAAGGAACAATGTGG[A/C]CACCAGTTGGTCAATGAGACAGGTTGGACTTTTCCCTTTCACAGCTCTCT	2255
1_1748304-0_T_U_2899994303	1_1748304	TOP	[A/G]	0034771185	ATGTATATGTATATGTCTGTGTTCCTTCACCGCTCACCTGAAACTATCAC			0	0	0	NA	Custom	unknown	0	BOT	NA[T/C]GTGATAGTTTCAGGTGAGCGGTGAAGGAACACAGACATATACATATACAT	ATGTATATGTATATGTCTGTGTTCCTTCACCGCTCACCTGAAACTATCAC[A/G]TN	2255
1_175384-0_T_U_2899893553	1_175384	TOP	[A/G]	0040693928	GTCCGTCCCAGACCCTCCCCATGGGCAGGGAGCTGGGCCTTGTCCCCCCC			0	0	0	NA	Custom	unknown	0	BOT	CCCCGCCCCACGTCCAGGTTTCCTCTCTCCCTCTCCAGGCGGGGAGCGGG[T/C]GGGGGGGACAAGGCCCAGCTCCCTGCCCATGGGGAGGGTCTGGGACGGAC	GTCCGTCCCAGACCCTCCCCATGGGCAGGGAGCTGGGCCTTGTCCCCCCC[A/G]CCCGCTCCCCGCCTGGAGAGGGAGAGAGGAAACCTGGACGTGGGGCGGGG	2255
1_17600144-0_T_U_2899894154	1_17600144	TOP	[A/C]	0074657887	GGCATATAGATTGGGAAAGTGTCAGTTGCTCAGATGTGTTTGGCTCTTTG			0	0	0	NA	Custom	unknown	0	TOP	GGCATATAGATTGGGAAAGTGTCAGTTGCTCAGATGTGTTTGGCTCTTTG[A/C]AACCCCACACACTAACCCCACATAGCCCTCTAGGCTTCTCAGTCCATGGA	GGCATATAGATTGGGAAAGTGTCAGTTGCTCAGATGTGTTTGGCTCTTTG[A/C]AACCCCACACACTAACCCCACATAGCCCTCTAGGCTTCTCAGTCCATGGA	2255
1_17602349-0_B_U_2899894156	1_17602349	BOT	[T/G]	0079670332	TTGCTCCCCATTTGAGTTATTCAATGAGGTTTAACATGTGTTTCAAATTT			0	0	0	NA	Custom	Unknown	0	BOT	TTGCTCCCCATTTGAGTTATTCAATGAGGTTTAACATGTGTTTCAAATTT[T/G]TCTTTTTCTTATAATGAAGTAAATTTGAAATTCTAAGTAAAAAGTTTTTA	TAAAAACTTTTTACTTAGAATTTCAAATTTACTTCATTATAAGAAAAAGA[A/C]AAATTTGAAACACATGTTAAACCTCATTGAATAACTCAAATGGGGAGCAA	2255
1_17652034-0_T_U_2899894158	1_17652034	TOP	[A/C]	0001614456	CTACCCAGATATATCCTATTTGGTTAGGTCATCCCAAACTGTCAGACTAT			0	0	0	NA	Custom	unknown	0	TOP	CTACCCAGATATATCCTATTTGGTTAGGTCATCCCAAACTGTCAGACTAT[A/C]CTTGATGTCCAAAAAAGGAAGAGGGAGGCTATTAAGGCTTGTGACTGTGA	CTACCCAGATATATCCTATTTGGTTAGGTCATCCCAAACTGTCAGACTAT[A/C]CTTGATGTCCAAAAAAGGAAGAGGGAGGCTATTAAGGCTTGTGACTGTGA	2255
1_17674706-0_B_U_2899894160	1_17674706	BOT	[T/C]	0048617153	TTGTGAGTGGATGTGAAGTCCGAACAGTGGTAGTGGTTTAACAGCCAGCC			0	0	0	NA	Custom	Unknown	0	BOT	TTGTGAGTGGATGTGAAGTCCGAACAGTGGTAGTGGTTTAACAGCCAGCC[T/C]GAGGATACAGCGGGGGCAGACAGGAGGGCAGAGCCGGGAGGGTAGCAGGG	CCCTGCTACCCTCCCGGCTCTGCCCTCCTGTCTGCCCCCGCTGTATCCTC[A/G]GGCTGGCTGTTAAACCACTACCACTGTTCGGACTTCACATCCACTCACAA	2255
1_17702007-0_T_U_2899894163	1_17702007	TOP	[A/C]	0006774210	ATACAACTTTATTTATAAAAACTGGTGGTGGGCCTGATTTGGCCTTTGAC			0	0	0	NA	Custom	unknown	0	BOT	ATGTTCTAATGCAGTACAAGAAGAATTTAAGAGATTCATAGGGATCCATG[T/G]GTCAAAGGCCAAATCAGGCCCACCACCAGTTTTTATAAATAAAGTTGTAT	ATACAACTTTATTTATAAAAACTGGTGGTGGGCCTGATTTGGCCTTTGAC[A/C]CATGGATCCCTATGAATCTCTTAAATTCTTCTTGTACTGCATTAGAACAT	2255
1_1773665-0_B_U_2899893620	1_1773665	BOT	[T/C]	0023699238	TTATGGACCAACTCTTACATCTCTCACATTAGGGCTTCGCGGTAAAGAAT			0	0	0	NA	Custom	Unknown	0	BOT	TTATGGACCAACTCTTACATCTCTCACATTAGGGCTTCGCGGTAAAGAAT[T/C]GGCCTACTAATGCAGGAGATGCTGGAGAAGCGGGAGACGTGGGTTCAGTC	GACTGAACCCACGTCTCCCGCTTCTCCAGCATCTCCTGCATTAGTAGGCC[A/G]ATTCTTTACCGCGAAGCCCTAATGTGAGAGATGTAAGAGTTGGTCCATAA	2255
1_17754581-0_B_U_2899994312	1_17754581	BOT	[T/C]	0042703275	CAAAATTTCAGTTGGAAAATAGAAAGGGCAGGAAAGGGATTAGAATTTGC			0	0	0	NA	Custom	Unknown	0	TOP	NA[A/G]GCAAATTCTAATCCCTTTCCTGCCCTTTCTATTTTCCAACTGAAATTTTG	NA[A/G]GCAAATTCTAATCCCTTTCCTGCCCTTTCTATTTTCCAACTGAAATTTTG	2255
1_17804691-0_T_U_2899894165	1_17804691	TOP	[A/G]	0029603128	TAATTAGTAGTGTTACCATTTTTATAATAGTCCAGGTGTTTTGCAATTTA			0	0	0	NA	Custom	Unknown	0	BOT	AACAATAAGAAATTCTTTTATTGATTCTTGTTTTAAGAGAAAACCTAATT[T/C]TAAATTGCAAAACACCTGGACTATTATAAAAATGGTAACACTACTAATTA	TAATTAGTAGTGTTACCATTTTTATAATAGTCCAGGTGTTTTGCAATTTA[A/G]AATTAGGTTTTCTCTTAAAACAAGAATCAATAAAAGAATTTCTTATTGTT	2255
1_17854039-0_T_U_2899894168	1_17854039	TOP	[A/G]	0011730225	GTTTGTTGAGATGTGTCAGAAGCCATACATGTTTTGGGGTCCATAAATGA			0	0	0	NA	Custom	Unknown	0	TOP	GTTTGTTGAGATGTGTCAGAAGCCATACATGTTTTGGGGTCCATAAATGA[A/G]AGAGTTATGGGGTAGACATCTAAATCTAAAATGAATTATTAAATTCTTGA	GTTTGTTGAGATGTGTCAGAAGCCATACATGTTTTGGGGTCCATAAATGA[A/G]AGAGTTATGGGGTAGACATCTAAATCTAAAATGAATTATTAAATTCTTGA	2255
1_17904600-0_T_U_2899894170	1_17904600	TOP	[A/G]	0003781933	TCTCTATGTAGATTCGGATGAGAGGCTGAACGTTGGACCTGGCATTATTT			0	0	0	NA	Custom	unknown	0	TOP	TCTCTATGTAGATTCGGATGAGAGGCTGAACGTTGGACCTGGCATTATTT[A/G]GAAAATTTGGACTCTTCTCTAGTAAATATGTTTTTCTAGTGCGACAATGT	TCTCTATGTAGATTCGGATGAGAGGCTGAACGTTGGACCTGGCATTATTT[A/G]GAAAATTTGGACTCTTCTCTAGTAAATATGTTTTTCTAGTGCGACAATGT	2255
1_17955535-0_T_U_2899894172	1_17955535	TOP	[A/G]	0094704494	TAGAAAGGCCATATTAGTCAGTGGTACATTATTGATACAGTGTTCAGATC			0	0	0	NA	Custom	Unknown	0	TOP	TAGAAAGGCCATATTAGTCAGTGGTACATTATTGATACAGTGTTCAGATC[A/G]GCATTATTTCTATAAAACATTTAACTGCTCTTTAAAATAAATTTGACATA	TAGAAAGGCCATATTAGTCAGTGGTACATTATTGATACAGTGTTCAGATC[A/G]GCATTATTTCTATAAAACATTTAACTGCTCTTTAAAATAAATTTGACATA	2255
1_18006781-0_B_U_2899894174	1_18006781	BOT	[T/C]	0009642902	TTAAAAATCTTGTCTAGGCTTACATTTCCTACTGACAAACTCCAACTGGC			0	0	0	NA	Custom	unknown	0	BOT	TTAAAAATCTTGTCTAGGCTTACATTTCCTACTGACAAACTCCAACTGGC[T/C]AATGTTAGAGAACTTCTAAAATCTTTCCTCATTCTACCTTTTTAATATTT	AAATATTAAAAAGGTAGAATGAGGAAAGATTTTAGAAGTTCTCTAACATT[A/G]GCCAGTTGGAGTTTGTCAGTAGGAAATGTAAGCCTAGACAAGATTTTTAA	2255
1_18056982-0_T_U_2899894176	1_18056982	TOP	[A/G]	0091654170	GAAGGACCAAAAAAGAAAACACACAAACTATAAAGATTTATAACCTTATG			0	0	0	NA	Custom	Unknown	0	TOP	GAAGGACCAAAAAAGAAAACACACAAACTATAAAGATTTATAACCTTATG[A/G]CTAACACAGACATAGTTATTGCCAAAGCAGAAATATAAAAACAAAAAATT	GAAGGACCAAAAAAGAAAACACACAAACTATAAAGATTTATAACCTTATG[A/G]CTAACACAGACATAGTTATTGCCAAAGCAGAAATATAAAAACAAAAAATT	2255
1_18107041-0_B_U_2900284258	1_18107041	BOT	[T/G]	0074672913	CCATGGAAGTAGAGTGGTCCACTAAGTTGGGTGGTGTGACTTCTCCTTGA			0	0	0	NA	Custom	Unknown	0	BOT	CCATGGAAGTAGAGTGGTCCACTAAGTTGGGTGGTGTGACTTCTCCTTGA[T/G]GN	NC[A/C]TCAAGGAGAAGTCACACCACCCAACTTAGTGGACCACTCTACTTCCATGG	2255
1_1811979-0_T_U_2899893625	1_1811979	TOP	[A/T]	0024638985	ATGAGGACTTCGTCCGCGCCCCCAGCCCGACCCCAGCTGGGGAAGGTGGA	0010651253	ATGAGGACTTCGTCCGCGCCCCCAGCCCGACCCCAGCTGGGGAAGGTGGT	0	0	0	NA	Custom	unknown	0	BOT	TTCCCGCTTCTTTCTAAATAGGGACAGGTGTTGAATGACAGGTTCCCGGG[A/T]CCACCTTCCCCAGCTGGGGTCGGGCTGGGGGCGCGGACGAAGTCCTCATT	AATGAGGACTTCGTCCGCGCCCCCAGCCCGACCCCAGCTGGGGAAGGTGG[A/T]CCCGGGAACCTGTCATTCAACACCTGTCCCTATTTAGAAAGAAGCGGGAA	2255
1_18161004-0_T_U_2899894178	1_18161004	TOP	[A/C]	0091805509	AAGGGGATGACAGAAGATGAGATGGTTGGATGGCATCACCAACTCAATAG			0	0	0	NA	Custom	Unknown	0	TOP	AAGGGGATGACAGAAGATGAGATGGTTGGATGGCATCACCAACTCAATAG[A/C]CATGAGTTTAAGCAAACTCCAAGAGATAGTGAAGGACAGGGAAGCCTGGG	AAGGGGATGACAGAAGATGAGATGGTTGGATGGCATCACCAACTCAATAG[A/C]CATGAGTTTAAGCAAACTCCAAGAGATAGTGAAGGACAGGGAAGCCTGGG	2255
1_18211675-0_T_U_2899894182	1_18211675	TOP	[A/G]	0039804847	GACTAACACTGTGATTAACTAGTTCATTTATTTTACCATTTGGTAATGCA			0	0	0	NA	Custom	Unknown	0	TOP	GACTAACACTGTGATTAACTAGTTCATTTATTTTACCATTTGGTAATGCA[A/G]CTTTTCTTTTTATTACTTTGAAAATGACAGCATTAATATTTTATATATAG	GACTAACACTGTGATTAACTAGTTCATTTATTTTACCATTTGGTAATGCA[A/G]CTTTTCTTTTTATTACTTTGAAAATGACAGCATTAATATTTTATATATAG	2255
1_18263028-0_B_U_2899894185	1_18263028	BOT	[T/A]	0018663865	GAGTCATTTAAGGTAACTATATCACAAAGGGAGGGTAAAAAACTTTCATT	0092680542	GAGTCATTTAAGGTAACTATATCACAAAGGGAGGGTAAAAAACTTTCATA	0	0	0	NA	Custom	unknown	0	TOP	ACAGTCTACTTAGGTTTAAAATTTCAATTAGACTGTAGAAACCTTATGAA[A/T]ATGAAAGTTTTTTACCCTCCCTTTGTGATATAGTTACCTTAAATGACTCA	ACAGTCTACTTAGGTTTAAAATTTCAATTAGACTGTAGAAACCTTATGAA[A/T]ATGAAAGTTTTTTACCCTCCCTTTGTGATATAGTTACCTTAAATGACTCA	2255
1_182711-0_B_U_2900285081	1_182711	BOT	[T/C]	0016749833	TAGTTGTTTTGAGCGTCCAGAAGTCGAAAGTTACAAGAAAGCAGGATCTT			0	0	0	NA	Custom	unknown	0	BOT	TAGTTGTTTTGAGCGTCCAGAAGTCGAAAGTTACAAGAAAGCAGGATCTT[T/C]GTTGTAAAAGCAGTTACTAN	NTAGTAACTGCTTTTACAAC[A/G]AAGATCCTGCTTTCTTGTAACTTTCGACTTCTGGACGCTCAAAACAACTA	2255
1_18414677-0_B_U_2899894189	1_18414677	BOT	[T/C]	0094758103	TGATAAGAGATCCTTTGGACTCACTATAGAGCAGATTAGTGATCATGTCA			0	0	0	NA	Custom	unknown	0	TOP	TAAGGGTCTTAGGGTAGAAGTAAAAAACGAAAAAATTTTAAAATAAAAAA[A/G]TGACATGATCACTAATCTGCTCTATAGTGAGTCCAAAGGATCTCTTATCA	TAAGGGTCTTAGGGTAGAAGTAAAAAACGAAAAAATTTTAAAATAAAAAA[A/G]TGACATGATCACTAATCTGCTCTATAGTGAGTCCAAAGGATCTCTTATCA	2255
1_1851010-0_B_U_2899993508	1_1851010	BOT	[T/C]	0018712285	TGATGGCAAGCAGTGGCCTTGGCCAGCATCTGAGCAGCTCTAGCCACTGC			0	0	0	NA	Custom	Unknown	0	TOP	NN[A/G]GCAGTGGCTAGAGCTGCTCAGATGCTGGCCAAGGCCACTGCTTGCCATCA	NN[A/G]GCAGTGGCTAGAGCTGCTCAGATGCTGGCCAAGGCCACTGCTTGCCATCA	2255
1_18515721-0_B_U_2899894193	1_18515721	BOT	[T/C]	0085723312	TTCCCTGCCATTTTTTCTGTAGGTTCTTGTGCTGTCATGGAGCTTGGAGC			0	0	0	NA	Custom	unknown	0	TOP	ATGCACTTGTGAAATGCTAGAAACCAAATATAAATCAAATGTTATAAAGC[A/G]GCTCCAAGCTCCATGACAGCACAAGAACCTACAGAAAAAATGGCAGGGAA	ATGCACTTGTGAAATGCTAGAAACCAAATATAAATCAAATGTTATAAAGC[A/G]GCTCCAAGCTCCATGACAGCACAAGAACCTACAGAAAAAATGGCAGGGAA	2255
1_18564669-0_T_U_2899894194	1_18564669	TOP	[A/C]	0034715559	TTCAAGAGCCACGCTTTTTGATGAGGGCAGGATCAGCTTCCCATGACCCA			0	0	0	NA	Custom	Unknown	0	TOP	TTCAAGAGCCACGCTTTTTGATGAGGGCAGGATCAGCTTCCCATGACCCA[A/C]AATCAAATCTTTTCAGCAATGAGAACTGAACCTCAAATTTCAATGGAAAA	TTCAAGAGCCACGCTTTTTGATGAGGGCAGGATCAGCTTCCCATGACCCA[A/C]AATCAAATCTTTTCAGCAATGAGAACTGAACCTCAAATTTCAATGGAAAA	2255
1_18613758-0_T_U_2899894197	1_18613758	TOP	[A/G]	0096663229	TCTATGTTCATCAGGGATATTGGCCTGTGATAATTTTGTTTGTTTATATG			0	0	0	NA	Custom	unknown	0	BOT	AACTCGAGTCCAGCATTATCTTAATGAAAAAAAAGAAATGGACAGAGATA[T/C]CATATAAACAAACAAAATTATCACAGGCCAATATCCCTGATGAACATAGA	TCTATGTTCATCAGGGATATTGGCCTGTGATAATTTTGTTTGTTTATATG[A/G]TATCTCTGTCCATTTCTTTTTTTTCATTAAGATAATGCTGGACTCGAGTT	2255
1_1867579-0_T_U_2899893626	1_1867579	TOP	[A/G]	0035661214	TTTATACCAGACAATCGGGCTTTCCCAGTAGCTCAGCTGGTAAAGAATCC			0	0	0	NA	Custom	unknown	0	TOP	TTTATACCAGACAATCGGGCTTTCCCAGTAGCTCAGCTGGTAAAGAATCC[A/G]CCTGCACTGCTGGAGACCTGGGTTTGATCCCTGGGTCTGGAAGATCCCCT	TTTATACCAGACAATCGGGCTTTCCCAGTAGCTCAGCTGGTAAAGAATCC[A/G]CCTGCACTGCTGGAGACCTGGGTTTGATCCCTGGGTCTGGAAGATCCCCT	2255
1_18763142-0_T_U_2899894201	1_18763142	TOP	[A/C]	0058759881	TCTATGAATGGACTTACTGTTTAGTAATGATAACAGCCACATAAGTAGAT			0	0	0	NA	Custom	Unknown	0	BOT	CATAATCTGAGTATTTATGAGCTTTATACTTATACTGAAGTTATTGTAAC[T/G]ATCTACTTATGTGGCTGTTATCATTACTAAACAGTAAGTCCATTCATAGA	TCTATGAATGGACTTACTGTTTAGTAATGATAACAGCCACATAAGTAGAT[A/C]GTTACAATAACTTCAGTATAAGTATAAAGCTCATAAATACTCAGATTATG	2255
1_18813833-0_T_U_2899894202	1_18813833	TOP	[A/G]	0019761935	TCAGCACAAGTTATTTTATGGAAATTTTTTAAACTTCCTAAAGTGGAAGG			0	0	0	NA	Custom	unknown	0	TOP	TCAGCACAAGTTATTTTATGGAAATTTTTTAAACTTCCTAAAGTGGAAGG[A/G]CTATTAAAGAAAAGAGTATCAAACAATGTATTTCCAATGGTTTAAACTTT	TCAGCACAAGTTATTTTATGGAAATTTTTTAAACTTCCTAAAGTGGAAGG[A/G]CTATTAAAGAAAAGAGTATCAAACAATGTATTTCCAATGGTTTAAACTTT	2255
1_18864185-0_T_U_2899894204	1_18864185	TOP	[A/G]	0096755400	TCACAATAAGCTGTGAAAAATTCTGAAAGAGATGGGAATACCAGACCACC			0	0	0	NA	Custom	Unknown	0	TOP	TCACAATAAGCTGTGAAAAATTCTGAAAGAGATGGGAATACCAGACCACC[A/G]GATCTGCCTCTTGAGAAACCTATATGCAGGTCAGGAAGCAACAGTTAGAA	TCACAATAAGCTGTGAAAAATTCTGAAAGAGATGGGAATACCAGACCACC[A/G]GATCTGCCTCTTGAGAAACCTATATGCAGGTCAGGAAGCAACAGTTAGAA	2255
1_18914520-0_B_U_2900285649	1_18914520	BOT	[T/C]	0060800239	AAAAGAAAAGATAACATTTCATGATGGGGTTTATGATTATATACATAAAA			0	0	0	NA	Custom	Unknown	0	BOT	AAAAGAAAAGATAACATTTCATGATGGGGTTTATGATTATATACATAAAA[T/C]TGTATTACAAAATATAN	NTATATTTTGTAATACA[A/G]TTTTATGTATATAATCATAAACCCCATCATGAAATGTTATCTTTTCTTTT	2255
1_19014339-0_B_U_2899995795	1_19014339	BOT	[T/C]	0009705425	TCCTCTGCAAGGCAGGAGACTGACACTTTAAATATCTCCTGTTTGACAAC			0	0	0	NA	Custom	Unknown	0	TOP	NC[A/G]GTTGTCAAACAGGAGATATTTAAAGTGTCAGTCTCCTGCCTTGCAGAGGA	NC[A/G]GTTGTCAAACAGGAGATATTTAAAGTGTCAGTCTCCTGCCTTGCAGAGGA	2255
1_19066465-0_B_U_2899894209	1_19066465	BOT	[T/C]	0080736464	ATGAGTTTGAGTAGGCTCTGGGAGTTGGAGATGGACAGGGAAGCCTGGTG			0	0	0	NA	Custom	Unknown	0	TOP	TTTCAGTCACTTAGTTGTGTCTGACTCTTTGTGACCCCATAGACTGCAGT[A/G]CACCAGGCTTCCCTGTCCATCTCCAACTCCCAGAGCCTACTCAAACTCAT	TTTCAGTCACTTAGTTGTGTCTGACTCTTTGTGACCCCATAGACTGCAGT[A/G]CACCAGGCTTCCCTGTCCATCTCCAACTCCCAGAGCCTACTCAAACTCAT	2255
1_19116787-0_B_U_2900002791	1_19116787	BOT	[T/C]	0060600898	CTGGAGAATCCCAGGGACCGGGGAGCCTGGTGGGCTTCCACCTATGGGTT			0	0	0	NA	Custom	Unknown	0	BOT	CTGGAGAATCCCAGGGACCGGGGAGCCTGGTGGGCTTCCACCTATGGGTT[T/C]GCACAGAGTCAGACACN	NGTGTCTGACTCTGTGC[A/G]AACCCATAGGTGGAAGCCCACCAGGCTCCCCGGTCCCTGGGATTCTCCAG	2255
1_1912244-0_B_U_2899893629	1_1912244	BOT	[T/C]	0086729365	TCCTCCCGGACCAGGGATTGTAACCATGCCTCCTGCATTGGCAGGAAGAG			0	0	0	NA	Custom	unknown	0	TOP	AGTGAGTAACGAAGGCGTCCTGGGGCTCTCCTGGGAGCGCCGTGGGAAAG[A/G]CTCTTCCTGCCAATGCAGGAGGCATGGTTACAATCCCTGGTCCGGGAGGA	AGTGAGTAACGAAGGCGTCCTGGGGCTCTCCTGGGAGCGCCGTGGGAAAG[A/G]CTCTTCCTGCCAATGCAGGAGGCATGGTTACAATCCCTGGTCCGGGAGGA	2255
1_19266177-0_B_U_2899894211	1_19266177	BOT	[T/C]	0093724150	CACCTCCTGTACAATGTTACAAACCTCTGTCCATCATTCTTCAGGCACTC			0	0	0	NA	Custom	Unknown	0	TOP	TATGCTTATACAGTGGAAGTGACAAATAGATTCAAAGGATTAGATCTGAT[A/G]GAGTGCCTGAAGAATGATGGACAGAGGTTTGTAACATTGTACAGGAGGTG	TATGCTTATACAGTGGAAGTGACAAATAGATTCAAAGGATTAGATCTGAT[A/G]GAGTGCCTGAAGAATGATGGACAGAGGTTTGTAACATTGTACAGGAGGTG	2255
1_19298896-0_B_U_2899894212	1_19298896	BOT	[T/C]	0084618920	GAGTCAGGAGAGTCGGGATTTACATAAGATGCTTAATGTTTGAGTAGATA			0	0	0	NA	Custom	unknown	0	BOT	GAGTCAGGAGAGTCGGGATTTACATAAGATGCTTAATGTTTGAGTAGATA[T/C]TACAAAAATATTTGGGGACCCAAATACTGCACATGAATGTTCACCAAAAG	CTTTTGGTGAACATTCATGTGCAGTATTTGGGTCCCCAAATATTTTTGTA[A/G]TATCTACTCAAACATTAAGCATCTTATGTAAATCCCGACTCTCCTGACTC	2255
1_19417202-0_T_U_2899894219	1_19417202	TOP	[A/G]	0017764189	GATTGGGGAATTCTGATTTACTTTGGCGGTGTGCAGAATATTTCACAACA			0	0	0	NA	Custom	Unknown	0	BOT	AAAACAACAAAGTCACTTAGTGTTTTTGAAGATGAACAAAAGATATTACT[T/C]TGTTGTGAAATATTCTGCACACCGCCAAAGTAAATCAGAATTCCCCAATC	GATTGGGGAATTCTGATTTACTTTGGCGGTGTGCAGAATATTTCACAACA[A/G]AGTAATATCTTTTGTTCATCTTCAAAAACACTAAGTGACTTTGTTGTTTT	2255
1_1948668-0_B_U_2899893630	1_1948668	BOT	[T/G]	0090774432	ATTTCTGATGACGGGGAGAGGGGAGCCAGGCTCCCTTTGTGAGCCCCCAG			0	0	0	NA	Custom	unknown	0	BOT	ATTTCTGATGACGGGGAGAGGGGAGCCAGGCTCCCTTTGTGAGCCCCCAG[T/G]TGCTGCCCTGCTGGCTGGCTTGTCAGAAAGGCATCCGTGCTGGGGCTGGG	CCCAGCCCCAGCACGGATGCCTTTCTGACAAGCCAGCCAGCAGGGCAGCA[A/C]CTGGGGGCTCACAAAGGGAGCCTGGCTCCCCTCTCCCCGTCATCAGAAAT	2255
1_19621128-0_B_U_2899894222	1_19621128	BOT	[T/C]	0005602504	TTTCCCCAAGCTTATCAAGTTTACTGCACCCTCTCTCCTCTGGCCTGCTA			0	0	0	NA	Custom	unknown	0	BOT	TTTCCCCAAGCTTATCAAGTTTACTGCACCCTCTCTCCTCTGGCCTGCTA[T/C]TCATCCTTTCTTGGTAAATGCTATTTTCAGTTTCTTAAAGGTGGGAATTA	TAATTCCCACCTTTAAGAAACTGAAAATAGCATTTACCAAGAAAGGATGA[A/G]TAGCAGGCCAGAGGAGAGAGGGTGCAGTAAACTTGATAAGCTTGGGGAAA	2255
1_19769585-0_B_U_2900283091	1_19769585	BOT	[G/C]	0001789890	GACCTTTAACTGCATGTCTAATTGAATAATAAAGATGGCTCATTTTCTAG	0015695835	GACCTTTAACTGCATGTCTAATTGAATAATAAAGATGGCTCATTTTCTAC	0	0	0	NA	Custom	Unknown	0	BOT	AGACCTTTAACTGCATGTCTAATTGAATAATAAAGATGGCTCATTTTCTA[C/G]AATGTAAAAATCATTTCCTN	NAGGAAATGATTTTTACATT[C/G]TAGAAAATGAGCCATCTTTATTATTCAATTAGACATGCAGTTAAAGGTCT	2255
1_19819862-0_B_U_2899894224	1_19819862	BOT	[T/C]	0006710528	ACTGTAGCCCGCCAGGCTCCTCTGTCCATGGAATTCTCCAGGCAAGAATA			0	0	0	NA	Custom	Unknown	0	BOT	ACTGTAGCCCGCCAGGCTCCTCTGTCCATGGAATTCTCCAGGCAAGAATA[T/C]TGGAGTGGGTAGCCATTCCCTTCTCCAGGGGATTGTCCCAACCCAGGGAT	ATCCCTGGGTTGGGACAATCCCCTGGAGAAGGGAATGGCTACCCACTCCA[A/G]TATTCTTGCCTGGAGAATTCCATGGACAGAGGAGCCTGGCGGGCTACAGT	2255
1_19870114-0_B_U_2899894227	1_19870114	BOT	[T/C]	0043604253	GTCCACAAACTCTTGCATCAGAAGCTGCAGAATCACCAGCATCTCATTTG			0	0	0	NA	Custom	unknown	0	TOP	ACTCTACATAAGGAGCTCTCTTTTTAACATTAAGACAGATCTAGGGTGTG[A/G]CAAATGAGATGCTGGTGATTCTGCAGCTTCTGATGCAAGAGTTTGTGGAC	ACTCTACATAAGGAGCTCTCTTTTTAACATTAAGACAGATCTAGGGTGTG[A/G]CAAATGAGATGCTGGTGATTCTGCAGCTTCTGATGCAAGAGTTTGTGGAC	2255
1_19919766-0_T_U_2899894229	1_19919766	TOP	[A/G]	0038712898	CTCTTTCACTGAAACACTATCTGATTTAAAGACAGTACACAAATATCTAA			0	0	0	NA	Custom	Unknown	0	BOT	ACTTTATCTCTCCAAATTGCACTTATACTTCTTAAAAGAAATGATCATGT[T/C]TTAGATATTTGTGTACTGTCTTTAAATCAGATAGTGTTTCAGTGAAAGAG	CTCTTTCACTGAAACACTATCTGATTTAAAGACAGTACACAAATATCTAA[A/G]ACATGATCATTTCTTTTAAGAAGTATAAGTGCAATTTGGAGAGATAAAGT	2255
1_19969017-0_T_U_2899894231	1_19969017	TOP	[A/G]	0026646856	GAATTTCAAAACAATAAAGCAATTAAGGTGATTTTTTTCCACTGCAAGTT			0	0	0	NA	Custom	unknown	0	BOT	TGGACTGAATAAGAACATATTCACTTTTTTAAAAGTAAGAATTATAGATG[T/C]AACTTGCAGTGGAAAAAAATCACCTTAATTGCTTTATTGTTTTGAAATTC	GAATTTCAAAACAATAAAGCAATTAAGGTGATTTTTTTCCACTGCAAGTT[A/G]CATCTATAATTCTTACTTTTAAAAAAGTGAATATGTTCTTATTCAGTCCA	2255
1_1998644-0_T_U_2899893633	1_1998644	TOP	[A/G]	0084676278	AGGGCCTGAATAAGAAGAGGCTGACCGAAAACAAAGTTTTATTTGGGGGA			0	0	0	NA	Custom	Unknown	0	BOT	TGTATTTGGGAAAGTATATAATTGTGGATAGGCAGATATATTTAATGTTT[T/C]TCCCCCAAATAAAACTTTGTTTTCGGTCAGCCTCTTCTTATTCAGGCCCT	AGGGCCTGAATAAGAAGAGGCTGACCGAAAACAAAGTTTTATTTGGGGGA[A/G]AAACATTAAATATATCTGCCTATCCACAATTATATACTTTCCCAAATACA	2255
1_20022266-0_T_U_2899894233	1_20022266	TOP	[A/G]	0076769598	GGCCATCTGATTTTTATCCGGACTTGCATGACCATGTCCATCTGCCTGTT			0	0	0	NA	Custom	unknown	0	BOT	CTCCCTGAAGCATGCCAGAGTCACTGTGTGTAAGTGCTCTAGGATAGCAA[T/C]AACAGGCAGATGGACATGGTCATGCAAGTCCGGATAAAAATCAGATGGCC	GGCCATCTGATTTTTATCCGGACTTGCATGACCATGTCCATCTGCCTGTT[A/G]TTGCTATCCTAGAGCACTTACACACAGTGACTCTGGCATGCTTCAGGGAG	2255
1_20022288-0_T_U_2899894234	1_20022288	TOP	[A/G]	0038776194	ACTGTGTGTAAGTGCTCTAGGATAGCAATAACAGGCAGATGGACATGGTC			0	0	0	NA	Custom	Unknown	0	TOP	ACTGTGTGTAAGTGCTCTAGGATAGCAATAACAGGCAGATGGACATGGTC[A/G]TGCAAGTCCGGATAAAAATCAGATGGCCCCACATTTGGTCCTGATATGAG	ACTGTGTGTAAGTGCTCTAGGATAGCAATAACAGGCAGATGGACATGGTC[A/G]TGCAAGTCCGGATAAAAATCAGATGGCCCCACATTTGGTCCTGATATGAG	2255
1_20072052-0_B_U_2899894237	1_20072052	BOT	[T/C]	0029630537	AAGAAGGGACATCAAGGAAAAAAATGACGTGTTTGACAGGATAGATATGT			0	0	0	NA	Custom	unknown	0	TOP	CTTTCACGATAATTCATCACTAATTGTCCCAATTTCTGAAAGAACTATGG[A/G]ACATATCTATCCTGTCAAACACGTCATTTTTTTCCTTGATGTCCCTTCTT	CTTTCACGATAATTCATCACTAATTGTCCCAATTTCTGAAAGAACTATGG[A/G]ACATATCTATCCTGTCAAACACGTCATTTTTTTCCTTGATGTCCCTTCTT	2255
1_20122422-0_T_U_2899894239	1_20122422	TOP	[A/G]	0060745201	TAGGTCATGTAATTTGTTAGCTTGACATTTTATCCCTATTGTTGTCTGTC			0	0	0	NA	Custom	Unknown	0	BOT	GCTAGGTCAATATCTGCTTTCTGGTTAAATAGATGTTATAAACAAACTAC[T/C]GACAGACAACAATAGGGATAAAATGTCAAGCTAACAAATTACATGACCTA	TAGGTCATGTAATTTGTTAGCTTGACATTTTATCCCTATTGTTGTCTGTC[A/G]GTAGTTTGTTTATAACATCTATTTAACCAGAAAGCAGATATTGACCTAGC	2255
1_20172442-0_B_U_2899894241	1_20172442	BOT	[T/C]	0076697342	TCAACATTCAAAAAATGAAAATCATGGCATCTGGCCCCATCACTTCATGG			0	0	0	NA	Custom	unknown	0	TOP	AGCCCAAAAAATAAAGTCTGTCACTCTTTCCATTGTTTCCCCATCTATTT[A/G]CCATGAAGTGATGGGGCCAGATGCCATGATTTTCATTTTTTGAATGTTGA	AGCCCAAAAAATAAAGTCTGTCACTCTTTCCATTGTTTCCCCATCTATTT[A/G]CCATGAAGTGATGGGGCCAGATGCCATGATTTTCATTTTTTGAATGTTGA	2255
1_20270349-0_B_U_2899894245	1_20270349	BOT	[T/G]	0055672599	TCTCCTGAGAGCAAGAGGAAATGAAATATATTTTGTGAGTCATTATAGAA			0	0	0	NA	Custom	unknown	0	TOP	AGGACAAAGATAGCTTGGATTAAAATACAATAAGATTTAAGTAATTTATC[A/C]TTCTATAATGACTCACAAAATATATTTCATTTCCTCTTGCTCTCAGGAGA	AGGACAAAGATAGCTTGGATTAAAATACAATAAGATTTAAGTAATTTATC[A/C]TTCTATAATGACTCACAAAATATATTTCATTTCCTCTTGCTCTCAGGAGA	2255
1_20318912-0_B_U_2899894246	1_20318912	BOT	[T/C]	0050638532	TAACCAGGTAAGGAAGGTCATTTAAGACTACTGCAAAAAGGGTAAGAGGC			0	0	0	NA	Custom	Unknown	0	BOT	TAACCAGGTAAGGAAGGTCATTTAAGACTACTGCAAAAAGGGTAAGAGGC[T/C]GAAATGAACTCCTTGAAACAATAGGCTGGAGAGTTTTTAATAGCTGAGGC	GCCTCAGCTATTAAAAACTCTCCAGCCTATTGTTTCAAGGAGTTCATTTC[A/G]GCCTCTTACCCTTTTTGCAGTAGTCTTAAATGACCTTCCTTACCTGGTTA	2255
1_20368821-0_T_U_2899894248	1_20368821	TOP	[A/C]	0019655112	AACTTGGGGTCATTTCTTTCCAATCATGATCCCCATAGATGACATAAATT			0	0	0	NA	Custom	unknown	0	TOP	AACTTGGGGTCATTTCTTTCCAATCATGATCCCCATAGATGACATAAATT[A/C]ATTTAGGCATTAAGTATCAAGAAAAGGCATTAAATTCAATTTAAATTTCA	AACTTGGGGTCATTTCTTTCCAATCATGATCCCCATAGATGACATAAATT[A/C]ATTTAGGCATTAAGTATCAAGAAAAGGCATTAAATTCAATTTAAATTTCA	2255
1_20422933-0_T_U_2899894251	1_20422933	TOP	[A/G]	0046603874	TCTTTACCATTTCTGTCCTTTATTGTGTCCATCCTTGCTTGAAATGTTCC			0	0	0	NA	Custom	Unknown	0	BOT	AATAAAATGGGAAGGGCTAGTGATTTCTTCAAGAAAATTGGAGATATTAA[T/C]GGAACATTTCAAGCAAGGATGGACACAATAAAGGACAGAAATGGTAAAGA	TCTTTACCATTTCTGTCCTTTATTGTGTCCATCCTTGCTTGAAATGTTCC[A/G]TTAATATCTCCAATTTTCTTGAAGAAATCACTAGCCCTTCCCATTTTATT	2255
1_204482-0_T_U_2900282931	1_204482	TOP	[A/T]	0002775377	GATGCTTACTCCTTGGAAGGAAAGTTATGACCAACCTGGATAGCATATTA	0071742847	GATGCTTACTCCTTGGAAGGAAAGTTATGACCAACCTGGATAGCATATTT	0	0	0	NA	Custom	unknown	0	TOP	AGATGCTTACTCCTTGGAAGGAAAGTTATGACCAACCTGGATAGCATATT[A/T]AAAAGCAGAGACATTAN	AGATGCTTACTCCTTGGAAGGAAAGTTATGACCAACCTGGATAGCATATT[A/T]AAAAGCAGAGACATTAN	2255
1_20472988-0_T_U_2899894252	1_20472988	TOP	[A/G]	0042770921	TGGTTATACCACAGGTGGTATTTTGGAGTGGTAATGGCTTTCAACATTGG			0	0	0	NA	Custom	unknown	0	TOP	TGGTTATACCACAGGTGGTATTTTGGAGTGGTAATGGCTTTCAACATTGG[A/G]GGATAAGCTAGGGACAGATTTAAGCAAGGCTTTCATCAAGCTAATACCTA	TGGTTATACCACAGGTGGTATTTTGGAGTGGTAATGGCTTTCAACATTGG[A/G]GGATAAGCTAGGGACAGATTTAAGCAAGGCTTTCATCAAGCTAATACCTA	2255
1_2047747-0_B_U_2899893634	1_2047747	BOT	[T/C]	0044694546	TGTAATCGCTACTGAAGTCAGAGGGTGAAATTTTAATGAAGAGCTCACCA			0	0	0	NA	Custom	Unknown	0	BOT	TGTAATCGCTACTGAAGTCAGAGGGTGAAATTTTAATGAAGAGCTCACCA[T/C]CCATGTGCCCGGCACACAGGACACGGGAAGGAGCCGTCTCCTGATCAATG	CATTGATCAGGAGACGGCTCCTTCCCGTGTCCTGTGTGCCGGGCACATGG[A/G]TGGTGAGCTCTTCATTAAAATTTCACCCTCTGACTTCAGTAGCGATTACA	2255
1_20571991-0_T_U_2899894255	1_20571991	TOP	[A/G]	0087767298	GGATATCCTTGCAGTCCAAGGGACTCTCAAGAGTCTTCTCCAACACCACA			0	0	0	NA	Custom	unknown	0	BOT	AGAGTTGGACTATAAGAAAAGCTGAGCACTGAAGAATTGATGCTTTTGAA[T/C]TGTGGTGTTGGAGAAGACTCTTGAGAGTCCCTTGGACTGCAAGGATATCC	GGATATCCTTGCAGTCCAAGGGACTCTCAAGAGTCTTCTCCAACACCACA[A/G]TTCAAAAGCATCAATTCTTCAGTGCTCAGCTTTTCTTATAGTCCAACTCT	2255
1_20626274-0_T_U_2899894256	1_20626274	TOP	[A/G]	0005781113	GAAGAAATATTCCCCACTCACAAACATACAAATATACACGTGCATTTGTT			0	0	0	NA	Custom	Unknown	0	TOP	GAAGAAATATTCCCCACTCACAAACATACAAATATACACGTGCATTTGTT[A/G]AATATGCACATTCTCTTAGGTTGTTTTTATAAACCTTAGAATTTGCATCA	GAAGAAATATTCCCCACTCACAAACATACAAATATACACGTGCATTTGTT[A/G]AATATGCACATTCTCTTAGGTTGTTTTTATAAACCTTAGAATTTGCATCA	2255
1_20675278-0_T_U_2899894258	1_20675278	TOP	[A/C]	0090782963	CTTCTAGAACTGCATACAGAAAGGAAATAGGGGGATTCATCCAGTGAATT			0	0	0	NA	Custom	unknown	0	TOP	CTTCTAGAACTGCATACAGAAAGGAAATAGGGGGATTCATCCAGTGAATT[A/C]TTTTATAAAGAAGAAAATATTGCAACAAATACAATGCAGTCAACTAAATA	CTTCTAGAACTGCATACAGAAAGGAAATAGGGGGATTCATCCAGTGAATT[A/C]TTTTATAAAGAAGAAAATATTGCAACAAATACAATGCAGTCAACTAAATA	2255
1_20825320-0_B_U_2899995796	1_20825320	BOT	[T/G]	0035637867	TGCCCTAACTTATGTTAAGGGATGACAATACCATTAGAAAGATAAAGTTC			0	0	0	NA	Custom	unknown	0	TOP	NC[A/C]GAACTTTATCTTTCTAATGGTATTGTCATCCCTTAACATAAGTTAGGGCA	NC[A/C]GAACTTTATCTTTCTAATGGTATTGTCATCCCTTAACATAAGTTAGGGCA	2255
1_2083231-0_B_U_2899893636	1_2083231	BOT	[T/G]	0086800120	GCATGTCACGGAGGATGACAGAGCAGCGAGATGCTGGGCCTCACTGACGC			0	0	0	NA	Custom	Unknown	0	BOT	GCATGTCACGGAGGATGACAGAGCAGCGAGATGCTGGGCCTCACTGACGC[T/G]CCGTGCAAGCCTGATGCTGTTTACACGGGTCCTCGGGGCCACCTCCGAGC	GCTCGGAGGTGGCCCCGAGGACCCGTGTAAACAGCATCAGGCTTGCACGG[A/C]GCGTCAGTGAGGCCCAGCATCTCGCTGCTCTGTCATCCTCCGTGACATGC	2255
1_20875772-0_T_U_2899894260	1_20875772	TOP	[A/G]	0076744465	GTTATAGAAACTGCCCATCCTTCCCTTCCAGACAGATGGTAGGTGGCCTA			0	0	0	NA	Custom	unknown	0	TOP	GTTATAGAAACTGCCCATCCTTCCCTTCCAGACAGATGGTAGGTGGCCTA[A/G]GATGTTCCAGGCTGTGGCGGGATGAGCCTTCAGACAGCAAAGCCTGGAGT	GTTATAGAAACTGCCCATCCTTCCCTTCCAGACAGATGGTAGGTGGCCTA[A/G]GATGTTCCAGGCTGTGGCGGGATGAGCCTTCAGACAGCAAAGCCTGGAGT	2255
1_20933853-0_T_U_2899894263	1_20933853	TOP	[A/C]	0075763147	CTTTGTCAGGCATGCTTATCTCTTATCTCTTAGCATAGCAGTTGTCAAAC			0	0	0	NA	Custom	Unknown	0	BOT	TTAATTGGATGTTTTCCCTTTTTCAGCAATACTGTGACCAAAATACCTAT[T/G]GTTTGACAACTGCTATGCTAAGAGATAAGAGATAAGCATGCCTGACAAAG	CTTTGTCAGGCATGCTTATCTCTTATCTCTTAGCATAGCAGTTGTCAAAC[A/C]ATAGGTATTTTGGTCACAGTATTGCTGAAAAAGGGAAAACATCCAATTAA	2255
1_20946227_modl5GA_ilmnfwd-0_T_F_2901237523	1_20946227_modl5GA_ilmnfwd	TOP	[A/G]	0045719243	CCTTATGGCAGAAAGTGAAGAACTAAAGAGCCTCTTGATGAAAGTGAAAA			0	0	0	NA	Custom	unknown	0	TOP	CCCTTATGGCAGAAAGTGAAGAACTAAAGAGCCTCTTGATGAAAGTGAAAA[A/G]AGGAGNAGTGAAAAAGTTGGCTTAAAGCTCAACATTCAGAAAACTAAGATC	CCCTTATGGCAGAAAGTGAAGAACTAAAGAGCCTCTTGATGAAAGTGAAAA[A/G]AGGAGNAGTGAAAAAGTTGGCTTAAAGCTCAACATTCAGAAAACTAAGATC	2255
1_20983531-0_B_U_2899894265	1_20983531	BOT	[T/C]	0063633961	AGACATGGTTTGCATGCTGTTTTGAATCAGGTGCCAAGGATACTCTGTGG			0	0	0	NA	Custom	unknown	0	TOP	GCCATTTTATAATTAAAGAAATAGCTGATGTTTAACATGGAAACTGTCTT[A/G]CCACAGAGTATCCTTGGCACCTGATTCAAAACAGCATGCAAACCATGTCT	GCCATTTTATAATTAAAGAAATAGCTGATGTTTAACATGGAAACTGTCTT[A/G]CCACAGAGTATCCTTGGCACCTGATTCAAAACAGCATGCAAACCATGTCT	2255
1_21032156-0_B_U_2900283402	1_21032156	BOT	[T/C]	0088675892	AAGAATTTTCCAAAGTTTATTATGATCCACACATCAAAGGCTTATGTAGT			0	0	0	NA	Custom	Unknown	0	BOT	AAGAATTTTCCAAAGTTTATTATGATCCACACATCAAAGGCTTATGTAGT[T/C]AGTGAAACAGAAGTAGATAN	NTATCTACTTCTGTTTCACT[A/G]ACTACATAAGCCTTTGATGTGTGGATCATAATAAACTTTGGAAAATTCTT	2255
1_21081204-0_T_U_2899894266	1_21081204	TOP	[A/G]	0096675176	TGGTTGTCTCTCACAGTGGAGAATCTTTTCACCACTAACCTAGAAGTTTT			0	0	0	NA	Custom	Unknown	0	TOP	TGGTTGTCTCTCACAGTGGAGAATCTTTTCACCACTAACCTAGAAGTTTT[A/G]TTATCAGTGCTGTATAGTTGGAGAAGTCTTGAGACTATAGGAAGAATAAA	TGGTTGTCTCTCACAGTGGAGAATCTTTTCACCACTAACCTAGAAGTTTT[A/G]TTATCAGTGCTGTATAGTTGGAGAAGTCTTGAGACTATAGGAAGAATAAA	2255
1_21133441-0_B_U_2899894269	1_21133441	BOT	[T/C]	0047680861	AAAAACCATATAACAATTTTCATGATGTCATAATTTTCATAAAGCAATTT			0	0	0	NA	Custom	unknown	0	TOP	ATCTTAAAAAAATTATGAAATATTCATGGAAAGATAAGTTTAGTAGATAT[A/G]AAATTGCTTTATGAAAATTATGACATCATGAAAATTGTTATATGGTTTTT	ATCTTAAAAAAATTATGAAATATTCATGGAAAGATAAGTTTAGTAGATAT[A/G]AAATTGCTTTATGAAAATTATGACATCATGAAAATTGTTATATGGTTTTT	2255
1_21182936-0_B_U_2899894270	1_21182936	BOT	[T/C]	0087604983	CAATCCATGAGGCTGCAAAGGGTCAGACACACTTAGCAACCAAACAACAA			0	0	0	NA	Custom	Unknown	0	BOT	CAATCCATGAGGCTGCAAAGGGTCAGACACACTTAGCAACCAAACAACAA[T/C]TAAGTAGCTGATGTATAGTGAGTCATTACGCATAAAGGTGGGCAGTTAAG	CTTAACTGCCCACCTTTATGCGTAATGACTCACTATACATCAGCTACTTA[A/G]TTGTTGTTTGGTTGCTAAGTGTGTCTGACCCTTTGCAGCCTCATGGATTG	2255
1_21215855-0_T_U_2900002405	1_21215855	TOP	[A/G]	0030784880	ACCCACGCAGGCACAGTATGTAGAGAACTGCCACTTCAGCCATTTCCAGT			0	0	0	NA	Custom	Unknown	0	TOP	ACCCACGCAGGCACAGTATGTAGAGAACTGCCACTTCAGCCATTTCCAGT[A/G]GAACTTCTGN	ACCCACGCAGGCACAGTATGTAGAGAACTGCCACTTCAGCCATTTCCAGT[A/G]GAACTTCTGN	2255
1_21314657-0_T_U_2899894273	1_21314657	TOP	[A/G]	0018653838	AAGGCAATGGCGCCCCACTCCAGTCCTCTTGCCTGGAAAATCCCATGGAC			0	0	0	NA	Custom	unknown	0	BOT	TCATGTCCAACTCTTCACGACCCCATGGACTGCAGCCCACCAGGCTCCTC[T/C]GTCCATGGGATTTTCCAGGCAAGAGGACTGGAGTGGGGCGCCATTGCCTT	AAGGCAATGGCGCCCCACTCCAGTCCTCTTGCCTGGAAAATCCCATGGAC[A/G]GAGGAGCCTGGTGGGCTGCAGTCCATGGGGTCGTGAAGAGTTGGACATGA	2255
1_21363731-0_T_U_2899894274	1_21363731	TOP	[A/G]	0071739255	AAAACTATAGGCCAATATCACTGATGAACATAGATGCAAAAATCCTTAAC			0	0	0	NA	Custom	Unknown	0	TOP	AAAACTATAGGCCAATATCACTGATGAACATAGATGCAAAAATCCTTAAC[A/G]AAATTCTAGCAAACAGAGTCCAACAACATATTAAAAAAAAATCATACACC	AAAACTATAGGCCAATATCACTGATGAACATAGATGCAAAAATCCTTAAC[A/G]AAATTCTAGCAAACAGAGTCCAACAACATATTAAAAAAAAATCATACACC	2255
1_21414305-0_B_U_2899894276	1_21414305	BOT	[T/A]	0034803100	ATACTTTTAATGCAATTCTTCCAAAATCATTTCATATCATAGTTCCAAAT	0079647597	ATACTTTTAATGCAATTCTTCCAAAATCATTTCATATCATAGTTCCAAAA	0	0	0	NA	Custom	unknown	0	BOT	GATACTTTTAATGCAATTCTTCCAAAATCATTTCATATCATAGTTCCAAA[A/T]AATTTCTCTAATAATTTCAAAAGCGTGTACTTAGTGTTAAGAAGACTTGC	GCAAGTCTTCTTAACACTAAGTACACGCTTTTGAAATTATTAGAGAAATT[A/T]TTTGGAACTATGATATGAAATGATTTTGGAAGAATTGCATTAAAAGTATC	2255
1_21463736-0_T_U_2899894278	1_21463736	TOP	[A/G]	0051780112	GCCGGGAGAAATATCAATAACCTGAGATATGCAGATGACATCACCCTTAT			0	0	0	NA	Custom	Unknown	0	TOP	GCCGGGAGAAATATCAATAACCTGAGATATGCAGATGACATCACCCTTAT[A/G]GCAAAAACTGAAGAACTAAAGAGCCTCTTGATGAAAGTGGAAGAGGAGAG	GCCGGGAGAAATATCAATAACCTGAGATATGCAGATGACATCACCCTTAT[A/G]GCAAAAACTGAAGAACTAAAGAGCCTCTTGATGAAAGTGGAAGAGGAGAG	2255
1_21465138-0_T_U_2899894281	1_21465138	TOP	[A/G]	0045723295	ACGGGAAAAGGTCAATTGTCATTGCAATCCCAAAGAAAGGCAATGCCAAA			0	0	0	NA	Custom	unknown	0	BOT	TATTTTGATAGCTTGTGAGATGAGTGCAATTGTGCAGTGGCTTGAACATT[T/C]TTTGGCATTGCCTTTCTTTGGGATTGCAATGACAATTGACCTTTTCCCGT	ACGGGAAAAGGTCAATTGTCATTGCAATCCCAAAGAAAGGCAATGCCAAA[A/G]AATGTTCAAGCCACTGCACAATTGCACTCATCTCACAAGCTATCAAAATA	2255
1_21515361-0_B_U_2899894283	1_21515361	BOT	[T/G]	0048604239	ACGTTAGTCCTTACAATGAATAGTCAGGACTGGTTTCCTTTAGGATGGAC			0	0	0	NA	Custom	Unknown	0	TOP	GTGTTGGAGAAGACTCTTGAGAGTCTCTTGGACTGCAAGGAGATCCAACC[A/C]GTCCATCCTAAAGGAAACCAGTCCTGACTATTCATTGTAAGGACTAACGT	GTGTTGGAGAAGACTCTTGAGAGTCTCTTGGACTGCAAGGAGATCCAACC[A/C]GTCCATCCTAAAGGAAACCAGTCCTGACTATTCATTGTAAGGACTAACGT	2255
1_21565292-0_B_U_2899894285	1_21565292	BOT	[T/G]	0026699294	CTATCCTTCACTACTTTCCCACCTGGGAAGCCAGGTTACATGGTAGCTCA			0	0	0	NA	Custom	unknown	0	TOP	TGTGGGAAACCAAGACTCCGCTCTTGAAGGGTTCCTGCACAAACTCACTC[A/C]TGAGCTACCATGTAACCTGGCTTCCCAGGTGGGAAAGTAGTGAAGGATAG	TGTGGGAAACCAAGACTCCGCTCTTGAAGGGTTCCTGCACAAACTCACTC[A/C]TGAGCTACCATGTAACCTGGCTTCCCAGGTGGGAAAGTAGTGAAGGATAG	2255
1_21615414-0_T_U_2899894286	1_21615414	TOP	[A/C]	0046743865	GCAGAATAGTTACAGGAAGGCTATGCAGGCCAAGAGTGCTTGCAGTTGTG			0	0	0	NA	Custom	Unknown	0	TOP	GCAGAATAGTTACAGGAAGGCTATGCAGGCCAAGAGTGCTTGCAGTTGTG[A/C]TGCTTGAGGGGTGGGCCAGATGGAGAGAACAGGAAAATCACCAGGCCCAG	GCAGAATAGTTACAGGAAGGCTATGCAGGCCAAGAGTGCTTGCAGTTGTG[A/C]TGCTTGAGGGGTGGGCCAGATGGAGAGAACAGGAAAATCACCAGGCCCAG	2255
1_21664407-0_B_U_2899894288	1_21664407	BOT	[T/C]	0014746248	GTTAGCAAATGAATCTTTTCCCCATACAGTCTAAATGCTTTTCTGCTGCT			0	0	0	NA	Custom	unknown	0	BOT	GTTAGCAAATGAATCTTTTCCCCATACAGTCTAAATGCTTTTCTGCTGCT[T/C]TTGTGTTCGGTCCCTGTGTTAGTCTGCAGTTTAAGCCCCTCAAGAGCAGA	TCTGCTCTTGAGGGGCTTAAACTGCAGACTAACACAGGGACCGAACACAA[A/G]AGCAGCAGAAAAGCATTTAGACTGTATGGGGAAAAGATTCATTTGCTAAC	2255
1_2178829-0_B_U_2899893638	1_2178829	BOT	[T/C]	0010804955	AAGAAGACTTTCAGACAATCCCAACCCGGACCTGTAGCTGGTGAGTTCTG			0	0	0	NA	Custom	Unknown	0	BOT	AAGAAGACTTTCAGACAATCCCAACCCGGACCTGTAGCTGGTGAGTTCTG[T/C]GCAGCGGGGCGGCCTTGGCCCATTCATTTAACCCAATCAGCTGACGAGAG	CTCTCGTCAGCTGATTGGGTTAAATGAATGGGCCAAGGCCGCCCCGCTGC[A/G]CAGAACTCACCAGCTACAGGTCCGGGTTGGGATTGTCTGAAAGTCTTCTT	2255
1_21816749-0_T_U_2899894291	1_21816749	TOP	[A/G]	0005719283	TGAAGCTCCAATACTTTGGCCACCTAATGCAAAGAGCCAACTCATTAGAA			0	0	0	NA	Custom	Unknown	0	BOT	CTGTTGCCCCCTTCTCTTCCTGCCTTCAATCTTTCCCAGCATCATGGTCT[T/C]TTCTAATGAGTTGGCTCTTTGCATTAGGTGGCCAAAGTATTGGAGCTTCA	TGAAGCTCCAATACTTTGGCCACCTAATGCAAAGAGCCAACTCATTAGAA[A/G]AGACCATGATGCTGGGAAAGATTGAAGGCAGGAAGAGAAGGGGGCAACAG	2255
1_21867485-0_B_U_2899894293	1_21867485	BOT	[T/C]	0084719533	TTTGCTAGAGCTGCTGTAGCACAAACTGGGTGATTTCATCAATGAAACTT			0	0	0	NA	Custom	unknown	0	TOP	TGCAATAGTCTCTAGTCAAGTCTTACTTGCCTGTTTAACTCTATCCTGTA[A/G]AAGTTTCATTGATGAAATCACCCAGTTTGTGCTACAGCAGCTCTAGCAAA	TGCAATAGTCTCTAGTCAAGTCTTACTTGCCTGTTTAACTCTATCCTGTA[A/G]AAGTTTCATTGATGAAATCACCCAGTTTGTGCTACAGCAGCTCTAGCAAA	2255
1_21964702-0_B_U_2899894297	1_21964702	BOT	[T/C]	0031603171	TCCTCCCCAAATTCATTTTGAAAGCTAATCCCTAATATGATGATGGGCTT			0	0	0	NA	Custom	unknown	0	TOP	GTGGGGTCTCCTGTGTTGCAGGAGTATTCTTTACCAGTTGAGCTACCAGG[A/G]AAGCCCATCATCATATTAGGGATTAGCTTTCAAAATGAATTTGGGGAGGA	GTGGGGTCTCCTGTGTTGCAGGAGTATTCTTTACCAGTTGAGCTACCAGG[A/G]AAGCCCATCATCATATTAGGGATTAGCTTTCAAAATGAATTTGGGGAGGA	2255
1_2198618-0_B_U_2899995776	1_2198618	BOT	[T/C]	0082781155	TCTTCCCTGGAGAACCCCATGGGCAGAGGAGCCTGGCGGGCTGCAGTCCA			0	0	0	NA	Custom	Unknown	0	TOP	NC[A/G]TGGACTGCAGCCCGCCAGGCTCCTCTGCCCATGGGGTTCTCCAGGGAAGA	NC[A/G]TGGACTGCAGCCCGCCAGGCTCCTCTGCCCATGGGGTTCTCCAGGGAAGA	2255
1_22063256-0_B_U_2899894298	1_22063256	BOT	[T/C]	0015700222	AGGAAACATCTGTTCAATCATTAACTGATCATGAAACTAACCAAGCATAA			0	0	0	NA	Custom	Unknown	0	BOT	AGGAAACATCTGTTCAATCATTAACTGATCATGAAACTAACCAAGCATAA[T/C]TGTTAGTGGCCATATATATCAAAGATACAGATTTTACTAAATTAGTTAAG	CTTAACTAATTTAGTAAAATCTGTATCTTTGATATATATGGCCACTAACA[A/G]TTATGCTTGGTTAGTTTCATGATCAGTTAATGATTGAACAGATGTTTCCT	2255
1_22113306-0_T_U_2899894300	1_22113306	TOP	[A/G]	0068666112	TGCTCCACTCAAGGATGTCACTCTATCTTGAGGTTTATATTGCAGTTTAT			0	0	0	NA	Custom	unknown	0	TOP	TGCTCCACTCAAGGATGTCACTCTATCTTGAGGTTTATATTGCAGTTTAT[A/G]CTTAAATATATATTTGATGGGCAAACTATCAGCTTAATAGGCAATGATAT	TGCTCCACTCAAGGATGTCACTCTATCTTGAGGTTTATATTGCAGTTTAT[A/G]CTTAAATATATATTTGATGGGCAAACTATCAGCTTAATAGGCAATGATAT	2255
1_22211681-0_B_U_2900003332	1_22211681	BOT	[T/C]	0075770325	TGAAGTTATTTTTTACATTGAGCATTTCAGTTAATAAAGGGTAGAGTATG			0	0	0	NA	Custom	unknown	0	BOT	TGAAGTTATTTTTTACATTGAGCATTTCAGTTAATAAAGGGTAGAGTATG[T/C]GGGAATTGGAATATN	NATATTCCAATTCCC[A/G]CATACTCTACCCTTTATTAACTGAAATGCTCAATGTAAAAAATAACTTCA	2255
1_22256555-0_T_U_2899894304	1_22256555	TOP	[A/G]	0069805914	GCTAGAATTCTTGAAATCATTCTTTCTCCCCCATTAACTTTATTCCCCAC			0	0	0	NA	Custom	unknown	0	TOP	GCTAGAATTCTTGAAATCATTCTTTCTCCCCCATTAACTTTATTCCCCAC[A/G]TTCAATTTGTTGTCAGGTTCTCTTACTTATACTTCCTGGATGTCATTAGA	GCTAGAATTCTTGAAATCATTCTTTCTCCCCCATTAACTTTATTCCCCAC[A/G]TTCAATTTGTTGTCAGGTTCTCTTACTTATACTTCCTGGATGTCATTAGA	2255
1_22261565-0_T_U_2899894307	1_22261565	TOP	[A/G]	0003740591	AGTCACTAAGTTGTGTCTGACTTTTGCGACCCCATGGACTGCAGCACGCC			0	0	0	NA	Custom	Unknown	0	BOT	GCAACCCACTCCAGTATTCGTGCCTGAGAAATCCCATGGACAGAGGAGCC[T/C]GGCGTGCTGCAGTCCATGGGGTCGCAAAAGTCAGACACAACTTAGTGACT	AGTCACTAAGTTGTGTCTGACTTTTGCGACCCCATGGACTGCAGCACGCC[A/G]GGCTCCTCTGTCCATGGGATTTCTCAGGCACGAATACTGGAGTGGGTTGC	2255
1_22360165-0_B_U_2899894309	1_22360165	BOT	[T/G]	0097749373	CCTTCCTACTTAAAGTTCTTGTTTCATTGTCACCTGAAAAGTGCAGAAAA			0	0	0	NA	Custom	unknown	0	TOP	ATTTCCTCAACCAAGCATTAAGGAAAGCATAAAATATTAAGACTCATATT[A/C]TTTTCTGCACTTTTCAGGTGACAATGAAACAAGAACTTTAAGTAGGAAGG	ATTTCCTCAACCAAGCATTAAGGAAAGCATAAAATATTAAGACTCATATT[A/C]TTTTCTGCACTTTTCAGGTGACAATGAAACAAGAACTTTAAGTAGGAAGG	2255
1_22458770-0_T_U_2899894310	1_22458770	TOP	[A/G]	0003607110	CCCATTGTTTATAGGAAAACAGTAATGTGCTAAAACAATAGGCAAAATAC			0	0	0	NA	Custom	Unknown	0	TOP	CCCATTGTTTATAGGAAAACAGTAATGTGCTAAAACAATAGGCAAAATAC[A/G]ATTATATGTAGTGTCTCATGAATAATAAAAACCCATATTGCTGCTAATCC	CCCATTGTTTATAGGAAAACAGTAATGTGCTAAAACAATAGGCAAAATAC[A/G]ATTATATGTAGTGTCTCATGAATAATAAAAACCCATATTGCTGCTAATCC	2255
1_22502110-0_T_U_2899894313	1_22502110	TOP	[A/G]	0060735264	CCTGGCATGCTGCAGTCCATGAGGTCTCAAAGAGTTGGACACAACTGAGG			0	0	0	NA	Custom	unknown	0	BOT	TATTTATAAAAAGCAAGAGCAAACATTTTAAATGCTCAGTTCAGTTCAGT[T/C]CCTCAGTTGTGTCCAACTCTTTGAGACCTCATGGACTGCAGCATGCCAGG	CCTGGCATGCTGCAGTCCATGAGGTCTCAAAGAGTTGGACACAACTGAGG[A/G]ACTGAACTGAACTGAGCATTTAAAATGTTTGCTCTTGCTTTTTATAAATA	2255
1_22552179-0_B_U_2899894315	1_22552179	BOT	[G/C]	0085742542	ACGGTAAAGAATCTGTCTGCCATGCAAGAGAAGGGGGTTTGATCCCTGGG	0089704880	ACGGTAAAGAATCTGTCTGCCATGCAAGAGAAGGGGGTTTGATCCCTGGC	0	0	0	NA	Custom	Unknown	0	TOP	CAAGAATATTGGAGTGGTTTGCCATGCCCTCCTCCAGGGGATCTTCCCAG[C/G]CCAGGGATCAAACCCCCTTCTCTTGCATGGCAGACAGATTCTTTACCGTC	CAAGAATATTGGAGTGGTTTGCCATGCCCTCCTCCAGGGGATCTTCCCAG[C/G]CCAGGGATCAAACCCCCTTCTCTTGCATGGCAGACAGATTCTTTACCGTC	2255
1_22601798-0_T_U_2899894316	1_22601798	TOP	[A/C]	0035726160	GAACCAGTCTGTTGTTCCATGTCTGTTTCTAACTGTTGCTTATTAACCTG			0	0	0	NA	Custom	unknown	0	TOP	GAACCAGTCTGTTGTTCCATGTCTGTTTCTAACTGTTGCTTATTAACCTG[A/C]ATACAGGTTTTGCAGAAGGCAGGTAAGGTGGTCTGTTATTCCCATCTCTT	GAACCAGTCTGTTGTTCCATGTCTGTTTCTAACTGTTGCTTATTAACCTG[A/C]ATACAGGTTTTGCAGAAGGCAGGTAAGGTGGTCTGTTATTCCCATCTCTT	2255
1_22651616-0_B_U_2899894318	1_22651616	BOT	[T/C]	0081603216	CACTTGAGTTATACAGTGATATTAAAGAGATCCAACAAATAACTACTGAA			0	0	0	NA	Custom	Unknown	0	BOT	CACTTGAGTTATACAGTGATATTAAAGAGATCCAACAAATAACTACTGAA[T/C]ATGTACTTTAAATAAAGGATAAAGGAAATTCCAAGCAATAATGGCAAAGT	ACTTTGCCATTATTGCTTGGAATTTCCTTTATCCTTTATTTAAAGTACAT[A/G]TTCAGTAGTTATTTGTTGGATCTCTTTAATATCACTGTATAACTCAAGTG	2255
1_22755404-0_T_U_2899894323	1_22755404	TOP	[A/G]	0085701390	ACATCAGACCCATCAACAATACCAGGAGTGTGCTTAGAAACCCTCACCCA			0	0	0	NA	Custom	Unknown	0	BOT	ACCTTTAAACTCATTATGTTCCCACACTGTTTAGAATGTCAATTGTCCTT[T/C]TGGGTGAGGGTTTCTAAGCACACTCCTGGTATTGTTGATGGGTCTGATGT	ACATCAGACCCATCAACAATACCAGGAGTGTGCTTAGAAACCCTCACCCA[A/G]AAGGACAATTGACATTCTAAACAGTGTGGGAACATAATGAGTTTAAAGGT	2255
1_22805601-0_T_U_2899894324	1_22805601	TOP	[A/G]	0079678242	ACAGTGATGATGGTAGGTAGTTAGAACAGGAAAAAGGAGTCCAAAATGGC			0	0	0	NA	Custom	unknown	0	TOP	ACAGTGATGATGGTAGGTAGTTAGAACAGGAAAAAGGAGTCCAAAATGGC[A/G]GTGGCTAAAAGACAAAGAAGCGAAAAGCCCGGAGAAAATAGAACAAAGAA	ACAGTGATGATGGTAGGTAGTTAGAACAGGAAAAAGGAGTCCAAAATGGC[A/G]GTGGCTAAAAGACAAAGAAGCGAAAAGCCCGGAGAAAATAGAACAAAGAA	2255
1_22856001-0_B_U_2900280074	1_22856001	BOT	[T/C]	0084701121	ACCTTTTTCTCTTCCTTGAATGCACTTTCTTACTTTGGAACCTAACAAGA			0	0	0	NA	Custom	Unknown	0	TOP	NA[A/G]TCTTGTTAGGTTCCAAAGTAAGAAAGTGCATTCAAGGAAGAGAAAAAGGT	NA[A/G]TCTTGTTAGGTTCCAAAGTAAGAAAGTGCATTCAAGGAAGAGAAAAAGGT	2255
1_22955730-0_B_U_2899894326	1_22955730	BOT	[T/C]	0043630989	CTGTTTATAATAACCAGGACATGGAAGAAACCTAGATGCCCATCAGCAGA			0	0	0	NA	Custom	Unknown	0	BOT	CTGTTTATAATAACCAGGACATGGAAGAAACCTAGATGCCCATCAGCAGA[T/C]GAATGGATAAGGAAGCTGTGGTACATATACACCATGGAATATTACTCAGC	GCTGAGTAATATTCCATGGTGTATATGTACCACAGCTTCCTTATCCATTC[A/G]TCTGCTGATGGGCATCTAGGTTTCTTCCATGTCCTGGTTATTATAAACAG	2255
1_2298433-0_T_U_2899893642	1_2298433	TOP	[A/T]	0015788106	CAAGATTATACTGTAATTATATCACATTTAAACCTTTATAATAGCTCCTA	0010796981	CAAGATTATACTGTAATTATATCACATTTAAACCTTTATAATAGCTCCTT	0	0	0	NA	Custom	unknown	0	TOP	GCAAGATTATACTGTAATTATATCACATTTAAACCTTTATAATAGCTCCT[A/T]CAAATAATTGTTTTAAAACTCATAAAAAAGAATCAAATAAATTTTTTTTA	GCAAGATTATACTGTAATTATATCACATTTAAACCTTTATAATAGCTCCT[A/T]CAAATAATTGTTTTAAAACTCATAAAAAAGAATCAAATAAATTTTTTTTA	2255
1_23058909-0_T_U_2900001327	1_23058909	TOP	[A/G]	0067692215	CCAGACTGGGTTGCCATTTCCCTTATCTTCCCTACCCAAGGATTGAACCC			0	0	0	NA	Custom	unknown	0	TOP	CCAGACTGGGTTGCCATTTCCCTTATCTTCCCTACCCAAGGATTGAACCC[A/G]CAGTCTCCTGCAGCTN	CCAGACTGGGTTGCCATTTCCCTTATCTTCCCTACCCAAGGATTGAACCC[A/G]CAGTCTCCTGCAGCTN	2255
1_23110820-0_B_U_2900280075	1_23110820	BOT	[T/C]	0015742134	TGGGTCATATGGCAGTTCTATTTCCAGTTTTAAAAGAAATCTCCACACTG			0	0	0	NA	Custom	unknown	0	TOP	NA[A/G]CAGTGTGGAGATTTCTTTTAAAACTGGAAATAGAACTGCCATATGACCCA	NA[A/G]CAGTGTGGAGATTTCTTTTAAAACTGGAAATAGAACTGCCATATGACCCA	2255
1_23160675-0_B_U_2900002624	1_23160675	BOT	[T/C]	0084602991	CCATGGAATTCTCCAGGCAAGAATGCTGGAGTGGGTAGCCATTCCCTTCT			0	0	0	NA	Custom	Unknown	0	BOT	CCATGGAATTCTCCAGGCAAGAATGCTGGAGTGGGTAGCCATTCCCTTCT[T/C]GAGGGGATCTTCN	NGAAGATCCCCTC[A/G]AGAAGGGAATGGCTACCCACTCCAGCATTCTTGCCTGGAGAATTCCATGG	2255
1_23210801-0_T_U_2899894331	1_23210801	TOP	[A/G]	0045637932	TTCTTTACTGTCTGATCCACCAGGGAAGACCAAGAATACTGGAGTGGGTA			0	0	0	NA	Custom	Unknown	0	BOT	GACCCCAGTTTGATTTCTGGGTTGGGAAGTTCCCCTGGAGAAGGGATAGG[T/C]TACCCACTCCAGTATTCTTGGTCTTCCCTGGTGGATCAGACAGTAAAGAA	TTCTTTACTGTCTGATCCACCAGGGAAGACCAAGAATACTGGAGTGGGTA[A/G]CCTATCCCTTCTCCAGGGGAACTTCCCAACCCAGAAATCAAACTGGGGTC	2255
1_23312526-0_T_U_2899894332	1_23312526	TOP	[A/G]	0006784213	GTTCTCTTGCTACATTTCATGGTGTAGTGGTGACCCTCTGACTAACTCAC			0	0	0	NA	Custom	unknown	0	TOP	GTTCTCTTGCTACATTTCATGGTGTAGTGGTGACCCTCTGACTAACTCAC[A/G]CGCTGGACATCCCCCACTTTATTGGAAGTCCAGGCTTGTTATATGGAAAG	GTTCTCTTGCTACATTTCATGGTGTAGTGGTGACCCTCTGACTAACTCAC[A/G]CGCTGGACATCCCCCACTTTATTGGAAGTCCAGGCTTGTTATATGGAAAG	2255
1_23362141-0_B_U_2899894335	1_23362141	BOT	[T/A]	0065784526	CATCTGATATCAGAACAGCCCAAAATGGGGCAAAGAAATTGGATAAGGGT	0008722594	CATCTGATATCAGAACAGCCCAAAATGGGGCAAAGAAATTGGATAAGGGA	0	0	0	NA	Custom	Unknown	0	TOP	TATGAGCATCACTACTAAAAAAATGAATGATTCAGAAGTGGCAGTTTCTA[A/T]CCCTTATCCAATTTCTTTGCCCCATTTTGGGCTGTTCTGATATCAGATGG	TATGAGCATCACTACTAAAAAAATGAATGATTCAGAAGTGGCAGTTTCTA[A/T]CCCTTATCCAATTTCTTTGCCCCATTTTGGGCTGTTCTGATATCAGATGG	2255
1_23460915-0_T_U_2899894338	1_23460915	TOP	[A/G]	0061702284	GGGATTCACTAGGCAAGAATACTGGAGGGGGTTGCCTTTCCCTTGTCCAA			0	0	0	NA	Custom	Unknown	0	TOP	GGGATTCACTAGGCAAGAATACTGGAGGGGGTTGCCTTTCCCTTGTCCAA[A/G]GGATCTTCCCAACCCAGGGATTGAACCTGTGTCTCCCACATTGAAGACTC	GGGATTCACTAGGCAAGAATACTGGAGGGGGTTGCCTTTCCCTTGTCCAA[A/G]GGATCTTCCCAACCCAGGGATTGAACCTGTGTCTCCCACATTGAAGACTC	2255
1_23508609-0_B_U_2899894341	1_23508609	BOT	[T/G]	0002658886	TTATTCTATACCCAGGCTTTGTATAATTCAGTGAATCCAAATCTTAGGGT			0	0	0	NA	Custom	unknown	0	TOP	AAGGAAATGACAAGAGGCAGCTTAATAATTTTTACCCTTAAACTAAAGAA[A/C]ACCCTAAGATTTGGATTCACTGAATTATACAAAGCCTGGGTATAGAATAA	AAGGAAATGACAAGAGGCAGCTTAATAATTTTTACCCTTAAACTAAAGAA[A/C]ACCCTAAGATTTGGATTCACTGAATTATACAAAGCCTGGGTATAGAATAA	2255
1_23608788-0_B_U_2899995797	1_23608788	BOT	[T/G]	0081775856	GGTGTCCATCGACAGATGAATGGATAAAGAAATGCGTTATATATAAACAA			0	0	0	NA	Custom	unknown	0	TOP	NC[A/C]TTGTTTATATATAACGCATTTCTTTATCCATTCATCTGTCGATGGACACC	NC[A/C]TTGTTTATATATAACGCATTTCTTTATCCATTCATCTGTCGATGGACACC	2255
1_23658575-0_T_U_2900284786	1_23658575	TOP	[A/G]	0080730365	CCAACTTCAGTATTCCTGCTGGGAAAATTCCATGAACAGAGGAGCCTGGT			0	0	0	NA	Custom	unknown	0	TOP	CCAACTTCAGTATTCCTGCTGGGAAAATTCCATGAACAGAGGAGCCTGGT[A/G]GGCTAGAGTTCATAN	CCAACTTCAGTATTCCTGCTGGGAAAATTCCATGAACAGAGGAGCCTGGT[A/G]GGCTAGAGTTCATAN	2255
1_23708695-0_B_U_2899894343	1_23708695	BOT	[T/C]	0023715887	CATTTTAAGTTTCAGGGAATTATGTCTAACATTAAAGAGAAAAAGAAGTT			0	0	0	NA	Custom	Unknown	0	TOP	TCTCTTGTCTTGTATTTCCTTTTACTATTGCTTTATATCAAGGCTTAAGC[A/G]AACTTCTTTTTCTCTTTAATGTTAGACATAATTCCCTGAAACTTAAAATG	TCTCTTGTCTTGTATTTCCTTTTACTATTGCTTTATATCAAGGCTTAAGC[A/G]AACTTCTTTTTCTCTTTAATGTTAGACATAATTCCCTGAAACTTAAAATG	2255
1_23758678-0_B_U_2900283509	1_23758678	BOT	[T/C]	0090698507	GGAATCTCATTCATGACTGCTCATGGATTATGTTGATTCTGACCTCAGAA			0	0	0	NA	Custom	Unknown	0	BOT	GGAATCTCATTCATGACTGCTCATGGATTATGTTGATTCTGACCTCAGAA[T/C]ATCTTTTTTTN	NAAAAAAAGAT[A/G]TTCTGAGGTCAGAATCAACATAATCCATGAGCAGTCATGAATGAGATTCC	2255
1_23811550-0_T_U_2899995798	1_23811550	TOP	[A/G]	0098698250	CTTTGCATTGATCACAGAGGAAGGCTTTCTTATCTCTCCTTACTATTCTT			0	0	0	NA	Custom	Unknown	0	BOT	NC[T/C]AAGAATAGTAAGGAGAGATAAGAAAGCCTTCCTCTGTGATCAATGCAAAG	CTTTGCATTGATCACAGAGGAAGGCTTTCTTATCTCTCCTTACTATTCTT[A/G]GN	2255
1_23861534-0_B_U_2899894345	1_23861534	BOT	[G/C]	0094648122	TTTTGGTGAATGAAGAGGAGGTGGCTGAGAGAATGTCAGCTTGACCCTGG	0024670906	TTTTGGTGAATGAAGAGGAGGTGGCTGAGAGAATGTCAGCTTGACCCTGC	0	0	0	NA	Custom	unknown	0	TOP	GTGTAACTCTGTAATATGGACATGATGGTAGGAGATACACAGAATCAAAA[C/G]CAGGGTCAAGCTGACATTCTCTCAGCCACCTCCTCTTCATTCACCAAAAC	GTGTAACTCTGTAATATGGACATGATGGTAGGAGATACACAGAATCAAAA[C/G]CAGGGTCAAGCTGACATTCTCTCAGCCACCTCCTCTTCATTCACCAAAAC	2255
1_23911583-0_B_U_2899894346	1_23911583	BOT	[T/G]	0089652980	TAGTCACTCAGTTGTGCCCGACTCTGTGACCCCATGGACTGTAGCATGCC			0	0	0	NA	Custom	Unknown	0	BOT	TAGTCACTCAGTTGTGCCCGACTCTGTGACCCCATGGACTGTAGCATGCC[T/G]GGCTCCTCTGTCCATGGGATTCTCCAGGCAAGAATACTGGAGTGGGTTGC	GCAACCCACTCCAGTATTCTTGCCTGGAGAATCCCATGGACAGAGGAGCC[A/C]GGCATGCTACAGTCCATGGGGTCACAGAGTCGGGCACAACTGAGTGACTA	2255
1_23961604-0_B_U_2899997236	1_23961604	BOT	[T/C]	0049663138	CTCTCCCTTCAGAATGTACGCTTATACCTGAAGGCTTATGATGACTGTGG			0	0	0	NA	Custom	unknown	0	TOP	NG[A/G]CCACAGTCATCATAAGCCTTCAGGTATAAGCGTACATTCTGAAGGGAGAG	NG[A/G]CCACAGTCATCATAAGCCTTCAGGTATAAGCGTACATTCTGAAGGGAGAG	2255
1_24011382-0_B_U_2899894349	1_24011382	BOT	[T/C]	0046672189	CAATTTTGAAGATAATTCTCAGTGGATTGTGGAATGGGATATTGATAAGA			0	0	0	NA	Custom	unknown	0	TOP	TTTTAACATAAACAGTAGGATAAATGATGTGTTTGTGTTCATATTTGATA[A/G]TCTTATCAATATCCCATTCCACAATCCACTGAGAATTATCTTCAAAATTG	TTTTAACATAAACAGTAGGATAAATGATGTGTTTGTGTTCATATTTGATA[A/G]TCTTATCAATATCCCATTCCACAATCCACTGAGAATTATCTTCAAAATTG	2255
1_24061107-0_B_U_2899894352	1_24061107	BOT	[T/G]	0064661168	TAAAAAATAATTAGTTCAATTACTTATGCTGCATTCCTTATCTTTTATTG			0	0	0	NA	Custom	unknown	0	BOT	TAAAAAATAATTAGTTCAATTACTTATGCTGCATTCCTTATCTTTTATTG[T/G]ATGAAATTTAACATTGATGCTGCTTAATTTCATAAATTTTAACTTGTTTA	TAAACAAGTTAAAATTTATGAAATTAAGCAGCATCAATGTTAAATTTCAT[A/C]CAATAAAAGATAAGGAATGCAGCATAAGTAATTGAACTAATTATTTTTTA	2255
1_24249820-0_T_U_2900280076	1_24249820	TOP	[A/G]	0049761209	TAGAAAGTGTTTTTCATTGTATGATTTTCATTTTGTTTTGCTGTTATTAT			0	0	0	NA	Custom	Unknown	0	BOT	NA[T/C]ATAATAACAGCAAAACAAAATGAAAATCATACAATGAAAAACACTTTCTA	TAGAAAGTGTTTTTCATTGTATGATTTTCATTTTGTTTTGCTGTTATTAT[A/G]TN	2255
1_24299523-0_T_U_2899894357	1_24299523	TOP	[A/G]	0096781859	CCCACTTACAAGTCAATTATAACAAGAGATCAACCAGAGATCAAATGGCC			0	0	0	NA	Custom	unknown	0	BOT	GTAGATGTTTTTCTGGAACTTTCTTGCTTTTTCAATGATCCAATGGATGC[T/C]GGCCATTTGATCTCTGGTTGATCTCTTGTTATAATTGACTTGTAAGTGGG	CCCACTTACAAGTCAATTATAACAAGAGATCAACCAGAGATCAAATGGCC[A/G]GCATCCATTGGATCATTGAAAAAGCAAGAAAGTTCCAGAAAAACATCTAC	2255
1_24403139-0_T_U_2900283922	1_24403139	TOP	[A/G]	0014775261	TCAGTCGTGTCCAACTCTGTGCGACCCCATAGAATGCAGCCCACCAGGCT			0	0	0	NA	Custom	unknown	0	TOP	TCAGTCGTGTCCAACTCTGTGCGACCCCATAGAATGCAGCCCACCAGGCT[A/G]CCCTGTCCCTGGGATTN	TCAGTCGTGTCCAACTCTGTGCGACCCCATAGAATGCAGCCCACCAGGCT[A/G]CCCTGTCCCTGGGATTN	2255
1_24452605-0_B_U_2899894358	1_24452605	BOT	[T/C]	0038664570	AAGCAACCTAGATGCCCATGAGCAGATGAATGGATAAGGAAGCTGTGGTA			0	0	0	NA	Custom	Unknown	0	BOT	AAGCAACCTAGATGCCCATGAGCAGATGAATGGATAAGGAAGCTGTGGTA[T/C]ATATACACCATGGAATATTACTCAGCCATTAAAAAGAATTCATTTGAATC	GATTCAAATGAATTCTTTTTAATGGCTGAGTAATATTCCATGGTGTATAT[A/G]TACCACAGCTTCCTTATCCATTCATCTGCTCATGGGCATCTAGGTTGCTT	2255
1_24539721-0_T_U_2899894360	1_24539721	TOP	[A/T]	0006797592	GTAAGGAGAGGAATAAGTAATATTACCATAACATGACATGCCATAGAATA	0050746827	GTAAGGAGAGGAATAAGTAATATTACCATAACATGACATGCCATAGAATT	0	0	0	NA	Custom	unknown	0	TOP	AGTAAGGAGAGGAATAAGTAATATTACCATAACATGACATGCCATAGAAT[A/T]GTTCTTTTAAGCATCAGAATTATTAACGGAATTTATAGTGAAACATCTAC	AGTAAGGAGAGGAATAAGTAATATTACCATAACATGACATGCCATAGAAT[A/T]GTTCTTTTAAGCATCAGAATTATTAACGGAATTTATAGTGAAACATCTAC	2255
1_24640397-0_B_U_2899894365	1_24640397	BOT	[T/C]	0046796130	TTCAGTTGTACTCATACATCACAATTTCTTTATCCATTTATCTTTTGACA			0	0	0	NA	Custom	unknown	0	TOP	TAATTTTAGAATTATTCACAATAACTAAAATATGGAAACAACTTAAGTTT[A/G]TGTCAAAAGATAAATGGATAAAGAAATTGTGATGTATGAGTACAACTGAA	TAATTTTAGAATTATTCACAATAACTAAAATATGGAAACAACTTAAGTTT[A/G]TGTCAAAAGATAAATGGATAAAGAAATTGTGATGTATGAGTACAACTGAA	2255
1_24689293-0_T_U_2899894367	1_24689293	TOP	[A/G]	0038732573	TGAAAGTGAAAAGTGAAAGCGAAGCTGTTCAGTCATGTCTGACCTGCAGC			0	0	0	NA	Custom	Unknown	0	BOT	CTGGAAAATTCCATGGACGGGGGAGCCTGGTAGGCTGCAGTCCCTGGGAT[T/C]GCTGCAGGTCAGACATGACTGAACAGCTTCGCTTTCACTTTTCACTTTCA	TGAAAGTGAAAAGTGAAAGCGAAGCTGTTCAGTCATGTCTGACCTGCAGC[A/G]ATCCCAGGGACTGCAGCCTACCAGGCTCCCCCGTCCATGGAATTTTCCAG	2255
1_24736896-0_T_U_2899997237	1_24736896	TOP	[A/C]	0004801928	AGGTCTTCCACATGACAGGCAGATTCTTTACCAGCTGAGCTACCAGGGAA			0	0	0	NA	Custom	Unknown	0	BOT	NG[T/G]TTCCCTGGTAGCTCAGCTGGTAAAGAATCTGCCTGTCATGTGGAAGACCT	AGGTCTTCCACATGACAGGCAGATTCTTTACCAGCTGAGCTACCAGGGAA[A/C]CN	2255
1_24787199-0_B_U_2899894368	1_24787199	BOT	[T/G]	0051735156	ATTTGTTTTATTGAAATATGCACTCTACTGTGGTGGTCTGGAATAAAAGT			0	0	0	NA	Custom	unknown	0	BOT	ATTTGTTTTATTGAAATATGCACTCTACTGTGGTGGTCTGGAATAAAAGT[T/G]GTAATATCTCAGAGGTATACTCAAGTGTCTTTCCTCCATATGGAACAAAC	GTTTGTTCCATATGGAGGAAAGACACTTGAGTATACCTCTGAGATATTAC[A/C]ACTTTTATTCCAGACCACCACAGTAGAGTGCATATTTCAATAAAACAAAT	2255
1_24837666-0_B_U_2899894370	1_24837666	BOT	[T/A]	0044678257	CAGAGCAATTTTCACTCACAAGTCAAAACTAAGCAATTATTCTCTTTTTT	0089635871	CAGAGCAATTTTCACTCACAAGTCAAAACTAAGCAATTATTCTCTTTTTA	0	0	0	NA	Custom	Unknown	0	BOT	TCAGAGCAATTTTCACTCACAAGTCAAAACTAAGCAATTATTCTCTTTTT[A/T]AATTTTCAATGTTTTCTTCACCTTTTTTTTCTTCAAAGTGAATTGTGGCA	TGCCACAATTCACTTTGAAGAAAAAAAAGGTGAAGAAAACATTGAAAATT[A/T]AAAAAGAGAATAATTGCTTAGTTTTGACTTGTGAGTGAAAATTGCTCTGA	2255
1_24889319-0_T_U_2899894373	1_24889319	TOP	[A/G]	0006777531	ACTGGAGAGGGGAGAGCCAAAGTCTAACAAAGATAGGGATGTTGGAGTGG			0	0	0	NA	Custom	unknown	0	BOT	TATCCAGAAACATATCTAAATGGTAAATGTGTACATCAAGCCATATTAAA[T/C]CCACTCCAACATCCCTATCTTTGTTAGACTTTGGCTCTCCCCTCTCCAGT	ACTGGAGAGGGGAGAGCCAAAGTCTAACAAAGATAGGGATGTTGGAGTGG[A/G]TTTAATATGGCTTGATGTACACATTTACCATTTAGATATGTTTCTGGATA	2255
1_24938023-0_T_U_2899894375	1_24938023	TOP	[C/G]	0099799936	TAGATATCAAAATATGGGCAATATTCTTCCATTGCCAGAAAGTATAGATC	0076692226	TAGATATCAAAATATGGGCAATATTCTTCCATTGCCAGAAAGTATAGATG	0	0	0	NA	Custom	Unknown	0	BOT	AAAGCTAAAACAATAGTAATTTAATCTCTCATTTCACTCCTTGATTCTTG[C/G]ATCTATACTTTCTGGCAATGGAAGAATATTGCCCATATTTTGATATCTAT	ATAGATATCAAAATATGGGCAATATTCTTCCATTGCCAGAAAGTATAGAT[C/G]CAAGAATCAAGGAGTGAAATGAGAGATTAAATTACTATTGTTTTAGCTTT	2255
1_2497568-0_T_U_2899893646	1_2497568	TOP	[A/G]	0099722284	TGTCTGTGATCAGCACAGCCTGGAAAATAGCCACATTTGTCAAAGTACAA			0	0	0	NA	Custom	unknown	0	TOP	TGTCTGTGATCAGCACAGCCTGGAAAATAGCCACATTTGTCAAAGTACAA[A/G]TGAGGAAAACGTCCCTTTCCCAAACAAGCAACTGATTGTAACACACAGGT	TGTCTGTGATCAGCACAGCCTGGAAAATAGCCACATTTGTCAAAGTACAA[A/G]TGAGGAAAACGTCCCTTTCCCAAACAAGCAACTGATTGTAACACACAGGT	2255
1_24985936-0_B_U_2899894377	1_24985936	BOT	[T/C]	0026793187	TGCTGCTGCTGCAGTTTAATCGCTAAATTGTGTCCAACACCTTGCTACTT			0	0	0	NA	Custom	Unknown	0	TOP	ATTGCCTGGAAATCCCCATGGACAGAGCAGTCTGATGGGCTACATTCCAT[A/G]AAGTAGCAAGGTGTTGGACACAATTTAGCGATTAAACTGCAGCAGCAGCA	ATTGCCTGGAAATCCCCATGGACAGAGCAGTCTGATGGGCTACATTCCAT[A/G]AAGTAGCAAGGTGTTGGACACAATTTAGCGATTAAACTGCAGCAGCAGCA	2255
1_25036838-0_B_U_2899894380	1_25036838	BOT	[T/C]	0042688532	CCATAGGAATTTTCGCACTGGTACTCTTGAAAGTACAGATATCTCTGGAG			0	0	0	NA	Custom	Unknown	0	BOT	CCATAGGAATTTTCGCACTGGTACTCTTGAAAGTACAGATATCTCTGGAG[T/C]TAAAATTTCTTCGTGTGGTGCATCCAGGCTAGAGATTTACCCTCCCAAGA	TCTTGGGAGGGTAAATCTCTAGCCTGGATGCACCACACGAAGAAATTTTA[A/G]CTCCAGAGATATCTGTACTTTCAAGAGTACCAGTGCGAAAATTCCTATGG	2255
1_25068436-0_T_U_2900285121	1_25068436	TOP	[A/G]	0003630134	TTTCCCCATCTATTTTCCATGAAGTGGTGGGACCAGATGCCATGATCTTC			0	0	0	NA	Custom	Unknown	0	TOP	TTTCCCCATCTATTTTCCATGAAGTGGTGGGACCAGATGCCATGATCTTC[A/G]TN	TTTCCCCATCTATTTTCCATGAAGTGGTGGGACCAGATGCCATGATCTTC[A/G]TN	2255
1_25085031-0_B_U_2899894382	1_25085031	BOT	[T/G]	0002677937	GTCACTGGCAAAAGCTCTTGGCAAGTGCCAGTTTGTAGTCGACAAATGAA			0	0	0	NA	Custom	unknown	0	BOT	GTCACTGGCAAAAGCTCTTGGCAAGTGCCAGTTTGTAGTCGACAAATGAA[T/G]AAAGGGAATAAGTGGTGCTATTAAGTCTAGTTGGGCTTCCCGGTGGTTCT	AGAACCACCGGGAAGCCCAACTAGACTTAATAGCACCACTTATTCCCTTT[A/C]TTCATTTGTCGACTACAAACTGGCACTTGCCAAGAGCTTTTGCCAGTGAC	2255
1_25087541-0_T_U_2899894384	1_25087541	TOP	[A/G]	0075772526	AAACTGTGCATGCTAGGGTTGAGCATTATGTGAACCAAAAACTTCCAGAT			0	0	0	NA	Custom	Unknown	0	TOP	AAACTGTGCATGCTAGGGTTGAGCATTATGTGAACCAAAAACTTCCAGAT[A/G]TCCAAGCTGGGGTTTAGAAAAGGAAGAGGAACCAGAGATAAATGCCAACA	AAACTGTGCATGCTAGGGTTGAGCATTATGTGAACCAAAAACTTCCAGAT[A/G]TCCAAGCTGGGGTTTAGAAAAGGAAGAGGAACCAGAGATAAATGCCAACA	2255
1_25136000-0_T_U_2899894386	1_25136000	TOP	[A/C]	0046744869	TGCAGTGTCACTGAAAACTGCATGGAAAGCCAGAATGCCCACCCCTGCTC			0	0	0	NA	Custom	unknown	0	TOP	TGCAGTGTCACTGAAAACTGCATGGAAAGCCAGAATGCCCACCCCTGCTC[A/C]GCATTAAACAGGAGCAACCCCCATCTGGGGTGTAAATGGGGGTTCCCATC	TGCAGTGTCACTGAAAACTGCATGGAAAGCCAGAATGCCCACCCCTGCTC[A/C]GCATTAAACAGGAGCAACCCCCATCTGGGGTGTAAATGGGGGTTCCCATC	2255
1_25186026-0_T_U_2899894388	1_25186026	TOP	[A/G]	0077629914	AGAAGTCTTCCTTGGGGGCTCAGCAGTAAAGAAATCTACCTGCCAATGTA			0	0	0	NA	Custom	Unknown	0	TOP	AGAAGTCTTCCTTGGGGGCTCAGCAGTAAAGAAATCTACCTGCCAATGTA[A/G]GAGATGTGGATTTGATCCCTGGATGATGAACATCCCCTGGAGAAGGAAAT	AGAAGTCTTCCTTGGGGGCTCAGCAGTAAAGAAATCTACCTGCCAATGTA[A/G]GAGATGTGGATTTGATCCCTGGATGATGAACATCCCCTGGAGAAGGAAAT	2255
1_25234378-0_B_U_2900283513	1_25234378	BOT	[T/G]	0055690155	ATTTTCTTCTACTCTCCTATGTTTTCCTGGGTAGACTGCAGAATTAAGTT			0	0	0	NA	Custom	Unknown	0	BOT	ATTTTCTTCTACTCTCCTATGTTTTCCTGGGTAGACTGCAGAATTAAGTT[T/G]ATGN	NCAT[A/C]AACTTAATTCTGCAGTCTACCCAGGAAAACATAGGAGAGTAGAAGAAAAT	2255
1_25336452-0_T_U_2899894392	1_25336452	TOP	[A/G]	0091618835	GGCAAAGGCTAATAGAGTTTTGCCAAGAGAATGCCCTGGTCATAGCAAAG			0	0	0	NA	Custom	Unknown	0	TOP	GGCAAAGGCTAATAGAGTTTTGCCAAGAGAATGCCCTGGTCATAGCAAAG[A/G]CCCTCTTCTAACAACACAAGAGAAGACTCTACACATGGACATCATCAGAT	GGCAAAGGCTAATAGAGTTTTGCCAAGAGAATGCCCTGGTCATAGCAAAG[A/G]CCCTCTTCTAACAACACAAGAGAAGACTCTACACATGGACATCATCAGAT	2255
1_254282-0_B_U_2899997227	1_254282	BOT	[T/C]	0046810114	ACTCTTTGCAACCCCATGGACTGCAGCATGCCAGGCTTCCCTGTCCTTCA			0	0	0	NA	Custom	unknown	0	TOP	NG[A/G]TGAAGGACAGGGAAGCCTGGCATGCTGCAGTCCATGGGGTTGCAAAGAGT	NG[A/G]TGAAGGACAGGGAAGCCTGGCATGCTGCAGTCCATGGGGTTGCAAAGAGT	2255
1_2547810-0_T_U_2899893651	1_2547810	TOP	[A/G]	0022783892	AAAAATATGATTGTGGGTACGGATAAGGTGAGTTTGATATTCAAATTCTT			0	0	0	NA	Custom	unknown	0	BOT	ATAGAAAAAAAGGATATTCAAATGCCTATTTTTATGTATAATTCCTCTTA[T/C]AAGAATTTGAATATCAAACTCACCTTATCCGTACCCACAATCATATTTTT	AAAAATATGATTGTGGGTACGGATAAGGTGAGTTTGATATTCAAATTCTT[A/G]TAAGAGGAATTATACATAAAAATAGGCATTTGAATATCCTTTTTTTCTAT	2255
1_25540332-0_B_U_2900280077	1_25540332	BOT	[T/G]	0082623828	ATATAACACATAGGCCCACAGACAATACCTGTTATGATGTATGGTGGCTA			0	0	0	NA	Custom	unknown	0	TOP	NA[A/C]TAGCCACCATACATCATAACAGGTATTGTCTGTGGGCCTATGTGTTATAT	NA[A/C]TAGCCACCATACATCATAACAGGTATTGTCTGTGGGCCTATGTGTTATAT	2255
1_25590969-0_B_U_2899894396	1_25590969	BOT	[T/C]	0049681869	TCAATGTGGCTCATTGTCCTCAGTTCAGTCACTCAGTTGAGTCTGAATCT			0	0	0	NA	Custom	Unknown	0	BOT	TCAATGTGGCTCATTGTCCTCAGTTCAGTCACTCAGTTGAGTCTGAATCT[T/C]TGTAACCCCATGGACTGCAGCATGCCAGGCTTCCCTGTCCATCACCAACT	AGTTGGTGATGGACAGGGAAGCCTGGCATGCTGCAGTCCATGGGGTTACA[A/G]AGATTCAGACTCAACTGAGTGACTGAACTGAGGACAATGAGCCACATTGA	2255
1_25689327-0_T_U_2899998347	1_25689327	TOP	[A/C]	0064710960	CAGCTTGTGCTTCTTCCAGCCCAGTGTTTCTCATGATGTACTCTGCATAT			0	0	0	NA	Custom	unknown	0	BOT	NT[T/G]ATATGCAGAGTACATCATGAGAAACACTGGGCTGGAAGAAGCACAAGCTG	CAGCTTGTGCTTCTTCCAGCCCAGTGTTTCTCATGATGTACTCTGCATAT[A/C]AN	2255
1_25739089-0_B_U_2899894398	1_25739089	BOT	[T/C]	0006731521	AAGTGAGAGGGAATTCAAGAATTACTCCCAGGGTTTTGGTTTGATTTATT			0	0	0	NA	Custom	unknown	0	BOT	AAGTGAGAGGGAATTCAAGAATTACTCCCAGGGTTTTGGTTTGATTTATT[T/C]GACTGATTAAGATACCACTAATTTGGACAAAAAGTACCAGAAAATCATTG	CAATGATTTTCTGGTACTTTTTGTCCAAATTAGTGGTATCTTAATCAGTC[A/G]AATAAATCAAACCAAAACCCTGGGAGTAATTCTTGAATTCCCTCTCACTT	2255
1_25840035-0_B_U_2899894402	1_25840035	BOT	[T/G]	0003806977	TGTTGTTTTCTTTCAATCACTAAGTCATATTCAACTCTTTCTGACCCTGT			0	0	0	NA	Custom	unknown	0	BOT	TGTTGTTTTCTTTCAATCACTAAGTCATATTCAACTCTTTCTGACCCTGT[T/G]GTCTATAGCCTGCCATGCTCCCTGTCCTCCACTATGTCCCGAAGATTCCT	AGGAATCTTCGGGACATAGTGGAGGACAGGGAGCATGGCAGGCTATAGAC[A/C]ACAGGGTCAGAAAGAGTTGAATATGACTTAGTGATTGAAAGAAAACAACA	2255
1_25889858-0_T_U_2899894405	1_25889858	TOP	[C/G]	0022614827	CTGGGTATAAAAATAAGAGACAAAGATACAGTGATATAATCCAGAAGGTC	0090790188	CTGGGTATAAAAATAAGAGACAAAGATACAGTGATATAATCCAGAAGGTG	0	0	0	NA	Custom	Unknown	0	BOT	ATAATTGTTTAGTAAACCTTAAAAACCAAGGTCCTTAAATTTACATACAG[C/G]ACCTTCTGGATTATATCACTGTATCTTTGTCTCTTATTTTTATACCCAGA	TCTGGGTATAAAAATAAGAGACAAAGATACAGTGATATAATCCAGAAGGT[C/G]CTGTATGTAAATTTAAGGACCTTGGTTTTTAAGGTTTACTAAACAATTAT	2255
1_25908567-0_T_U_2899894406	1_25908567	TOP	[A/G]	0094740447	CTTGAAAATAGCCAAATATCATGCTACTCCCTATTAGTTTCCCCAAAATG			0	0	0	NA	Custom	unknown	0	TOP	CTTGAAAATAGCCAAATATCATGCTACTCCCTATTAGTTTCCCCAAAATG[A/G]TAGTGGAAAATGCAAGAAACATATATCATACCCTGAAGCATGTAGAGGAA	CTTGAAAATAGCCAAATATCATGCTACTCCCTATTAGTTTCCCCAAAATG[A/G]TAGTGGAAAATGCAAGAAACATATATCATACCCTGAAGCATGTAGAGGAA	2255
1_25911572-0_T_U_2899894408	1_25911572	TOP	[A/G]	0082654239	TTCAACATAACTCTGAGTCACAGAGCTCTCAAGGTTTCTATAAAAGCTAG			0	0	0	NA	Custom	Unknown	0	TOP	TTCAACATAACTCTGAGTCACAGAGCTCTCAAGGTTTCTATAAAAGCTAG[A/G]GGAAAAATAGGCAATTCAAACGAAGTGTTCCATATAAATTCAGGTGGACC	TTCAACATAACTCTGAGTCACAGAGCTCTCAAGGTTTCTATAAAAGCTAG[A/G]GGAAAAATAGGCAATTCAAACGAAGTGTTCCATATAAATTCAGGTGGACC	2255
1_2597207-0_B_U_2899893653	1_2597207	BOT	[T/C]	0022637865	AATTTAAGACAATAATAAGAGGAGGAAAATTGGTAAATAATGCCAACAGA			0	0	0	NA	Custom	Unknown	0	TOP	AGTTTCATCTTGGATGCTTACATTCTTAGCTTTTGTAAATTCTCACTAGT[A/G]TCTGTTGGCATTATTTACCAATTTTCCTCCTCTTATTATTGTCTTAAATT	AGTTTCATCTTGGATGCTTACATTCTTAGCTTTTGTAAATTCTCACTAGT[A/G]TCTGTTGGCATTATTTACCAATTTTCCTCCTCTTATTATTGTCTTAAATT	2255
1_26008947-0_T_U_2899894412	1_26008947	TOP	[A/T]	0060762228	GGTCCAAATCTCACTTCCACACATGACTCCTGGAAAAACCATAGCTTAGA	0007788415	GGTCCAAATCTCACTTCCACACATGACTCCTGGAAAAACCATAGCTTAGT	0	0	0	NA	Custom	unknown	0	TOP	TGGTCCAAATCTCACTTCCACACATGACTCCTGGAAAAACCATAGCTTAG[A/T]CTAGACGGACTTTTGTTGGCAAAGTAATGTCTCTGCTTTTTAATAAGCTC	TGGTCCAAATCTCACTTCCACACATGACTCCTGGAAAAACCATAGCTTAG[A/T]CTAGACGGACTTTTGTTGGCAAAGTAATGTCTCTGCTTTTTAATAAGCTC	2255
1_26058854-0_B_U_2901238167	1_26058854	BOT	[T/A]	0096639449	GAATGTTTGTATGTTTGACAGTAGAAGAAAACTGAGTTCAACTAGATCCT	0008639957	GAATGTTTGTATGTTTGACAGTAGAAGAAAACTGAGTTCAACTAGATCCA	0	0	0	NA	Custom	unknown	0	TOP	TTTTTTTTTTTTTTTTTTTTTTTTTTTTTTNTTTTTTTTTTTTTTTTTTC[A/T]GGATCTAGTTGAACTCAGTTTTCTTCTACTGTCAAACATACAAACATTCT	TTTTTTTTTTTTTTTTTTTTTTTTTTTTTTNTTTTTTTTTTTTTTTTTTC[A/T]GGATCTAGTTGAACTCAGTTTTCTTCTACTGTCAAACATACAAACATTCT	2255
1_26109380-0_T_U_2899894415	1_26109380	TOP	[A/G]	0041747820	GCTGTATATTGTCACCCTGCTTATTCAACTTATATGCAGAGTACATCATG			0	0	0	NA	Custom	Unknown	0	BOT	TCTCCCAGCAATGTTGATTCCAACTTGTGCTTTCTCCAGCCCAGGGTTTC[T/C]CATGATGTACTCTGCATATAAGTTGAATAAGCAGGGTGACAATATACAGC	GCTGTATATTGTCACCCTGCTTATTCAACTTATATGCAGAGTACATCATG[A/G]GAAACCCTGGGCTGGAGAAAGCACAAGTTGGAATCAACATTGCTGGGAGA	2255
1_26163750-0_T_U_2899894417	1_26163750	TOP	[A/C]	0015641141	GTCAGTTCAGACCACAAGGCTCCTCACTATCCACATCTTGTCTATTGATG			0	0	0	NA	Custom	unknown	0	BOT	CATAATCTCTGATTTCACTTCTGCTGCTTCCTGGCATCTCATTTTGAGAT[T/G]CATCAATAGACAAGATGTGGATAGTGAGGAGCCTTGTGGTCTGAACTGAC	GTCAGTTCAGACCACAAGGCTCCTCACTATCCACATCTTGTCTATTGATG[A/C]ATCTCAAAATGAGATGCCAGGAAGCAGCAGAAGTGAAATCAGAGATTATG	2255
1_26208973-0_T_U_2900002681	1_26208973	TOP	[A/G]	0010776537	CATAGATTTAGATTACTGTAATGCTGAATGGTTTCTCTTGAGAGTAACCA			0	0	0	NA	Custom	unknown	0	TOP	CATAGATTTAGATTACTGTAATGCTGAATGGTTTCTCTTGAGAGTAACCA[A/G]GATCAATCTGTCN	CATAGATTTAGATTACTGTAATGCTGAATGGTTTCTCTTGAGAGTAACCA[A/G]GATCAATCTGTCN	2255
1_26259201-0_B_U_2899894418	1_26259201	BOT	[T/C]	0088628350	ATCTACCACATGCTGACTGAATTTTAACACTAACTGACTTTCTAATTTAA			0	0	0	NA	Custom	Unknown	0	BOT	ATCTACCACATGCTGACTGAATTTTAACACTAACTGACTTTCTAATTTAA[T/C]TGATAATAGTTTGACTCTCTTAAGTTTATTTATTTGGCCATACATATACA	TGTATATGTATGGCCAAATAAATAAACTTAAGAGAGTCAAACTATTATCA[A/G]TTAAATTAGAAAGTCAGTTAGTGTTAAAATTCAGTCAGCATGTGGTAGAT	2255
1_26315526-0_T_U_2900280078	1_26315526	TOP	[A/G]	0011740583	GACCTGCATACTGGTGTCTCAGGAGTTAGTTAAGATGGTCTGGTATTCCT			0	0	0	NA	Custom	unknown	0	BOT	NA[T/C]AGGAATACCAGACCATCTTAACTAACTCCTGAGACACCAGTATGCAGGTC	GACCTGCATACTGGTGTCTCAGGAGTTAGTTAAGATGGTCTGGTATTCCT[A/G]TN	2255
1_26352004-0_T_U_2899894420	1_26352004	TOP	[A/G]	0041773833	GAGTTTCCAATTCATTCAGCTGCAAGGAGTACTTCAACCTGACAAATAAA			0	0	0	NA	Custom	unknown	0	TOP	GAGTTTCCAATTCATTCAGCTGCAAGGAGTACTTCAACCTGACAAATAAA[A/G]GAACAGTTCAGTGAAAACTTACAGGAAAAAAAAAAAAATCACCTGCTTTC	GAGTTTCCAATTCATTCAGCTGCAAGGAGTACTTCAACCTGACAAATAAA[A/G]GAACAGTTCAGTGAAAACTTACAGGAAAAAAAAAAAAATCACCTGCTTTC	2255
1_26432704-0_T_U_2899894422	1_26432704	TOP	[A/G]	0084788979	AACCCTAAATGCTGTGAGAATTTATCATCCACTCTCCTGGAAGAAATGTC			0	0	0	NA	Custom	Unknown	0	TOP	AACCCTAAATGCTGTGAGAATTTATCATCCACTCTCCTGGAAGAAATGTC[A/G]TAATATCTTAGTCAGGAACTTTGAAACCGAGGATTTTGTTTTGAAACAAA	AACCCTAAATGCTGTGAGAATTTATCATCCACTCTCCTGGAAGAAATGTC[A/G]TAATATCTTAGTCAGGAACTTTGAAACCGAGGATTTTGTTTTGAAACAAA	2255
1_2646358-0_T_U_2899893654	1_2646358	TOP	[A/G]	0026668133	CTGATTTCCTCAGGGAAGAGACACAACCTGATACCTTTTGTGAACAAAAC			0	0	0	NA	Custom	unknown	0	TOP	CTGATTTCCTCAGGGAAGAGACACAACCTGATACCTTTTGTGAACAAAAC[A/G]GTGAGCTAAGCGATGGGGGTAGAAAAGTGGGTAAGACAGAGCCAGCCTTA	CTGATTTCCTCAGGGAAGAGACACAACCTGATACCTTTTGTGAACAAAAC[A/G]GTGAGCTAAGCGATGGGGGTAGAAAAGTGGGTAAGACAGAGCCAGCCTTA	2255
1_26479917-0_B_U_2899894425	1_26479917	BOT	[T/G]	0068807876	CCAATTTTTCTCAAAGACAAAAGCTAGCCTTGACCCAGGCTTAAGTGAAG			0	0	0	NA	Custom	Unknown	0	TOP	AAAGAACGTGGAAATGAGCAATATACACATTAGCCAGATTTAAGAAGCTC[A/C]CTTCACTTAAGCCTGGGTCAAGGCTAGCTTTTGTCTTTGAGAAAAATTGG	AAAGAACGTGGAAATGAGCAATATACACATTAGCCAGATTTAAGAAGCTC[A/C]CTTCACTTAAGCCTGGGTCAAGGCTAGCTTTTGTCTTTGAGAAAAATTGG	2255
1_26533682-0_T_U_2899894427	1_26533682	TOP	[A/T]	0006754405	CAGGCAGAAAACCAAGTGTTGGTAAGCATATAAGTTAACTCCAACTCCTA	0009611424	CAGGCAGAAAACCAAGTGTTGGTAAGCATATAAGTTAACTCCAACTCCTT	0	0	0	NA	Custom	unknown	0	BOT	CAGAATATTTTTCAAAGTGGTCATACTGTTTCAGATTTCTATCAGCAATG[A/T]AGGAGTTGGAGTTAACTTATATGCTTACCAACACTTGGTTTTCTGCCTGT	ACAGGCAGAAAACCAAGTGTTGGTAAGCATATAAGTTAACTCCAACTCCT[A/T]CATTGCTGATAGAAATCTGAAACAGTATGACCACTTTGAAAAATATTCTG	2255
1_26581759-0_T_U_2900280079	1_26581759	TOP	[A/C]	0042790222	AAGGGAATTATTGAATAACAGACAAGTCTAAGGAAGTCTGTTTCCCTCAG			0	0	0	NA	Custom	Unknown	0	BOT	NA[T/G]CTGAGGGAAACAGACTTCCTTAGACTTGTCTGTTATTCAATAATTCCCTT	AAGGGAATTATTGAATAACAGACAAGTCTAAGGAAGTCTGTTTCCCTCAG[A/C]TN	2255
1_26631524-0_T_U_2899894429	1_26631524	TOP	[A/G]	0097808940	ATTGTCATTCACTAGCAGTATGGCTATAGGAAAGTCATTTTATCTGTGGG			0	0	0	NA	Custom	Unknown	0	BOT	ATGAAAGCTGCTATGTGCATTAATATTCACTAGATGAAATTAAAGTATGT[T/C]CCCACAGATAAAATGACTTTCCTATAGCCATACTGCTAGTGAATGACAAT	ATTGTCATTCACTAGCAGTATGGCTATAGGAAAGTCATTTTATCTGTGGG[A/G]ACATACTTTAATTTCATCTAGTGAATATTAATGCACATAGCAGCTTTCAT	2255
1_26932665-0_T_U_2899894437	1_26932665	TOP	[A/G]	0051742210	TCTTGAGAGTCCCTTGGACAGCAAGGAGTTCAAAACAGTCCATGCTAAAG			0	0	0	NA	Custom	Unknown	0	BOT	GAGTTTCAGCTTCAGCATCAGTCCTTCAAATAAGTATTCAGGACTGATTT[T/C]CTTTAGCATGGACTGTTTTGAACTCCTTGCTGTCCAAGGGACTCTCAAGA	TCTTGAGAGTCCCTTGGACAGCAAGGAGTTCAAAACAGTCCATGCTAAAG[A/G]AAATCAGTCCTGAATACTTATTTGAAGGACTGATGCTGAAGCTGAAACTC	2255
1_2697101-0_B_U_2899893657	1_2697101	BOT	[T/C]	0090733346	TGTGAGATAATTGATTATGCTTTTGGTTAAAATTCTGGAAATCACCTTCT			0	0	0	NA	Custom	unknown	0	TOP	CTATTCCTTTTAAATGTAAGCTTCTTTGTTCTACCACTAGTATAAAAAAA[A/G]AGAAGGTGATTTCCAGAATTTTAACCAAAAGCATAATCAATTATCTCACA	CTATTCCTTTTAAATGTAAGCTTCTTTGTTCTACCACTAGTATAAAAAAA[A/G]AGAAGGTGATTTCCAGAATTTTAACCAAAAGCATAATCAATTATCTCACA	2255
1_26982608-0_B_U_2899894438	1_26982608	BOT	[T/C]	0021639116	AGTGGTAAAGAACGTGCCTGCTAATGCAGAAGATGCATGAGACACAGGTT			0	0	0	NA	Custom	Unknown	0	BOT	AGTGGTAAAGAACGTGCCTGCTAATGCAGAAGATGCATGAGACACAGGTT[T/C]GATCCCTGGATTAGGAAAATCCCTTAGAGAAGGAAATGGCAACCTACTCC	GGAGTAGGTTGCCATTTCCTTCTCTAAGGGATTTTCCTAATCCAGGGATC[A/G]AACCTGTGTCTCATGCATCTTCTGCATTAGCAGGCACGTTCTTTACCACT	2255
1_27032843-0_B_U_2899894440	1_27032843	BOT	[T/C]	0028614822	CCTGTACTACATTTAATTCACAATTCTTCTACAAATAAATGTCTGCTTCC			0	0	0	NA	Custom	unknown	0	BOT	CCTGTACTACATTTAATTCACAATTCTTCTACAAATAAATGTCTGCTTCC[T/C]CTCTGACAGTCCTTTGAATTTTTGTGTTACTAAACATGCTATAACTTGTA	TACAAGTTATAGCATGTTTAGTAACACAAAAATTCAAAGGACTGTCAGAG[A/G]GGAAGCAGACATTTATTTGTAGAAGAATTGTGAATTAAATGTAGTACAGG	2255
1_27083766-0_T_U_2899894443	1_27083766	TOP	[A/C]	0075760211	ATCTTCCCAACCCAGGGGTTGAACCCAGGTCTCCTGCATCACAGGTGGAG			0	0	0	NA	Custom	Unknown	0	BOT	ATATTTAACTATTATTTAAATGGGCTTTCCTTGTATCTCAACTGGTAAAG[T/G]CTCCACCTGTGATGCAGGAGACCTGGGTTCAACCCCTGGGTTGGGAAGAT	ATCTTCCCAACCCAGGGGTTGAACCCAGGTCTCCTGCATCACAGGTGGAG[A/C]CTTTACCAGTTGAGATACAAGGAAAGCCCATTTAAATAATAGTTAAATAT	2255
1_27134455-0_T_U_2899894444	1_27134455	TOP	[A/C]	0089680533	AAAGAGCCTGACATGACTGAGCAACTGAACTGAACTGAACTGATATAGTC			0	0	0	NA	Custom	unknown	0	TOP	AAAGAGCCTGACATGACTGAGCAACTGAACTGAACTGAACTGATATAGTC[A/C]ATGGGGTGGCAAACAGTTGGACATGACTGAGTGACTTTCACTTTCACTTT	AAAGAGCCTGACATGACTGAGCAACTGAACTGAACTGAACTGATATAGTC[A/C]ATGGGGTGGCAAACAGTTGGACATGACTGAGTGACTTTCACTTTCACTTT	2255
1_27185022-0_B_U_2899894447	1_27185022	BOT	[T/C]	0001789520	ACTAATCAAAACCACTATACTTCTCCAAAACTGCTTTTATTCATGTTCCA			0	0	0	NA	Custom	Unknown	0	TOP	ATCAAATATAGATATTTTTAAGATGATTTCTTGCTGATGGATAATGCTAG[A/G]TGGAACATGAATAAAAGCAGTTTTGGAGAAGTATAGTGGTTTTGATTAGT	ATCAAATATAGATATTTTTAAGATGATTTCTTGCTGATGGATAATGCTAG[A/G]TGGAACATGAATAAAAGCAGTTTTGGAGAAGTATAGTGGTTTTGATTAGT	2255
1_27234346-0_B_U_2899894449	1_27234346	BOT	[T/C]	0093795187	CATCTCCTGTTTGTCCACTTCCAATTTGCCTTGATTCATGGACCTAACAT			0	0	0	NA	Custom	unknown	0	TOP	GATAGAAGCAAGGTCGGATGCTGTAAGAGCAATACTGCATAGGAAGCTGG[A/G]ATGTTAGGTCCATGAATCAAGGCAAATTGGAAGTGGACAAACAGGAGATG	GATAGAAGCAAGGTCGGATGCTGTAAGAGCAATACTGCATAGGAAGCTGG[A/G]ATGTTAGGTCCATGAATCAAGGCAAATTGGAAGTGGACAAACAGGAGATG	2255
1_27284574-0_B_U_2899894450	1_27284574	BOT	[T/A]	0096663249	TATTGCTAACATTTTTTGGTAGGTGAGGCTCAAGTTCAAGCATCTCAACT	0002606402	TATTGCTAACATTTTTTGGTAGGTGAGGCTCAAGTTCAAGCATCTCAACA	0	0	0	NA	Custom	Unknown	0	BOT	TTATTGCTAACATTTTTTGGTAGGTGAGGCTCAAGTTCAAGCATCTCAAC[A/T]AGCAAAAGAAAGTAAGCAAATAAACAAAAAGCTCTTGCAACTGTGAACCT	AGGTTCACAGTTGCAAGAGCTTTTTGTTTATTTGCTTACTTTCTTTTGCT[A/T]GTTGAGATGCTTGAACTTGAGCCTCACCTACCAAAAAATGTTAGCAATAA	2255
1_2737909-0_T_U_2899893658	1_2737909	TOP	[A/G]	0084668899	TTGAATGAAGCGATAGATAAAAGAGAAGAGGGGATCATGGTAAAACACCC			0	0	0	NA	Custom	Unknown	0	TOP	TTGAATGAAGCGATAGATAAAAGAGAAGAGGGGATCATGGTAAAACACCC[A/G]CTGTCCATTTACAAGCCGGATAAAAGAGGTGAAGGATGGTTAAAAATTAA	TTGAATGAAGCGATAGATAAAAGAGAAGAGGGGATCATGGTAAAACACCC[A/G]CTGTCCATTTACAAGCCGGATAAAAGAGGTGAAGGATGGTTAAAAATTAA	2255
1_27382185-0_B_U_2899894454	1_27382185	BOT	[T/C]	0084678975	AAGTTGTCTCTTTTTTGTTGATTTTTCATCAGGGTAAAATATACATTCCA			0	0	0	NA	Custom	unknown	0	BOT	AAGTTGTCTCTTTTTTGTTGATTTTTCATCAGGGTAAAATATACATTCCA[T/C]ACAACTTCCATTTTAATCATTTTTAAGTGAACATTCAGTGGCATTAAAAA	TTTTTAATGCCACTGAATGTTCACTTAAAAATGATTAAAATGGAAGTTGT[A/G]TGGAATGTATATTTTACCCTGATGAAAAATCAACAAAAAAGAGACAACTT	2255
1_27429746-0_T_U_2899894456	1_27429746	TOP	[A/C]	0025781247	GCTCTATATAATATGTGAAAGCAAGACCAGGAGCTGACTATGGCTCAGAT			0	0	0	NA	Custom	Unknown	0	TOP	GCTCTATATAATATGTGAAAGCAAGACCAGGAGCTGACTATGGCTCAGAT[A/C]ATGAGCTCCTTATTGCCAAATTCAGACTTAAATTGTAGAAAGTATGGAAA	GCTCTATATAATATGTGAAAGCAAGACCAGGAGCTGACTATGGCTCAGAT[A/C]ATGAGCTCCTTATTGCCAAATTCAGACTTAAATTGTAGAAAGTATGGAAA	2255
1_2746607-0_B_U_2900284574	1_2746607	BOT	[T/C]	0097725487	GCTCACCAGTGCTTAGTTCACGTGAAGCACTGAGGGGATTCTTCCTCGTT			0	0	0	NA	Custom	unknown	0	BOT	GCTCACCAGTGCTTAGTTCACGTGAAGCACTGAGGGGATTCTTCCTCGTT[T/C]GCATTCCTTTGCTN	NAGCAAAGGAATGC[A/G]AACGAGGAAGAATCCCCTCAGTGCTTCACGTGAACTAAGCACTGGTGAGC	2255
1_27477559-0_B_U_2899894459	1_27477559	BOT	[T/C]	0023640552	CTGTGGCTTTGTAGTAGAGCTTGAAGTCAGGCAGGTTGATTCATCCAGTT			0	0	0	NA	Custom	unknown	0	TOP	GAAATACAAAAAATCTCGAATAGCCAAAGCAATCTTGAGAAAGAAGAATG[A/G]AACTGGATGAATCAACCTGCCTGACTTCAAGCTCTACTACAAAGCCACAG	GAAATACAAAAAATCTCGAATAGCCAAAGCAATCTTGAGAAAGAAGAATG[A/G]AACTGGATGAATCAACCTGCCTGACTTCAAGCTCTACTACAAAGCCACAG	2255
1_27527030-0_T_U_2899894460	1_27527030	TOP	[A/G]	0060621859	TGGAGGAACTTGAGTGCACTAACTTTATTATATTTTATATATGTACTGAG			0	0	0	NA	Custom	Unknown	0	TOP	TGGAGGAACTTGAGTGCACTAACTTTATTATATTTTATATATGTACTGAG[A/G]TTACAGTGCTGAATTAAGTATGTATACTTAATATGATTTTATTTAAAAAT	TGGAGGAACTTGAGTGCACTAACTTTATTATATTTTATATATGTACTGAG[A/G]TTACAGTGCTGAATTAAGTATGTATACTTAATATGATTTTATTTAAAAAT	2255
1_27629681-0_T_U_2899894464	1_27629681	TOP	[A/G]	0034718181	TTCTTTGAACCTGAATTCTTGCATCTCCCCATACTTAGTTGTCAGGAAGC			0	0	0	NA	Custom	Unknown	0	TOP	TTCTTTGAACCTGAATTCTTGCATCTCCCCATACTTAGTTGTCAGGAAGC[A/G]TTTAACAGGAGGCTTCCTGTGTGCTGTTTTGGCTCTATCAGGAATCCTTT	TTCTTTGAACCTGAATTCTTGCATCTCCCCATACTTAGTTGTCAGGAAGC[A/G]TTTAACAGGAGGCTTCCTGTGTGCTGTTTTGGCTCTATCAGGAATCCTTT	2255
1_27682501-0_B_U_2899894467	1_27682501	BOT	[T/C]	0019691199	GCAGTACCTGTATAGGTATCCCCCTCTTTTCGAAAATTCACTTTACCTCA			0	0	0	NA	Custom	unknown	0	TOP	TCTTTCAGTTAGTGAAAATAGGTACTGACGTAAATCCTTACAAAAGCAAA[A/G]TGAGGTAAAGTGAATTTTCGAAAAGAGGGGGATACCTATACAGGTACTGC	TCTTTCAGTTAGTGAAAATAGGTACTGACGTAAATCCTTACAAAAGCAAA[A/G]TGAGGTAAAGTGAATTTTCGAAAAGAGGGGGATACCTATACAGGTACTGC	2255
1_27732036-0_B_U_2899894468	1_27732036	BOT	[T/A]	0011714881	GCTGATACAATTGATCTCAAAAAGGAAATCAGACAAGTACTTGAGGTCTT	0094705295	GCTGATACAATTGATCTCAAAAAGGAAATCAGACAAGTACTTGAGGTCTA	0	0	0	NA	Custom	Unknown	0	BOT	AGCTGATACAATTGATCTCAAAAAGGAAATCAGACAAGTACTTGAGGTCT[A/T]TTTATGATCACCTGGGAAGTTTACAATGTTTATAAAATGTCTAGTAGTAA	TTACTACTAGACATTTTATAAACATTGTAAACTTCCCAGGTGATCATAAA[A/T]AGACCTCAAGTACTTGTCTGATTTCCTTTTTGAGATCAATTGTATCAGCT	2255
1_27839501-0_B_U_2899894471	1_27839501	BOT	[T/G]	0075731185	TCCTATATTATTGCGTCAAATTTTCTATTAAGTTTGTCTACTTTGAGTAT			0	0	0	NA	Custom	unknown	0	TOP	CTAAAAAAAAGAAAAAACAAGCAAAACAAGAATCTCAGTTGTTTGATTTA[A/C]ATACTCAAAGTAGACAAACTTAATAGAAAATTTGACGCAATAATATAGGA	CTAAAAAAAAGAAAAAACAAGCAAAACAAGAATCTCAGTTGTTTGATTTA[A/C]ATACTCAAAGTAGACAAACTTAATAGAAAATTTGACGCAATAATATAGGA	2255
1_27941103-0_B_U_2899894472	1_27941103	BOT	[T/G]	0089753365	TCAAACATTTGTTAAGTGAGTGAATCTGTTAAGGCATCTGAAGAATGAAA			0	0	0	NA	Custom	Unknown	0	BOT	TCAAACATTTGTTAAGTGAGTGAATCTGTTAAGGCATCTGAAGAATGAAA[T/G]AAATTGATAGTAATTCTTAAAAGTAATTTCTAGCTCTAAAATTTTAACAT	ATGTTAAAATTTTAGAGCTAGAAATTACTTTTAAGAATTACTATCAATTT[A/C]TTTCATTCTTCAGATGCCTTAACAGATTCACTCACTTAACAAATGTTTGA	2255
1_2796492-0_B_U_2899893660	1_2796492	BOT	[T/C]	0088730261	AGCTCTGCATGGAGGCTCCTCGAAGGGCAGGCCTCTGTGAGGTCCTGGAA			0	0	0	NA	Custom	unknown	0	BOT	AGCTCTGCATGGAGGCTCCTCGAAGGGCAGGCCTCTGTGAGGTCCTGGAA[T/C]GCCCAGACCCTGCCAGCGAGTGACCCGAGTGTGGATGGGCAGCAGTCAGA	TCTGACTGCTGCCCATCCACACTCGGGTCACTCGCTGGCAGGGTCTGGGC[A/G]TTCCAGGACCTCACAGAGGCCTGCCCTTCGAGGAGCCTCCATGCAGAGCT	2255
1_27991491-0_B_U_2899894475	1_27991491	BOT	[T/C]	0064627581	TCCTTTCTTGAGAATTAATATAGTTCACAAAATGATCAGGCAACACTGAA			0	0	0	NA	Custom	Unknown	0	TOP	GAACAGCATTAATCGGCAGAAAAATGATTGAACAAATTGATTATTTTTCA[A/G]TTCAGTGTTGCCTGATCATTTTGTGAACTATATTAATTCTCAAGAAAGGA	GAACAGCATTAATCGGCAGAAAAATGATTGAACAAATTGATTATTTTTCA[A/G]TTCAGTGTTGCCTGATCATTTTGTGAACTATATTAATTCTCAAGAAAGGA	2255
1_28041395-0_T_U_2899998348	1_28041395	TOP	[A/C]	0099730150	GACCAGAGTAGTTGAGCTAGAAGATAACTTGGATGTCCTTTTCTTTTAAG			0	0	0	NA	Custom	Unknown	0	BOT	NT[T/G]CTTAAAAGAAAAGGACATCCAAGTTATCTTCTAGCTCAACTACTCTGGTC	GACCAGAGTAGTTGAGCTAGAAGATAACTTGGATGTCCTTTTCTTTTAAG[A/C]AN	2255
1_28091977-0_T_U_2899894476	1_28091977	TOP	[A/G]	0092742961	CAATATGAAATGGAGAAATCTCTTAGGCTGTCTATGACAAAGGCCTTATT			0	0	0	NA	Custom	unknown	0	TOP	CAATATGAAATGGAGAAATCTCTTAGGCTGTCTATGACAAAGGCCTTATT[A/G]AAAAAGAAAAGATAGATCCACTAAGAAGAAAAGCCTTAAAAAGTAAAATC	CAATATGAAATGGAGAAATCTCTTAGGCTGTCTATGACAAAGGCCTTATT[A/G]AAAAAGAAAAGATAGATCCACTAAGAAGAAAAGCCTTAAAAAGTAAAATC	2255
1_28141823-0_B_U_2899894478	1_28141823	BOT	[T/C]	0016665125	GAATCAAGTCTTTGCATCAGACGATTGAAGTATTGGAGCTTCAGCTTCAG			0	0	0	NA	Custom	Unknown	0	BOT	GAATCAAGTCTTTGCATCAGACGATTGAAGTATTGGAGCTTCAGCTTCAG[T/C]ATCAGTCCTTCCAATGAATATTCAGGGTTGATTTCCTTTAGGATTGACTG	CAGTCAATCCTAAAGGAAATCAACCCTGAATATTCATTGGAAGGACTGAT[A/G]CTGAAGCTGAAGCTCCAATACTTCAATCGTCTGATGCAAAGACTTGATTC	2255
1_28295843-0_T_U_2900283325	1_28295843	TOP	[A/T]	0081781487	ACATTTTATAATGTTGAAAGATTGACTTAAAACCCTCATTATTTTCATAA	0019790147	ACATTTTATAATGTTGAAAGATTGACTTAAAACCCTCATTATTTTCATAT	0	0	0	NA	Custom	Unknown	0	TOP	AACATTTTATAATGTTGAAAGATTGACTTAAAACCCTCATTATTTTCATA[A/T]AGGAAACATAN	AACATTTTATAATGTTGAAAGATTGACTTAAAACCCTCATTATTTTCATA[A/T]AGGAAACATAN	2255
1_28345614-0_T_U_2899894480	1_28345614	TOP	[A/C]	0094621270	ATGTGTGTGTACGCTAAGTCGTTTCAGTCGTGTTTGATTCTCTGTGACCC			0	0	0	NA	Custom	unknown	0	TOP	ATGTGTGTGTACGCTAAGTCGTTTCAGTCGTGTTTGATTCTCTGTGACCC[A/C]ATGGACTGCAGCCCACCAGGCTCCTCTGACCATGGGCTTCTCCAGGCAAG	ATGTGTGTGTACGCTAAGTCGTTTCAGTCGTGTTTGATTCTCTGTGACCC[A/C]ATGGACTGCAGCCCACCAGGCTCCTCTGACCATGGGCTTCTCCAGGCAAG	2255
1_28394664-0_B_U_2899997238	1_28394664	BOT	[T/C]	0099710874	TGTCAAGCCACTCAAGTATTCTTGCCTGGAGAATTCCATGGACAGAGGAG			0	0	0	NA	Custom	Unknown	0	TOP	NG[A/G]CTCCTCTGTCCATGGAATTCTCCAGGCAAGAATACTTGAGTGGCTTGACA	NG[A/G]CTCCTCTGTCCATGGAATTCTCCAGGCAAGAATACTTGAGTGGCTTGACA	2255
1_2846492-0_T_U_2900282929	1_2846492	TOP	[A/G]	0082788865	GATTCATGCAATTACAGCTTATTTAGTGATTTGGTGAGGGCATTAGAAAG			0	0	0	NA	Custom	unknown	0	TOP	GATTCATGCAATTACAGCTTATTTAGTGATTTGGTGAGGGCATTAGAAAG[A/G]AAAAGATTGAAAAN	GATTCATGCAATTACAGCTTATTTAGTGATTTGGTGAGGGCATTAGAAAG[A/G]AAAAGATTGAAAAN	2255
1_28495981-0_B_U_2899894484	1_28495981	BOT	[T/C]	0004646827	CCTCTCTCTTCTGTCTCCCTCTTTCCCCGTTAAGGGCCCATGTGGTTACA			0	0	0	NA	Custom	unknown	0	BOT	CCTCTCTCTTCTGTCTCCCTCTTTCCCCGTTAAGGGCCCATGTGGTTACA[T/C]TGGGCCCACGAGGATTTCCCCATTTTATGATTGTTTTTTAAAGAAAAGTT	AACTTTTCTTTAAAAAACAATCATAAAATGGGGAAATCCTCGTGGGCCCA[A/G]TGTAACCACATGGGCCCTTAACGGGGAAAGAGGGAGACAGAAGAGAGAGG	2255
1_28598665-0_B_U_2899894489	1_28598665	BOT	[T/G]	0096624952	CTGCAGCTCCCACTCTGCAATATATGAGGAAAAAAGAAAACTCCAGAAAC			0	0	0	NA	Custom	unknown	0	TOP	AATAGGCAGAACAGCTGGGGAACTTGGACCCAAAGAATGACATGATGGTG[A/C]GTTTCTGGAGTTTTCTTTTTTCCTCATATATTGCAGAGTGGGAGCTGCAG	AATAGGCAGAACAGCTGGGGAACTTGGACCCAAAGAATGACATGATGGTG[A/C]GTTTCTGGAGTTTTCTTTTTTCCTCATATATTGCAGAGTGGGAGCTGCAG	2255
1_28650847-0_B_U_2900285361	1_28650847	BOT	[T/C]	0014792138	TAAACAGAAACCTACAAATGGGTGATTTAAAATGGTACTCTCCCACAAGT			0	0	0	NA	Custom	Unknown	0	BOT	TAAACAGAAACCTACAAATGGGTGATTTAAAATGGTACTCTCCCACAAGT[T/C]TCCTGGAGAATTN	NAATTCTCCAGGA[A/G]ACTTGTGGGAGAGTACCATTTTAAATCACCCATTTGTAGGTTTCTGTTTA	2255
1_28673419-0_T_U_2899894490	1_28673419	TOP	[A/T]	0075804234	CACCTCAGAAGCTCTTTTAAAGTACACTGGGTTCTCATTTAATATTTTTA	0093702382	CACCTCAGAAGCTCTTTTAAAGTACACTGGGTTCTCATTTAATATTTTTT	0	0	0	NA	Custom	Unknown	0	TOP	CCACCTCAGAAGCTCTTTTAAAGTACACTGGGTTCTCATTTAATATTTTT[A/T]TTTCATTTCTTATTACCTAAGTTTACCTGAATTTCAATGCTTACATTAGC	CCACCTCAGAAGCTCTTTTAAAGTACACTGGGTTCTCATTTAATATTTTT[A/T]TTTCATTTCTTATTACCTAAGTTTACCTGAATTTCAATGCTTACATTAGC	2255
1_28699036-0_T_U_2900285810	1_28699036	TOP	[A/C]	0071692228	GGGTTGTTAAGATACACTGGAGAAGGGAATGGCACCCCACTGCAGTATTC			0	0	0	NA	Custom	unknown	0	TOP	GGGTTGTTAAGATACACTGGAGAAGGGAATGGCACCCCACTGCAGTATTC[A/C]TTGCCTGGAGAAN	GGGTTGTTAAGATACACTGGAGAAGGGAATGGCACCCCACTGCAGTATTC[A/C]TTGCCTGGAGAAN	2255
1_28748481-0_B_U_2899894492	1_28748481	BOT	[T/C]	0008752267	TTCTTTCTCTAGTTGTGGTGCACTGGCTTCTCATTCTGGCTTCTCAATGT			0	0	0	NA	Custom	unknown	0	BOT	TTCTTTCTCTAGTTGTGGTGCACTGGCTTCTCATTCTGGCTTCTCAATGT[T/C]CTAGCTTCTCTTGTTGAAGTGCTCTAGGACACACAGGCTAAGTATTTGCA	TGCAAATACTTAGCCTGTGTGTCCTAGAGCACTTCAACAAGAGAAGCTAG[A/G]ACATTGAGAAGCCAGAATGAGAAGCCAGTGCACCACAACTAGAGAAAGAA	2255
1_28795507-0_B_U_2899894495	1_28795507	BOT	[T/A]	0085707375	AACTTGATTAGTGTAATTTCAGCCCCTAACTTAATCTGTCCCAGAGAGCT	0097787567	AACTTGATTAGTGTAATTTCAGCCCCTAACTTAATCTGTCCCAGAGAGCA	0	0	0	NA	Custom	Unknown	0	TOP	CAGGTTTAATTTATTTCATCCAAACTGTAGAGCTCAGATGCATCGCCAAT[A/T]GCTCTCTGGGACAGATTAAGTTAGGGGCTGAAATTACACTAATCAAGTTA	CAGGTTTAATTTATTTCATCCAAACTGTAGAGCTCAGATGCATCGCCAAT[A/T]GCTCTCTGGGACAGATTAAGTTAGGGGCTGAAATTACACTAATCAAGTTA	2255
1_28836337-0_T_U_2899894497	1_28836337	TOP	[A/G]	0002792523	AATGGCACCTGCGACCTCGCGGTCTTGGGGTTAGAGTTCTTGAAACTGCT			0	0	0	NA	Custom	unknown	0	BOT	AACCGAGGTGGGCTGGAGCCAGACCCGGGAAATCTAGCACCACGTTTTCC[T/C]AGCAGTTTCAAGAACTCTAACCCCAAGACCGCGAGGTCGCAGGTGCCATT	AATGGCACCTGCGACCTCGCGGTCTTGGGGTTAGAGTTCTTGAAACTGCT[A/G]GGAAAACGTGGTGCTAGATTTCCCGGGTCTGGCTCCAGCCCACCTCGGTT	2255
1_28888841-0_T_U_2899998349	1_28888841	TOP	[A/G]	0010639206	AGAATTTCAGACATAGATAAGAGTCGCAAGTACAGAACCTTCTTTTTCCT			0	0	0	NA	Custom	unknown	0	BOT	NT[T/C]AGGAAAAAGAAGGTTCTGTACTTGCGACTCTTATCTATGTCTGAAATTCT	AGAATTTCAGACATAGATAAGAGTCGCAAGTACAGAACCTTCTTTTTCCT[A/G]AN	2255
1_2889-0_B_U_2900280068	1_2889	BOT	[T/G]	0010695538	AACCCTCTGGTTGTGACTGAGGTCCCACACAGAGCTGACTCTGGGGAAGA			0	0	0	NA	Custom	unknown	0	TOP	NA[A/C]TCTTCCCCAGAGTCAGCTCTGTGTGGGACCTCAGTCACAACCAGAGGGTT	NA[A/C]TCTTCCCCAGAGTCAGCTCTGTGTGGGACCTCAGTCACAACCAGAGGGTT	2255
1_2895968-0_T_U_2899893663	1_2895968	TOP	[A/G]	0015764977	GATACTAAATATGCAAGTGGAGAGTTTAATATTGTTTCTCAGCATGTGAG			0	0	0	NA	Custom	unknown	0	BOT	TTGAATCAGTACTTAAAGTAATACATTGATTTTGAAACACCTTTTTATAC[T/C]CTCACATGCTGAGAAACAATATTAAACTCTCCACTTGCATATTTAGTATC	GATACTAAATATGCAAGTGGAGAGTTTAATATTGTTTCTCAGCATGTGAG[A/G]GTATAAAAAGGTGTTTCAAAATCAATGTATTACTTTAAGTACTGATTCAA	2255
1_29037710-0_B_U_2899894501	1_29037710	BOT	[T/A]	0091740150	ACTCTGACCATCAGAAAGAGGAAAATTTTTCACTCTCAAGCTTTTCTCCT	0082772847	ACTCTGACCATCAGAAAGAGGAAAATTTTTCACTCTCAAGCTTTTCTCCA	0	0	0	NA	Custom	Unknown	0	TOP	AACCAGTCATTCCAGAGGAGAGTCAGCTACAGAGCAGAGAGACAGAACTC[A/T]GGAGAAAAGCTTGAGAGTGAAAAATTTTCCTCTTTCTGATGGTCAGAGTT	AACCAGTCATTCCAGAGGAGAGTCAGCTACAGAGCAGAGAGACAGAACTC[A/T]GGAGAAAAGCTTGAGAGTGAAAAATTTTCCTCTTTCTGATGGTCAGAGTT	2255
1_29085501-0_B_U_2899894503	1_29085501	BOT	[T/A]	0019775270	GAACTCCTACAACTAAAAAATATACAAGAAAACTCTGATCCTTTCTCACT	0063689889	GAACTCCTACAACTAAAAAATATACAAGAAAACTCTGATCCTTTCTCACA	0	0	0	NA	Custom	unknown	0	TOP	ATACAGAGGTTTATATTCTAAATGGGAAATACTTTTGAGAAACTGAAATG[A/T]GTGAGAAAGGATCAGAGTTTTCTTGTATATTTTTTAGTTGTAGGAGTTCA	ATACAGAGGTTTATATTCTAAATGGGAAATACTTTTGAGAAACTGAAATG[A/T]GTGAGAAAGGATCAGAGTTTTCTTGTATATTTTTTAGTTGTAGGAGTTCA	2255
1_29136171-0_T_U_2899894505	1_29136171	TOP	[A/G]	0089757410	GATGCACAATCATTCACTCATTGAGGGTAAAGAAAGTGCCAGTTTATCTA			0	0	0	NA	Custom	Unknown	0	BOT	TTTTTAAAAACAGCTATAAGACCTTGCACTGTTTAATGTACTCTTTAATG[T/C]TAGATAAACTGGCACTTTCTTTACCCTCAATGAGTGAATGATTGTGCATC	GATGCACAATCATTCACTCATTGAGGGTAAAGAAAGTGCCAGTTTATCTA[A/G]CATTAAAGAGTACATTAAACAGTGCAAGGTCTTATAGCTGTTTTTAAAAA	2255
1_29186256-0_B_U_2899894507	1_29186256	BOT	[T/C]	0067639933	TTTCCTTGGTGATCCAGTGATTAGGAATCCACCTGCCAATGCAGGGGACA			0	0	0	NA	Custom	unknown	0	TOP	GCTTAGGTACCCTGAGGCTTGTGCGATCATCTAGGTCCAGGGATAGACCC[A/G]TGTCCCCTGCATTGGCAGGTGGATTCCTAATCACTGGATCACCAAGGAAA	GCTTAGGTACCCTGAGGCTTGTGCGATCATCTAGGTCCAGGGATAGACCC[A/G]TGTCCCCTGCATTGGCAGGTGGATTCCTAATCACTGGATCACCAAGGAAA	2255
1_29236757-0_B_U_2899894509	1_29236757	BOT	[T/C]	0069703540	ATAAGTTTCCTAATAAATGGAACACTGTCTACATTTTTTATCTAAAGGAA			0	0	0	NA	Custom	Unknown	0	TOP	ATACCATTAGCTATTTTTTTTGACTTATATACTATAAAAATATCACACAT[A/G]TTCCTTTAGATAAAAAATGTAGACAGTGTTCCATTTATTAGGAAACTTAT	ATACCATTAGCTATTTTTTTTGACTTATATACTATAAAAATATCACACAT[A/G]TTCCTTTAGATAAAAAATGTAGACAGTGTTCCATTTATTAGGAAACTTAT	2255
1_29284335-0_T_U_2899894511	1_29284335	TOP	[A/C]	0095746313	CTACTGGTACTAGCACTACTGACTCTATACAATTATCTACTGGATGGTTA			0	0	0	NA	Custom	unknown	0	BOT	AATGTTTGTTGAATGAATAAACAGTTGGGCACTTTCCACGGTTTACATAA[T/G]TAACCATCCAGTAGATAATTGTATAGAGTCAGTAGTGCTAGTACCAGTAG	CTACTGGTACTAGCACTACTGACTCTATACAATTATCTACTGGATGGTTA[A/C]TTATGTAAACCGTGGAAAGTGCCCAACTGTTTATTCATTCAACAAACATT	2255
1_29334681-0_T_U_2899894512	1_29334681	TOP	[A/C]	0092737165	GAGCCTTGGCTCCATCTTTGAAGCCAACGTCTAAACCTGGATAGACGAAG			0	0	0	NA	Custom	Unknown	0	TOP	GAGCCTTGGCTCCATCTTTGAAGCCAACGTCTAAACCTGGATAGACGAAG[A/C]CAGCCCAAGGTGCACCTGAGCCTCTCATCCAGAGACTGGAGACATGCTGC	GAGCCTTGGCTCCATCTTTGAAGCCAACGTCTAAACCTGGATAGACGAAG[A/C]CAGCCCAAGGTGCACCTGAGCCTCTCATCCAGAGACTGGAGACATGCTGC	2255
1_29384681-0_T_U_2899894516	1_29384681	TOP	[A/G]	0098726221	AATGGGGAGTGAGGGGAGAGGGAGAAAGCAGAATAAGAAAACTAGTCAGC			0	0	0	NA	Custom	Unknown	0	TOP	AATGGGGAGTGAGGGGAGAGGGAGAAAGCAGAATAAGAAAACTAGTCAGC[A/G]AGAAATAAGGTTCTTTCTTTGTGGAAAAGGAAGGCTGATTCAGTGGGCAG	AATGGGGAGTGAGGGGAGAGGGAGAAAGCAGAATAAGAAAACTAGTCAGC[A/G]AGAAATAAGGTTCTTTCTTTGTGGAAAAGGAAGGCTGATTCAGTGGGCAG	2255
1_29398514-0_T_U_2899894518	1_29398514	TOP	[A/G]	0044703579	TTTCTTTCTCCCTCCGGAGAGCTCTCACTGAGAAAAGCCACTTATATTCC			0	0	0	NA	Custom	unknown	0	TOP	TTTCTTTCTCCCTCCGGAGAGCTCTCACTGAGAAAAGCCACTTATATTCC[A/G]TCCTATTCTCCGTCATCCAGGGAATTCCCTTCACCCCACGCTGTGTTCTC	TTTCTTTCTCCCTCCGGAGAGCTCTCACTGAGAAAAGCCACTTATATTCC[A/G]TCCTATTCTCCGTCATCCAGGGAATTCCCTTCACCCCACGCTGTGTTCTC	2255
1_29434927-0_T_U_2899894520	1_29434927	TOP	[A/G]	0088632915	CAATTGAACCAAGAATAATCATAAGTTATTTTAACCAACATTTTAAAAAT			0	0	0	NA	Custom	Unknown	0	TOP	CAATTGAACCAAGAATAATCATAAGTTATTTTAACCAACATTTTAAAAAT[A/G]TAATTAGCAGTGGTAGAATTATTTTTGCAGCTTTATATCTTTTTTTTTTA	CAATTGAACCAAGAATAATCATAAGTTATTTTAACCAACATTTTAAAAAT[A/G]TAATTAGCAGTGGTAGAATTATTTTTGCAGCTTTATATCTTTTTTTTTTA	2255
1_2947418-0_B_U_2900280054	1_2947418	BOT	[G/C]	0063741924	TCCAGGGGACCTTCCTGACCCAGGGATCGAACCCGGTGTATTGCAGGTGG	0079694153	TCCAGGGGACCTTCCTGACCCAGGGATCGAACCCGGTGTATTGCAGGTGC	0	0	0	NA	Custom	Unknown	0	TOP	NT[C/G]CACCTGCAATACACCGGGTTCGATCCCTGGGTCAGGAAGGTCCCCTGGAG	NT[C/G]CACCTGCAATACACCGGGTTCGATCCCTGGGTCAGGAAGGTCCCCTGGAG	2255
1_29533134-0_B_U_2899894522	1_29533134	BOT	[T/C]	0076768253	GCACAGAACTTCCAACTCACTTTAACTGTAACACTGTAATTTTTTATGTA			0	0	0	NA	Custom	unknown	0	BOT	GCACAGAACTTCCAACTCACTTTAACTGTAACACTGTAATTTTTTATGTA[T/C]CTTTGGTGTCTCCACAGATTAACCTACATTGTGATAAAACAAACTTATTT	AAATAAGTTTGTTTTATCACAATGTAGGTTAATCTGTGGAGACACCAAAG[A/G]TACATAAAAAATTACAGTGTTACAGTTAAAGTGAGTTGGAAGTTCTGTGC	2255
1_29628236-0_T_U_2899894524	1_29628236	TOP	[A/T]	0049613857	GAAGCTGAGGTGAATCCAGAAGAAATTAAGTGAAGAATGTCAGCTAACTA	0041710913	GAAGCTGAGGTGAATCCAGAAGAAATTAAGTGAAGAATGTCAGCTAACTT	0	0	0	NA	Custom	Unknown	0	TOP	GGAAGCTGAGGTGAATCCAGAAGAAATTAAGTGAAGAATGTCAGCTAACT[A/T]CATGCCTTGCAGTTGGGTAGTGAGTCCTTTCTCAAAGGCAGATCTGAGCA	GGAAGCTGAGGTGAATCCAGAAGAAATTAAGTGAAGAATGTCAGCTAACT[A/T]CATGCCTTGCAGTTGGGTAGTGAGTCCTTTCTCAAAGGCAGATCTGAGCA	2255
1_29673405-0_T_U_2899894526	1_29673405	TOP	[A/G]	0078698346	ATCTACCCATTTATAGTCTTTTTATAAAAGTTAATAGTTTGATGCTTGCC			0	0	0	NA	Custom	unknown	0	TOP	ATCTACCCATTTATAGTCTTTTTATAAAAGTTAATAGTTTGATGCTTGCC[A/G]TTGTTAGAAGTATCTATAGTAATCCTATATATGCCAGCTAGAAATTAAGA	ATCTACCCATTTATAGTCTTTTTATAAAAGTTAATAGTTTGATGCTTGCC[A/G]TTGTTAGAAGTATCTATAGTAATCCTATATATGCCAGCTAGAAATTAAGA	2255
1_29714200-0_T_U_2899894529	1_29714200	TOP	[A/G]	0081780310	CCCCATACTTTAGGACCCGATCAAAACATACTTGCGTTCTGATTCATTCA			0	0	0	NA	Custom	Unknown	0	BOT	TCTTAAATTCTGTCATAACCTAAAATTAAAATGTTTTACACCATGTTGCT[T/C]TGAATGAATCAGAACGCAAGTATGTTTTGATCGGGTCCTAAAGTATGGGG	CCCCATACTTTAGGACCCGATCAAAACATACTTGCGTTCTGATTCATTCA[A/G]AGCAACATGGTGTAAAACATTTTAATTTTAGGTTATGACAGAATTTAAGA	2255
1_29764908-0_B_U_2899894531	1_29764908	BOT	[G/C]	0072719888	AATGAGGTTGTAGTTTTCTTCGCTCTCCTCTTTCCACCCGCTCCCATCAG	0001682290	AATGAGGTTGTAGTTTTCTTCGCTCTCCTCTTTCCACCCGCTCCCATCAC	0	0	0	NA	Custom	unknown	0	TOP	TAATAAAAAATTATGAGATGGCTATAGTGAAGGAAGATGATATAACTACA[C/G]TGATGGGAGCGGGTGGAAAGAGGAGAGCGAAGAAAACTACAACCTCATTT	TAATAAAAAATTATGAGATGGCTATAGTGAAGGAAGATGATATAACTACA[C/G]TGATGGGAGCGGGTGGAAAGAGGAGAGCGAAGAAAACTACAACCTCATTT	2255
1_29855532-0_T_U_2899894535	1_29855532	TOP	[A/G]	0059647820	ACTCTCCCAAGGTGTATGTGTGCATGCATTAAGTCACTTCAGTCATGTCC			0	0	0	NA	Custom	unknown	0	BOT	CATGGACAGAGGAGCCATGGCAGGCTACGGTCCATAGGGTCACAAAGAGT[T/C]GGACATGACTGAAGTGACTTAATGCATGCACACATACACCTTGGGAGAGT	ACTCTCCCAAGGTGTATGTGTGCATGCATTAAGTCACTTCAGTCATGTCC[A/G]ACTCTTTGTGACCCTATGGACCGTAGCCTGCCATGGCTCCTCTGTCCATG	2255
1_29905080-0_T_U_2899894536	1_29905080	TOP	[A/G]	0026799893	AAGAAGAATTTAGGGTCATATTCATACTCTATAGTGTTTACTAGTGATCT			0	0	0	NA	Custom	Unknown	0	TOP	AAGAAGAATTTAGGGTCATATTCATACTCTATAGTGTTTACTAGTGATCT[A/G]TTTCAAAATAAAACATATATTTCAGTCCTGATGAATCAAATATTTAAGAA	AAGAAGAATTTAGGGTCATATTCATACTCTATAGTGTTTACTAGTGATCT[A/G]TTTCAAAATAAAACATATATTTCAGTCCTGATGAATCAAATATTTAAGAA	2255
1_29955154-0_B_U_2899894539	1_29955154	BOT	[T/C]	0008801260	CTCTATGGTGGGGTTAATGGCGACCTCCTCAAAAAGGGCTTATGCCATAC			0	0	0	NA	Custom	unknown	0	TOP	GTCAGCAATGGCCTGCCGCAGGGTCAGGGGCTCTGGGTGCAGCAGACTTG[A/G]GTATGGCATAAGCCCTTTTTGAGGAGGTCGCCATTAACCCCACCATAGAG	GTCAGCAATGGCCTGCCGCAGGGTCAGGGGCTCTGGGTGCAGCAGACTTG[A/G]GTATGGCATAAGCCCTTTTTGAGGAGGTCGCCATTAACCCCACCATAGAG	2255
1_2997334-0_B_U_2900280070	1_2997334	BOT	[T/C]	0043698591	CTCTTTGCCCTTATAATTCATCTAAATTTATCAACAATTTACAGCTGAGA			0	0	0	NA	Custom	unknown	0	TOP	NA[A/G]TCTCAGCTGTAAATTGTTGATAAATTTAGATGAATTATAAGGGCAAAGAG	NA[A/G]TCTCAGCTGTAAATTGTTGATAAATTTAGATGAATTATAAGGGCAAAGAG	2255
1_30005063-0_T_U_2900003436	1_30005063	TOP	[A/G]	0055666159	GAGCCTGGGTGTTCCCCTATCATGGAGTACTAGGGCACTAGAAATAACCA			0	0	0	NA	Custom	unknown	0	TOP	GAGCCTGGGTGTTCCCCTATCATGGAGTACTAGGGCACTAGAAATAACCA[A/G]GGGTGTTTTTCAGCN	GAGCCTGGGTGTTCCCCTATCATGGAGTACTAGGGCACTAGAAATAACCA[A/G]GGGTGTTTTTCAGCN	2255
1_30057913-0_T_U_2899894541	1_30057913	TOP	[A/G]	0033731221	GAAGCCTAGGGGCTCAGTGAATTTGGGGGTGTGACCCAGGAATATTACTC			0	0	0	NA	Custom	Unknown	0	BOT	GAAAAAAAAAACAAAGTGAAGAAGCAAACTAAGATACCAATACTTTGAAA[T/C]GAGTAATATTCCTGGGTCACACCCCCAAATTCACTGAGCCCCTAGGCTTC	GAAGCCTAGGGGCTCAGTGAATTTGGGGGTGTGACCCAGGAATATTACTC[A/G]TTTCAAAGTATTGGTATCTTAGTTTGCTTCTTCACTTTGTTTTTTTTTTC	2255
1_30103856-0_T_U_2899894542	1_30103856	TOP	[A/G]	0081612296	AATAACCAGAGATTAAGTAAGGTGGTGTGTTTGGAGGAAAGAAAAGCTGC			0	0	0	NA	Custom	unknown	0	TOP	AATAACCAGAGATTAAGTAAGGTGGTGTGTTTGGAGGAAAGAAAAGCTGC[A/G]AGAGTCATCAGGGCAATGAAAAGGAAGCCAATGGTTGTGGAAAAATGAAA	AATAACCAGAGATTAAGTAAGGTGGTGTGTTTGGAGGAAAGAAAAGCTGC[A/G]AGAGTCATCAGGGCAATGAAAAGGAAGCCAATGGTTGTGGAAAAATGAAA	2255
1_30154331-0_T_U_2899894544	1_30154331	TOP	[A/G]	0044774233	CTTCACTGTCTCTCTGTCCTTCACATGTTCAAACTGATGTCCATTGGGTC			0	0	0	NA	Custom	Unknown	0	TOP	CTTCACTGTCTCTCTGTCCTTCACATGTTCAAACTGATGTCCATTGGGTC[A/G]GTGGTGGCAGTTTGAAGATAACTGCCACCTAATAATTCAAACTGCTCTCT	CTTCACTGTCTCTCTGTCCTTCACATGTTCAAACTGATGTCCATTGGGTC[A/G]GTGGTGGCAGTTTGAAGATAACTGCCACCTAATAATTCAAACTGCTCTCT	2255
1_30202257-0_T_U_2899894546	1_30202257	TOP	[A/G]	0037603538	AGATTTGGAAGGAACTTCATGAAACACTAAGCCTCAGACAGCATTCAACC			0	0	0	NA	Custom	unknown	0	TOP	AGATTTGGAAGGAACTTCATGAAACACTAAGCCTCAGACAGCATTCAACC[A/G]CAAAGGGGAAGAGACTATTACTTCAAAGGAAAGGTTTCTGCAAAGCTATG	AGATTTGGAAGGAACTTCATGAAACACTAAGCCTCAGACAGCATTCAACC[A/G]CAAAGGGGAAGAGACTATTACTTCAAAGGAAAGGTTTCTGCAAAGCTATG	2255
1_30236318-0_B_U_2899894549	1_30236318	BOT	[T/C]	0086642466	TCTACCTGCTATTACTTCTAGCATCAGTGTCCCTGGAGTGGAAGAGTGGA			0	0	0	NA	Custom	Unknown	0	TOP	CTTAACCTTTGTCTATAACAACATTTGTTCCACAATTGTAGAATGCTTCA[A/G]TCCACTCTTCCACTCCAGGGACACTGATGCTAGAAGTAATAGCAGGTAGA	CTTAACCTTTGTCTATAACAACATTTGTTCCACAATTGTAGAATGCTTCA[A/G]TCCACTCTTCCACTCCAGGGACACTGATGCTAGAAGTAATAGCAGGTAGA	2255
1_30333111-0_B_U_2899894551	1_30333111	BOT	[G/C]	0075724580	CTGATTAAATTTATTCTTTGAATAAAGTTTTCCCCAGATAAAAGGCAGGG	0008696587	CTGATTAAATTTATTCTTTGAATAAAGTTTTCCCCAGATAAAAGGCAGGC	0	0	0	NA	Custom	unknown	0	TOP	GCAAGTAAAACAGAGCAGGACCCTATTGTCCTTGTCCCACCATATCCTTT[C/G]CCTGCCTTTTATCTGGGGAAAACTTTATTCAAAGAATAAATTTAATCAGA	GCAAGTAAAACAGAGCAGGACCCTATTGTCCTTGTCCCACCATATCCTTT[C/G]CCTGCCTTTTATCTGGGGAAAACTTTATTCAAAGAATAAATTTAATCAGA	2255
1_30383132-0_B_U_2899997239	1_30383132	BOT	[T/C]	0082739133	CCGCGGCGGAGGTTCTCGAGGAAGCCGATGGATAACCCACTGCTTTCATT			0	0	0	NA	Custom	unknown	0	TOP	NG[A/G]AATGAAAGCAGTGGGTTATCCATCGGCTTCCTCGAGAACCTCCGCCGCGG	NG[A/G]AATGAAAGCAGTGGGTTATCCATCGGCTTCCTCGAGAACCTCCGCCGCGG	2255
1_30433176-0_B_U_2899894553	1_30433176	BOT	[G/C]	0062719907	CACTGTTTCCACTGTTTCCCCATCTATTTGCCATGAAGTGATGGAACCAG	0076729537	CACTGTTTCCACTGTTTCCCCATCTATTTGCCATGAAGTGATGGAACCAC	0	0	0	NA	Custom	Unknown	0	TOP	TGAAAAAGTTGGCTTAAAGCTCAACATTCAGAAAACTAAGATCATGGCAT[C/G]TGGTTCCATCACTTCATGGCAAATAGATGGGGAAACAGTGGAAACAGTGA	TGAAAAAGTTGGCTTAAAGCTCAACATTCAGAAAACTAAGATCATGGCAT[C/G]TGGTTCCATCACTTCATGGCAAATAGATGGGGAAACAGTGGAAACAGTGA	2255
1_305188-0_B_U_2900284135	1_305188	BOT	[T/C]	0032726134	TCAGTCTGGGTGCTGAACTGGGGCATCTGGGGCTTGAATCAGCGGCTGCT			0	0	0	NA	Custom	unknown	0	BOT	TCAGTCTGGGTGCTGAACTGGGGCATCTGGGGCTTGAATCAGCGGCTGCT[T/C]CTGCCCN	NGGGCAG[A/G]AGCAGCCGCTGATTCAAGCCCCAGATGCCCCAGTTCAGCACCCAGACTGA	2255
1_30631585-0_T_U_2899894554	1_30631585	TOP	[C/G]	0049803247	CCAAACTCACTGCTGATGGTGACTGTAGCCATGAAATTAAAAGACACTTC	0024745876	CCAAACTCACTGCTGATGGTGACTGTAGCCATGAAATTAAAAGACACTTG	0	0	0	NA	Custom	unknown	0	TOP	TCCAAACTCACTGCTGATGGTGACTGTAGCCATGAAATTAAAAGACACTT[C/G]CTCCTTGGAAGAAAAGGTATGACCAACCTGGACAGCATATTAAAAAGCAG	TCCAAACTCACTGCTGATGGTGACTGTAGCCATGAAATTAAAAGACACTT[C/G]CTCCTTGGAAGAAAAGGTATGACCAACCTGGACAGCATATTAAAAAGCAG	2255
1_30680486-0_B_U_2899998350	1_30680486	BOT	[T/C]	0003685888	ATGACCACCACCAAGAAAGAAAGTCTCTTTGCCTAAGCAGATCTAGACAG			0	0	0	NA	Custom	Unknown	0	TOP	NT[A/G]CTGTCTAGATCTGCTTAGGCAAAGAGACTTTCTTTCTTGGTGGTGGTCAT	NT[A/G]CTGTCTAGATCTGCTTAGGCAAAGAGACTTTCTTTCTTGGTGGTGGTCAT	2255
1_30731008-0_T_U_2899894557	1_30731008	TOP	[A/G]	0037745539	CTGCGTTTGAGGAACCATGATTTGGCTAATCTGGCTCCAACAGAGATTCA			0	0	0	NA	Custom	Unknown	0	BOT	ATTCAAGCTCTGCTTCTTTTGCTTCAAAAGTAACTTCAGTTGCTTCCTTA[T/C]TGAATCTCTGTTGGAGCCAGATTAGCCAAATCATGGTTCCTCAAACGCAG	CTGCGTTTGAGGAACCATGATTTGGCTAATCTGGCTCCAACAGAGATTCA[A/G]TAAGGAAGCAACTGAAGTTACTTTTGAAGCAAAAGAAGCAGAGCTTGAAT	2255
1_30781626-0_T_U_2900282896	1_30781626	TOP	[A/C]	0075755317	GCTACAGCCCATGGGGGTCACAAAAGAGTTGGACATGACTGAACAAAATA			0	0	0	NA	Custom	Unknown	0	TOP	GCTACAGCCCATGGGGGTCACAAAAGAGTTGGACATGACTGAACAAAATA[A/C]AAN	GCTACAGCCCATGGGGGTCACAAAAGAGTTGGACATGACTGAACAAAATA[A/C]AAN	2255
1_30834990-0_T_U_2899894559	1_30834990	TOP	[A/T]	0052605531	TATGTTTCTTTGTATCTCCATGGCTATTATATAGACACAAAGTACATATA	0066616536	TATGTTTCTTTGTATCTCCATGGCTATTATATAGACACAAAGTACATATT	0	0	0	NA	Custom	unknown	0	BOT	CTATTAAGATGAAAATAATATTCAAGATAATGTATTTTATCTTTGTATGT[A/T]ATATGTACTTTGTGTCTATATAATAGCCATGGAGATACAAAGAAACATAT	ATATGTTTCTTTGTATCTCCATGGCTATTATATAGACACAAAGTACATAT[A/T]ACATACAAAGATAAAATACATTATCTTGAATATTATTTTCATCTTAATAG	2255
1_30885116-0_T_U_2899894561	1_30885116	TOP	[A/C]	0023705847	TACATCTGAAATTTAGGGAAAATAAGTTAGTGACAGGTAGGGGACGATGA			0	0	0	NA	Custom	Unknown	0	BOT	AGATGGTGTTCCTTTTTCACTCTAAGAAAAAGGCTCTCTCAATTCATTCT[T/G]TCATCGTCCCCTACCTGTCACTAACTTATTTTCCCTAAATTTCAGATGTA	TACATCTGAAATTTAGGGAAAATAAGTTAGTGACAGGTAGGGGACGATGA[A/C]AGAATGAATTGAGAGAGCCTTTTTCTTAGAGTGAAAAAGGAACACCATCT	2255
1_3090629-0_B_U_2899893665	1_3090629	BOT	[T/C]	0080682114	AAGGCCAACTGTACATTTCTATCCTAAACATGCCCTCAGTTCAGTTCAGT			0	0	0	NA	Custom	unknown	0	TOP	CCTGGCGTGCTGCAGTCCACGGGGTCACAGAGAGTCGGACACGACTGAGC[A/G]ACTGAACTGAACTGAGGGCATGTTTAGGATAGAAATGTACAGTTGGCCTT	CCTGGCGTGCTGCAGTCCACGGGGTCACAGAGAGTCGGACACGACTGAGC[A/G]ACTGAACTGAACTGAGGGCATGTTTAGGATAGAAATGTACAGTTGGCCTT	2255
1_30985309-0_B_U_2899894562	1_30985309	BOT	[T/C]	0007762223	GAGAAAAGCAGCTTTCTTATTAATCCTGAAGACCTTTTACCACTCCGTCA			0	0	0	NA	Custom	Unknown	0	BOT	GAGAAAAGCAGCTTTCTTATTAATCCTGAAGACCTTTTACCACTCCGTCA[T/C]GAAACTAGGAATAAAATAAACTCAGAAGCAAAGATTTTTCTTGTTTGTAC	GTACAAACAAGAAAAATCTTTGCTTCTGAGTTTATTTTATTCCTAGTTTC[A/G]TGACGGAGTGGTAAAAGGTCTTCAGGATTAATAAGAAAGCTGCTTTTCTC	2255
1_31035241-0_T_U_2899894564	1_31035241	TOP	[A/G]	0002761135	TGGGTCACAGGGTGCATGCATTTGTCAAAAGTCTTCCAAAAGTGAAAATT			0	0	0	NA	Custom	unknown	0	TOP	TGGGTCACAGGGTGCATGCATTTGTCAAAAGTCTTCCAAAAGTGAAAATT[A/G]TGCACTTACTCCCTGTTCACTTGTGGTTGTTTAGTCACTAAGTCATGTCT	TGGGTCACAGGGTGCATGCATTTGTCAAAAGTCTTCCAAAAGTGAAAATT[A/G]TGCACTTACTCCCTGTTCACTTGTGGTTGTTTAGTCACTAAGTCATGTCT	2255
1_31088455-0_B_U_2899894567	1_31088455	BOT	[G/C]	0062667218	CTCACAGTCTAACATACACCCCAAGTATATCTTGGCAGACTAGTGAAGAG	0099675905	CTCACAGTCTAACATACACCCCAAGTATATCTTGGCAGACTAGTGAAGAC	0	0	0	NA	Custom	Unknown	0	TOP	AGCCTATGGAGATAATTGGAGAAGTTAAAACCCTTGAATCTTAAAGAAAA[C/G]TCTTCACTAGTCTGCCAAGATATACTTGGGGTGTATGTTAGACTGTGAGT	AGCCTATGGAGATAATTGGAGAAGTTAAAACCCTTGAATCTTAAAGAAAA[C/G]TCTTCACTAGTCTGCCAAGATATACTTGGGGTGTATGTTAGACTGTGAGT	2255
1_31147803-0_T_U_2899894568	1_31147803	TOP	[A/G]	0060606123	AAGAGAAGACTCTATACACAGACATTATCAGATGGTCAATACCGAAATCA			0	0	0	NA	Custom	unknown	0	TOP	AAGAGAAGACTCTATACACAGACATTATCAGATGGTCAATACCGAAATCA[A/G]ATTGATTATATTCTTTGCAGACAAAGATGGAGAAGCTCTATACAGTCAGC	AAGAGAAGACTCTATACACAGACATTATCAGATGGTCAATACCGAAATCA[A/G]ATTGATTATATTCTTTGCAGACAAAGATGGAGAAGCTCTATACAGTCAGC	2255
1_31224476-0_T_U_2900280080	1_31224476	TOP	[A/G]	0056621270	GAGACCTCCTTCCTCCGTGTGGTTGGGAATCTCAGCCACTCTGCTGCTCT			0	0	0	NA	Custom	Unknown	0	BOT	NA[T/C]AGAGCAGCAGAGTGGCTGAGATTCCCAACCACACGGAGGAAGGAGGTCTC	GAGACCTCCTTCCTCCGTGTGGTTGGGAATCTCAGCCACTCTGCTGCTCT[A/G]TN	2255
1_31375985-0_B_U_2899894572	1_31375985	BOT	[T/A]	0096788549	AATCAGTCTATTACGAGTTCAGCACCGTGGACAGGGTTGAAAGAAGAGGT	0009690906	AATCAGTCTATTACGAGTTCAGCACCGTGGACAGGGTTGAAAGAAGAGGA	0	0	0	NA	Custom	unknown	0	BOT	CAATCAGTCTATTACGAGTTCAGCACCGTGGACAGGGTTGAAAGAAGAGG[A/T]CTTGCTGGAAGAAAGAGGGAGCAAGAGAGAAGGAAAGAGAGAAACAGGAA	TTCCTGTTTCTCTCTTTCCTTCTCTCTTGCTCCCTCTTTCTTCCAGCAAG[A/T]CCTCTTCTTTCAACCCTGTCCACGGTGCTGAACTCGTAATAGACTGATTG	2255
1_31425649-0_B_U_2899894574	1_31425649	BOT	[T/C]	0089655495	AGTTCTTGTGCAGCAAACAGTCTGACATGACTGAGTGACTAATGCTTTCC			0	0	0	NA	Custom	Unknown	0	BOT	AGTTCTTGTGCAGCAAACAGTCTGACATGACTGAGTGACTAATGCTTTCC[T/C]TCACTTTCACAGAAGTCAGTAAGACTGTGTATATCTTCCAAAGACTCAGG	CCTGAGTCTTTGGAAGATATACACAGTCTTACTGACTTCTGTGAAAGTGA[A/G]GGAAAGCATTAGTCACTCAGTCATGTCAGACTGTTTGCTGCACAAGAACT	2255
1_3144984-0_T_U_2899893667	1_3144984	TOP	[A/G]	0013698222	GTATGCTCAGAAAAGGCAGACAGGCTCCAAATAACTGGGCATGGAGAAGG			0	0	0	NA	Custom	unknown	0	BOT	TTTGATGATGCCTTTCTCTTCCACTTGTGTCCAGACATCCTATCCCGGGA[T/C]CCTTCTCCATGCCCAGTTATTTGGAGCCTGTCTGCCTTTTCTGAGCATAC	GTATGCTCAGAAAAGGCAGACAGGCTCCAAATAACTGGGCATGGAGAAGG[A/G]TCCCGGGATAGGATGTCTGGACACAAGTGGAAGAGAAAGGCATCATCAAA	2255
1_31576017-0_B_U_2900001177	1_31576017	BOT	[T/C]	0051618249	GTTACAGCTCTGAGATTTTACCAAGCTCTGCAGGCTGACAAGCTAGTCTG			0	0	0	NA	Custom	unknown	0	BOT	GTTACAGCTCTGAGATTTTACCAAGCTCTGCAGGCTGACAAGCTAGTCTG[T/C]CACAGTTCCTN	NAGGAACTGTG[A/G]CAGACTAGCTTGTCAGCCTGCAGAGCTTGGTAAAATCTCAGAGCTGTAAC	2255
1_31618710-0_B_U_2899894576	1_31618710	BOT	[T/C]	0062639826	ATTTCCTTCTCCAGGAGATCCTCCCTACCCAGGGATTAAACCCAAGTCTC			0	0	0	NA	Custom	Unknown	0	BOT	ATTTCCTTCTCCAGGAGATCCTCCCTACCCAGGGATTAAACCCAAGTCTC[T/C]TGCATTGCAGGTGGATTCTTTACCACTGAGTCACCAGGGAAGCCCCAGGG	CCCTGGGGCTTCCCTGGTGACTCAGTGGTAAAGAATCCACCTGCAATGCA[A/G]GAGACTTGGGTTTAATCCCTGGGTAGGGAGGATCTCCTGGAGAAGGAAAT	2255
1_31627081-0_T_U_2899894578	1_31627081	TOP	[A/G]	0006775373	CGGACTATGCAGTTAAGCAAACTCTTCAAACTGAGAATCAAAAGGATAAA			0	0	0	NA	Custom	unknown	0	TOP	CGGACTATGCAGTTAAGCAAACTCTTCAAACTGAGAATCAAAAGGATAAA[A/G]TTTAATAGGAATCAGGGTGTTTTGGCACATATATTTCTAGAGCATTTACT	CGGACTATGCAGTTAAGCAAACTCTTCAAACTGAGAATCAAAAGGATAAA[A/G]TTTAATAGGAATCAGGGTGTTTTGGCACATATATTTCTAGAGCATTTACT	2255
1_31726884-0_B_U_2899894583	1_31726884	BOT	[T/A]	0015808548	ATTAAAACTCTGAGAGCTGTAAAGTTTTGTCTCTAAAGTATGATATGTAT	0015709976	ATTAAAACTCTGAGAGCTGTAAAGTTTTGTCTCTAAAGTATGATATGTAA	0	0	0	NA	Custom	unknown	0	TOP	AATCTTCTTTCCTCTGTGTATGTACACAAATAAGCATAAATAATGTATAT[A/T]TACATATCATACTTTAGAGACAAAACTTTACAGCTCTCAGAGTTTTAATA	AATCTTCTTTCCTCTGTGTATGTACACAAATAAGCATAAATAATGTATAT[A/T]TACATATCATACTTTAGAGACAAAACTTTACAGCTCTCAGAGTTTTAATA	2255
1_31738069-0_B_U_2899894584	1_31738069	BOT	[T/G]	0080612221	AGTGCTGTGGTGCCTCTCATGATGTGGTGTTCTAACTCGTGAGCTCCTCT			0	0	0	NA	Custom	Unknown	0	BOT	AGTGCTGTGGTGCCTCTCATGATGTGGTGTTCTAACTCGTGAGCTCCTCT[T/G]TATGCCAAAATCTAAAATTAAAGTGCAGTGGGAAAAGGTAGAAAAGAAGA	TCTTCTTTTCTACCTTTTCCCACTGCACTTTAATTTTAGATTTTGGCATA[A/C]AGAGGAGCTCACGAGTTAGAACACCACATCATGAGAGGCACCACAGCACT	2255
1_31777168-0_B_U_2899894586	1_31777168	BOT	[T/C]	0094679899	GGGTGATGGTGAGGGAGATGGTGATTAGAGGCCCTGTGTCCTGAGCACTC			0	0	0	NA	Custom	unknown	0	BOT	GGGTGATGGTGAGGGAGATGGTGATTAGAGGCCCTGTGTCCTGAGCACTC[T/C]CTTTCTGCCACGCGGTGCTCTGAGTACTCGCCCTGTGTCAGTTCAGCCAG	CTGGCTGAACTGACACAGGGCGAGTACTCAGAGCACCGCGTGGCAGAAAG[A/G]GAGTGCTCAGGACACAGGGCCTCTAATCACCATCTCCCTCACCATCACCC	2255
1_31877443-0_T_U_2900002711	1_31877443	TOP	[A/G]	0010704189	TGGAATATTACTCAGCCATTAAAAAGAATTCATTTGAATCAGTTCTAATG			0	0	0	NA	Custom	Unknown	0	TOP	TGGAATATTACTCAGCCATTAAAAAGAATTCATTTGAATCAGTTCTAATG[A/G]GATGGATGAAACTGGN	TGGAATATTACTCAGCCATTAAAAAGAATTCATTTGAATCAGTTCTAATG[A/G]GATGGATGAAACTGGN	2255
1_31896669-0_T_U_2899894590	1_31896669	TOP	[A/G]	0099810972	TGCAACATGGCTCAAGTCCAGGATGCTACACTGAAGTCCTGTCCTGTCAT			0	0	0	NA	Custom	unknown	0	TOP	TGCAACATGGCTCAAGTCCAGGATGCTACACTGAAGTCCTGTCCTGTCAT[A/G]TTCTTTCATTCTTCAAAGAAATATATATTGAGCAAGGAACTCTTCCAGGA	TGCAACATGGCTCAAGTCCAGGATGCTACACTGAAGTCCTGTCCTGTCAT[A/G]TTCTTTCATTCTTCAAAGAAATATATATTGAGCAAGGAACTCTTCCAGGA	2255
1_31903581-0_T_U_2899894592	1_31903581	TOP	[C/G]	0030616861	ACAGACTGCCCAGGATAGGGCGCGGGAGACGAGTCGGGGAAAGCCAATTC	0068669106	ACAGACTGCCCAGGATAGGGCGCGGGAGACGAGTCGGGGAAAGCCAATTG	0	0	0	NA	Custom	Unknown	0	TOP	AACAGACTGCCCAGGATAGGGCGCGGGAGACGAGTCGGGGAAAGCCAATT[C/G]GAGGAGGTGGCGCGGGAGGAGGGGAAACTTCGGCCGCGCGTAGCCAAGTG	AACAGACTGCCCAGGATAGGGCGCGGGAGACGAGTCGGGGAAAGCCAATT[C/G]GAGGAGGTGGCGCGGGAGGAGGGGAAACTTCGGCCGCGCGTAGCCAAGTG	2255
1_3194488-0_B_U_2899893668	1_3194488	BOT	[T/C]	0017602156	TTCTGCTAGTTGGTAATTAGTCATCAGTCCCTTGAAATGTGGAGGGTGTG			0	0	0	NA	Custom	unknown	0	BOT	TTCTGCTAGTTGGTAATTAGTCATCAGTCCCTTGAAATGTGGAGGGTGTG[T/C]CAGGCCTGTGCTGAGACCAGGAAAACAAATGTAGCTGAGACAAGACGGTT	AACCGTCTTGTCTCAGCTACATTTGTTTTCCTGGTCTCAGCACAGGCCTG[A/G]CACACCCTCCACATTTCAAGGGACTGATGACTAATTACCAACTAGCAGAA	2255
1_31947515-0_T_U_2900280081	1_31947515	TOP	[A/G]	0067719928	CCAACCAGTCCATTCTAAATATCAGTCCTGGGTGTTCATTGGAGGGACTG			0	0	0	NA	Custom	unknown	0	BOT	NA[T/C]CAGTCCCTCCAATGAACACCCAGGACTGATATTTAGAATGGACTGGTTGG	CCAACCAGTCCATTCTAAATATCAGTCCTGGGTGTTCATTGGAGGGACTG[A/G]TN	2255
1_31949200-0_B_U_2899894598	1_31949200	BOT	[T/C]	0013666248	TCTTTCAAACTGAGGAAATGCAGAGACAGAGACTGTAGTAACCTTCCAAA			0	0	0	NA	Custom	Unknown	0	BOT	TCTTTCAAACTGAGGAAATGCAGAGACAGAGACTGTAGTAACCTTCCAAA[T/C]ATCACTCAAGGTAGATCCCTAGCAGGCAGACCTGAAACCTGCATCCAACC	GGTTGGATGCAGGTTTCAGGTCTGCCTGCTAGGGATCTACCTTGAGTGAT[A/G]TTTGGAAGGTTACTACAGTCTCTGTCTCTGCATTTCCTCAGTTTGAAAGA	2255
1_31956858-0_B_U_2899894601	1_31956858	BOT	[T/C]	0087754885	ACTTTTTAAAGAGGTGAAAGAAAGGATCCAATTTTACAGAGAGGAATGTA			0	0	0	NA	Custom	unknown	0	TOP	GAAAGATTTCAAGGGCTGATTTCATCCATTCTCCCATGTTTTGGAGCCCT[A/G]TACATTCCTCTCTGTAAAATTGGATCCTTTCTTTCACCTCTTTAAAAAGT	GAAAGATTTCAAGGGCTGATTTCATCCATTCTCCCATGTTTTGGAGCCCT[A/G]TACATTCCTCTCTGTAAAATTGGATCCTTTCTTTCACCTCTTTAAAAAGT	2255
1_32007051-0_T_U_2899894602	1_32007051	TOP	[A/G]	0009641387	TGATACCAACGTGTAACCAGTGAAAGAATCCGAACAGCAGTGTAAGGGAG			0	0	0	NA	Custom	Unknown	0	TOP	TGATACCAACGTGTAACCAGTGAAAGAATCCGAACAGCAGTGTAAGGGAG[A/G]CAACAGAATTATAATGAGTGTTTTCAGAACCCAAAGGAAGAAAAAGTTTC	TGATACCAACGTGTAACCAGTGAAAGAATCCGAACAGCAGTGTAAGGGAG[A/G]CAACAGAATTATAATGAGTGTTTTCAGAACCCAAAGGAAGAAAAAGTTTC	2255
1_32057813-0_T_U_2899894604	1_32057813	TOP	[C/G]	0095787885	CTGTATCACTTCAGCATTTTATTTTCCTTTCCAGTTTCCATGAGATAGAC	0055622599	CTGTATCACTTCAGCATTTTATTTTCCTTTCCAGTTTCCATGAGATAGAG	0	0	0	NA	Custom	unknown	0	TOP	GCTGTATCACTTCAGCATTTTATTTTCCTTTCCAGTTTCCATGAGATAGA[C/G]CCACTGTATTTTATCATTGTAAAAATAATGTTCTATCTTAGAACTGGAAT	GCTGTATCACTTCAGCATTTTATTTTCCTTTCCAGTTTCCATGAGATAGA[C/G]CCACTGTATTTTATCATTGTAAAAATAATGTTCTATCTTAGAACTGGAAT	2255
1_32107659-0_T_U_2899894607	1_32107659	TOP	[A/G]	0045605590	ATGGCAACCCACTCCAGTATCCTTGCCTGGAAAATCCCATGGATGGAGGA			0	0	0	NA	Custom	Unknown	0	BOT	GCTCAGTCATGTCCGACTCTTTGTGACCCCATGGTATGTAGCTTGCCAGG[T/C]TCCTCCATCCATGGGATTTTCCAGGCAAGGATACTGGAGTGGGTTGCCAT	ATGGCAACCCACTCCAGTATCCTTGCCTGGAAAATCCCATGGATGGAGGA[A/G]CCTGGCAAGCTACATACCATGGGGTCACAAAGAGTCGGACATGACTGAGC	2255
1_32158620-0_B_U_2900280082	1_32158620	BOT	[T/C]	0074764253	GAGGGATGGAGTGTCAGCAAGCCCACCTCCAGCCTCCTAATTCTACCTTG			0	0	0	NA	Custom	Unknown	0	TOP	NA[A/G]CAAGGTAGAATTAGGAGGCTGGAGGTGGGCTTGCTGACACTCCATCCCTC	NA[A/G]CAAGGTAGAATTAGGAGGCTGGAGGTGGGCTTGCTGACACTCCATCCCTC	2255
1_32208632-0_T_U_2900283962	1_32208632	TOP	[A/G]	0085747297	TTCACTTTCATGCATTGGAGAAGGAAATGGCAACCCACTCCAGTGTTCTT			0	0	0	NA	Custom	Unknown	0	TOP	TTCACTTTCATGCATTGGAGAAGGAAATGGCAACCCACTCCAGTGTTCTT[A/G]CCTGGAGN	TTCACTTTCATGCATTGGAGAAGGAAATGGCAACCCACTCCAGTGTTCTT[A/G]CCTGGAGN	2255
1_32306293-0_T_U_2899894609	1_32306293	TOP	[A/G]	0064697277	TCAGTCTCTCAGTCATGTCCGGCTCTTTGTGACCCCATGAACTGCTTCAC			0	0	0	NA	Custom	unknown	0	BOT	ACATGAGTTTGGGTAAACTCTGGGAGTTGGTGATGGACAGGGAGGCCTGG[T/C]GTGAAGCAGTTCATGGGGTCACAAAGAGCCGGACATGACTGAGAGACTGA	TCAGTCTCTCAGTCATGTCCGGCTCTTTGTGACCCCATGAACTGCTTCAC[A/G]CCAGGCCTCCCTGTCCATCACCAACTCCCAGAGTTTACCCAAACTCATGT	2255
1_32358306-0_T_U_2899894611	1_32358306	TOP	[A/G]	0030690970	CCACAGTTTTCTGACCTACCACTGTCCAAATATCCCTAAGACCTTTGGCT			0	0	0	NA	Custom	Unknown	0	BOT	GGTGGAATCACCTATTATAAATGGAAGTGGTTTAGGTTTGGACAGTATAA[T/C]AGCCAAAGGTCTTAGGGATATTTGGACAGTGGTAGGTCAGAAAACTGTGG	CCACAGTTTTCTGACCTACCACTGTCCAAATATCCCTAAGACCTTTGGCT[A/G]TTATACTGTCCAAACCTAAACCACTTCCATTTATAATAGGTGATTCCACC	2255
1_3244778-0_T_U_2899893670	1_3244778	TOP	[A/G]	0004773228	ACTCTTTGCCACTCCGTGGACTGTAGCCCACCAGGCTCCTCTGTGCATGG			0	0	0	NA	Custom	Unknown	0	TOP	ACTCTTTGCCACTCCGTGGACTGTAGCCCACCAGGCTCCTCTGTGCATGG[A/G]ATTCTTCAGGCAAGAATACCTGGGGTGGGTTGCCATGCCCTTCTCCAGGG	ACTCTTTGCCACTCCGTGGACTGTAGCCCACCAGGCTCCTCTGTGCATGG[A/G]ATTCTTCAGGCAAGAATACCTGGGGTGGGTTGCCATGCCCTTCTCCAGGG	2255
1_32457393-0_T_U_2899894615	1_32457393	TOP	[A/C]	0024654849	ACTAGGTACCATTTCCCAAGGCAGTTCTTTGAAGGAAGTTCTTGGAAAAA			0	0	0	NA	Custom	unknown	0	BOT	GTCCAAACTTTACTATACTCCAGATGCATATAACCAACTCAACTCATGCT[T/G]TTTTTCCAAGAACTTCCTTCAAAGAACTGCCTTGGGAAATGGTACCTAGT	ACTAGGTACCATTTCCCAAGGCAGTTCTTTGAAGGAAGTTCTTGGAAAAA[A/C]AGCATGAGTTGAGTTGGTTATATGCATCTGGAGTATAGTAAAGTTTGGAC	2255
1_32505136-0_B_U_2899894616	1_32505136	BOT	[G/C]	0034692240	CTTTGATGTAACTTTTTCCTCCCATCTTCTCTCTAATACCAGGAGAGACG	0099663866	CTTTGATGTAACTTTTTCCTCCCATCTTCTCTCTAATACCAGGAGAGACC	0	0	0	NA	Custom	Unknown	0	BOT	TCTTTGATGTAACTTTTTCCTCCCATCTTCTCTCTAATACCAGGAGAGAC[C/G]GTTTCTCCCACATCTGTGTCTTGTTATCCACATGATACTGACACCAGTCC	GGACTGGTGTCAGTATCATGTGGATAACAAGACACAGATGTGGGAGAAAC[C/G]GTCTCTCCTGGTATTAGAGAGAAGATGGGAGGAAAAAGTTACATCAAAGA	2255
1_32556445-0_T_U_2900283050	1_32556445	TOP	[A/C]	0009630926	CTGAGCAAGCATAAAAGGAAATGTGAAGGATTATATACACCTTTTTTCCC			0	0	0	NA	Custom	unknown	0	TOP	CTGAGCAAGCATAAAAGGAAATGTGAAGGATTATATACACCTTTTTTCCC[A/C]AAGTAAN	CTGAGCAAGCATAAAAGGAAATGTGAAGGATTATATACACCTTTTTTCCC[A/C]AAGTAAN	2255
1_32606499-0_T_U_2900001316	1_32606499	TOP	[A/G]	0069740574	CATCTCCATGCTAGCAAAGTAGTGCTCAAAATTCTCCAAGCAAGACTTCA			0	0	0	NA	Custom	Unknown	0	TOP	CATCTCCATGCTAGCAAAGTAGTGCTCAAAATTCTCCAAGCAAGACTTCA[A/G]CAGTACGTGAACTGTGN	CATCTCCATGCTAGCAAAGTAGTGCTCAAAATTCTCCAAGCAAGACTTCA[A/G]CAGTACGTGAACTGTGN	2255
1_32657067-0_T_U_2900284999	1_32657067	TOP	[A/C]	0042687976	ATTCCCTTATGCTGTGTTGGTCCTTTTGCTTTAGACTTTTGAACCATTCC			0	0	0	NA	Custom	unknown	0	TOP	ATTCCCTTATGCTGTGTTGGTCCTTTTGCTTTAGACTTTTGAACCATTCC[A/C]GTGAATGTTTN	ATTCCCTTATGCTGTGTTGGTCCTTTTGCTTTAGACTTTTGAACCATTCC[A/C]GTGAATGTTTN	2255
1_32706353-0_T_U_2899894619	1_32706353	TOP	[A/G]	0076804583	GACAGGGAATCCTGGCATGTTGTAGTCCATGGGGTCTCAAAGAATTGGAC			0	0	0	NA	Custom	unknown	0	BOT	ATTTGTTTTACAGAAATTTTTGTTGTTATTGTTGTTCAGTTTCTAAATCA[T/C]GTCCAATTCTTTGAGACCCCATGGACTACAACATGCCAGGATTCCCTGTC	GACAGGGAATCCTGGCATGTTGTAGTCCATGGGGTCTCAAAGAATTGGAC[A/G]TGATTTAGAAACTGAACAACAATAACAACAAAAATTTCTGTAAAACAAAT	2255
1_32709478-0_T_U_2899894621	1_32709478	TOP	[A/G]	0035765112	TTCATATCTGAGGTTATTGATATTTCTTCTGGCAATCCTGATTCCAGGTC			0	0	0	NA	Custom	Unknown	0	BOT	ATTAACTAATATACAGTGTACATCATTCAAGTGCCGGGCTAGATAAAGCA[T/C]GACCTGGAATCAGGATTGCCAGAAGAAATATCAATAACCTCAGATATGAA	TTCATATCTGAGGTTATTGATATTTCTTCTGGCAATCCTGATTCCAGGTC[A/G]TGCTTTATCTAGCCCGGCACTTGAATGATGTACACTGTATATTAGTTAAT	2255
1_32757387-0_B_U_2899894623	1_32757387	BOT	[T/C]	0075618434	GTTCCCTAGAATACAGTCAAGTTTTAGTAAAACTATTGTAGAGACAGCTT			0	0	0	NA	Custom	unknown	0	TOP	TTTACTGAATTTTGATGAAAAACAAAGCATTTTTATGTGGAAACTTGAAC[A/G]AAGCTGTCTCTACAATAGTTTTACTAAAACTTGACTGTATTCTAGGGAAC	TTTACTGAATTTTGATGAAAAACAAAGCATTTTTATGTGGAAACTTGAAC[A/G]AAGCTGTCTCTACAATAGTTTTACTAAAACTTGACTGTATTCTAGGGAAC	2255
1_32805945-0_B_U_2899894625	1_32805945	BOT	[T/C]	0007797217	AAGGCAGCGTGTGGCTTCTCTTAATCTGACAAAGGCTTGGATTGTCATAA			0	0	0	NA	Custom	Unknown	0	TOP	ATCCCTCATTTCGGGTAAACACTGGTTGCCCTCCTTGCTCTCCTTCTGAT[A/G]TTATGACAATCCAAGCCTTTGTCAGATTAAGAGAAGCCACACGCTGCCTT	ATCCCTCATTTCGGGTAAACACTGGTTGCCCTCCTTGCTCTCCTTCTGAT[A/G]TTATGACAATCCAAGCCTTTGTCAGATTAAGAGAAGCCACACGCTGCCTT	2255
1_32855977-0_T_U_2900284696	1_32855977	TOP	[A/G]	0038674179	GGAAGATCCCCTGGAGAAGGGAATGGCTACCCACTCCAGTATTCTTGCCT			0	0	0	NA	Custom	Unknown	0	TOP	GGAAGATCCCCTGGAGAAGGGAATGGCTACCCACTCCAGTATTCTTGCCT[A/G]GGAAATTN	GGAAGATCCCCTGGAGAAGGGAATGGCTACCCACTCCAGTATTCTTGCCT[A/G]GGAAATTN	2255
1_32906476-0_B_U_2900280083	1_32906476	BOT	[T/C]	0038712950	TTCTCAAGTCAGTGTTAACTCTCAACTCAGTTTCCTGTGCTCAGCAACAC			0	0	0	NA	Custom	unknown	0	TOP	NA[A/G]GTGTTGCTGAGCACAGGAAACTGAGTTGAGAGTTAACACTGACTTGAGAA	NA[A/G]GTGTTGCTGAGCACAGGAAACTGAGTTGAGAGTTAACACTGACTTGAGAA	2255
1_3294464-0_T_U_2899893673	1_3294464	TOP	[A/G]	0078797185	GACAACATAGCAGATTTCATTATCCTGAAAGAAAAAGGCCCAAACTTTCC			0	0	0	NA	Custom	unknown	0	BOT	AATAATTAATTACGGTGAGGCATCATAAACATATTATTTTTCTATTTCTT[T/C]GGAAAGTTTGGGCCTTTTTCTTTCAGGATAATGAAATCTGCTATGTTGTC	GACAACATAGCAGATTTCATTATCCTGAAAGAAAAAGGCCCAAACTTTCC[A/G]AAGAAATAGAAAAATAATATGTTTATGATGCCTCACCGTAATTAATTATT	2255
1_32955050-0_B_U_2899894627	1_32955050	BOT	[T/C]	0086751527	CCCTGTTACTCCAGGTGTTTCTTGACTTTCTACTTTTGCATTCCAGTCCC			0	0	0	NA	Custom	Unknown	0	TOP	TACAAGACCTTCTAGAACTAACACCCAAAAAAGATGTCCTTTTCATTATA[A/G]GGGACTGGAATGCAAAAGTAGAAAGTCAAGAAACACCTGGAGTAACAGGG	TACAAGACCTTCTAGAACTAACACCCAAAAAAGATGTCCTTTTCATTATA[A/G]GGGACTGGAATGCAAAAGTAGAAAGTCAAGAAACACCTGGAGTAACAGGG	2255
1_3299837-0_B_U_2899893675	1_3299837	BOT	[T/C]	0078726400	TTGCTATTTTATCGTAATAACGGGAAGCCACTGACATGATCTCATTTGCG			0	0	0	NA	Custom	unknown	0	TOP	ATGAGTTGGACAGATTCTAATAATTTGTGGATTGTCAGGGTTTTTTGAAA[A/G]CGCAAATGAGATCATGTCAGTGGCTTCCCGTTATTACGATAAAATAGCAA	ATGAGTTGGACAGATTCTAATAATTTGTGGATTGTCAGGGTTTTTTGAAA[A/G]CGCAAATGAGATCATGTCAGTGGCTTCCCGTTATTACGATAAAATAGCAA	2255
1_33004886-0_T_U_2899894628	1_33004886	TOP	[A/G]	0006653309	AGCTCCCCCTTAACAAATACCCCATTGAAAAAGACCCTGATGCTGGGAAA			0	0	0	NA	Custom	Unknown	0	TOP	AGCTCCCCCTTAACAAATACCCCATTGAAAAAGACCCTGATGCTGGGAAA[A/G]ACTAAAGGCAGGAGGAAAAGAAGATGACAGAGGATGAAATGGTTTGATGT	AGCTCCCCCTTAACAAATACCCCATTGAAAAAGACCCTGATGCTGGGAAA[A/G]ACTAAAGGCAGGAGGAAAAGAAGATGACAGAGGATGAAATGGTTTGATGT	2255
1_33054874-0_B_U_2899894630	1_33054874	BOT	[T/C]	0022735210	CCACCAGGGAAGCCCTATATGCAGAGTACATCATGCAAAATGCTGGGCTG			0	0	0	NA	Custom	unknown	0	BOT	CCACCAGGGAAGCCCTATATGCAGAGTACATCATGCAAAATGCTGGGCTG[T/C]ATGAAGCTCAAACTGGAATCGAGATTGCCTCAGATATATCAATATATCAA	TTGATATATTGATATATCTGAGGCAATCTCGATTCCAGTTTGAGCTTCAT[A/G]CAGCCCAGCATTTTGCATGATGTACTCTGCATATAGGGCTTCCCTGGTGG	2255
1_33072641-0_B_U_2900280084	1_33072641	BOT	[T/C]	0044797295	ACTTCTGGTTGTTGATCCTGGAGTCCTGCAGAGCTCAACTTGTTTTAAGC			0	0	0	NA	Custom	Unknown	0	TOP	NA[A/G]GCTTAAAACAAGTTGAGCTCTGCAGGACTCCAGGATCAACAACCAGAAGT	NA[A/G]GCTTAAAACAAGTTGAGCTCTGCAGGACTCCAGGATCAACAACCAGAAGT	2255
1_33104914-0_T_U_2899894632	1_33104914	TOP	[A/G]	0095773391	GTCCTTACAGGCCAGGCCCTCTCATATGTATCAATTTCTCCTTGTGGTTA			0	0	0	NA	Custom	Unknown	0	TOP	GTCCTTACAGGCCAGGCCCTCTCATATGTATCAATTTCTCCTTGTGGTTA[A/G]GTTCACTTTCCTGAGAAGTGGCTTTTATTACCCATTTAACTTCTAGACCT	GTCCTTACAGGCCAGGCCCTCTCATATGTATCAATTTCTCCTTGTGGTTA[A/G]GTTCACTTTCCTGAGAAGTGGCTTTTATTACCCATTTAACTTCTAGACCT	2255
1_33154064-0_T_U_2899894634	1_33154064	TOP	[A/G]	0059707551	CTTTGTCCTTTTAACCACAAAACTAGATCCTGAATCCCTAGAACAGTGCC			0	0	0	NA	Custom	unknown	0	TOP	CTTTGTCCTTTTAACCACAAAACTAGATCCTGAATCCCTAGAACAGTGCC[A/G]TGCCCATAGTAAGAACTCAATAAATACTTGTTAAACTCATTCATTTATCC	CTTTGTCCTTTTAACCACAAAACTAGATCCTGAATCCCTAGAACAGTGCC[A/G]TGCCCATAGTAAGAACTCAATAAATACTTGTTAAACTCATTCATTTATCC	2255
1_33204241-0_T_U_2899894637	1_33204241	TOP	[A/G]	0086715165	GTGAAGAACCAGTTCATTGGAAAAGACTCTGATGCTGGGAAAGATTGAAG			0	0	0	NA	Custom	Unknown	0	BOT	AAGTGATGCCATTCAACCTTCTCGTCCTCTGTCACTCCCTTCTCATCCTG[T/C]CTTCAATCTTTCCCAGCATCAGAGTCTTTTCCAATGAACTGGTTCTTCAC	GTGAAGAACCAGTTCATTGGAAAAGACTCTGATGCTGGGAAAGATTGAAG[A/G]CAGGATGAGAAGGGAGTGACAGAGGACGAGAAGGTTGAATGGCATCACTT	2255
1_33224697-0_T_U_2899894639	1_33224697	TOP	[A/G]	0073632585	AAATGGCTACCCATTCCAGTATTCTTGCCTGGAAAATTCCTTGGGCAGAG			0	0	0	NA	Custom	unknown	0	BOT	TCAGTGACGGCCCACTCTTTGGGACCCTGTGGGCTGCAGCCCACCAAGCT[T/C]CTCTGCCCAAGGAATTTTCCAGGCAAGAATACTGGAATGGGTAGCCATTT	AAATGGCTACCCATTCCAGTATTCTTGCCTGGAAAATTCCTTGGGCAGAG[A/G]AGCTTGGTGGGCTGCAGCCCACAGGGTCCCAAAGAGTGGGCCGTCACTGA	2255
1_33254172-0_B_U_2899894641	1_33254172	BOT	[T/G]	0095607525	TGGTAGAGCTAGTCCTACCAATTTTAGCTCATTTGGGGTCACATGCTAAT			0	0	0	NA	Custom	Unknown	0	TOP	TAATTAGCTGAAAGACAATTAAAGGTAAATCTAAACCTATTAAAGCTTAC[A/C]ATTAGCATGTGACCCCAAATGAGCTAAAATTGGTAGGACTAGCTCTACCA	TAATTAGCTGAAAGACAATTAAAGGTAAATCTAAACCTATTAAAGCTTAC[A/C]ATTAGCATGTGACCCCAAATGAGCTAAAATTGGTAGGACTAGCTCTACCA	2255
1_33301175-0_B_U_2899894643	1_33301175	BOT	[T/C]	0087604537	ACACTCACCCAAGATCTCTCAAGTTTGAACACTTTTTCTCAGGGACTAGA			0	0	0	NA	Custom	unknown	0	TOP	AAGTAATGGCTTTAGAGATGTATTTCCTTTCTATAATATACACTTAGATG[A/G]TCTAGTCCCTGAGAAAAAGTGTTCAAACTTGAGAGATCTTGGGTGAGTGT	AAGTAATGGCTTTAGAGATGTATTTCCTTTCTATAATATACACTTAGATG[A/G]TCTAGTCCCTGAGAAAAAGTGTTCAAACTTGAGAGATCTTGGGTGAGTGT	2255
1_3344419-0_B_U_2899893677	1_3344419	BOT	[T/C]	0003783971	ACCCACTCCAGTATTCTTGCCTGAAGAATCCCATGGATGGAGGAGCCTGG			0	0	0	NA	Custom	unknown	0	TOP	GCAGGCTCTCAATCGTGTCTGACCCTTTGTGACTGCTTGGACTGTAGCCC[A/G]CCAGGCTCCTCCATCCATGGGATTCTTCAGGCAAGAATACTGGAGTGGGT	GCAGGCTCTCAATCGTGTCTGACCCTTTGTGACTGCTTGGACTGTAGCCC[A/G]CCAGGCTCCTCCATCCATGGGATTCTTCAGGCAAGAATACTGGAGTGGGT	2255
1_33451575-0_B_U_2899894648	1_33451575	BOT	[T/C]	0097609343	TCACACAGCGAATTCCCACAGGTTATCTATTTTACATATGGTGGTGTGTA			0	0	0	NA	Custom	unknown	0	BOT	TCACACAGCGAATTCCCACAGGTTATCTATTTTACATATGGTGGTGTGTA[T/C]GTTTCAATGCCCCTCTCTCAGTTCATCTCATCTTCTTCTCCCACTGTGTT	AACACAGTGGGAGAAGAAGATGAGATGAACTGAGAGAGGGGCATTGAAAC[A/G]TACACACCACCATATGTAAAATAGATAACCTGTGGGAATTCGCTGTGTGA	2255
1_33492862-0_T_U_2899894651	1_33492862	TOP	[A/G]	0089780838	CCTAGGAGAAAGGAGCAGTGACTGCACAAGAGACTGACCCAGACTTGCCC			0	0	0	NA	Custom	Unknown	0	BOT	TAGCAGGCCAACTCTGATGCAAGCCTCCACCGGAGAGTCTGGGACACTCA[T/C]GGGCAAGTCTGGGTCAGTCTCTTGTGCAGTCACTGCTCCTTTCTCCTAGG	CCTAGGAGAAAGGAGCAGTGACTGCACAAGAGACTGACCCAGACTTGCCC[A/G]TGAGTGTCCCAGACTCTCCGGTGGAGGCTTGCATCAGAGTTGGCCTGCTA	2255
1_33541497-0_T_U_2899894652	1_33541497	TOP	[A/G]	0086774505	TGCTGCATTTGAAAGTGGGCACATTTCATAGTGCCAGCATAAGTAAATAA			0	0	0	NA	Custom	unknown	0	TOP	TGCTGCATTTGAAAGTGGGCACATTTCATAGTGCCAGCATAAGTAAATAA[A/G]TAACAACTTTTCAGGATTGTTTCTTAGATGCCTCATTCTGTTTTTGTACA	TGCTGCATTTGAAAGTGGGCACATTTCATAGTGCCAGCATAAGTAAATAA[A/G]TAACAACTTTTCAGGATTGTTTCTTAGATGCCTCATTCTGTTTTTGTACA	2255
1_33564381-0_B_U_2900000011	1_33564381	BOT	[T/C]	0061781916	CAGGTTCTGCTTCCTTGCTGGATTCAATTCCATCTACCCTCTTGAAAAAA			0	0	0	NA	Custom	unknown	0	BOT	CAGGTTCTGCTTCCTTGCTGGATTCAATTCCATCTACCCTCTTGAAAAAA[T/C]AATCN	NGATT[A/G]TTTTTTCAAGAGGGTAGATGGAATTGAATCCAGCAAGGAAGCAGAACCTG	2255
1_33591682-0_B_U_2899894654	1_33591682	BOT	[T/C]	0029629110	CATTGGGCTATTCCTGGACTAGGTCTTAATAGTTACAGATCTCTGGACAC			0	0	0	NA	Custom	Unknown	0	BOT	CATTGGGCTATTCCTGGACTAGGTCTTAATAGTTACAGATCTCTGGACAC[T/C]TGTCTTCTAGTTATGGTCCAGGAAAGTATTCCCTCTCATTGCATCTTTTC	GAAAAGATGCAATGAGAGGGAATACTTTCCTGGACCATAACTAGAAGACA[A/G]GTGTCCAGAGATCTGTAACTATTAAGACCTAGTCCAGGAATAGCCCAATG	2255
1_33642389-0_T_U_2899894657	1_33642389	TOP	[A/G]	0097700828	CAGTTTAAACTCCAACTGCAAGAGCGATGGGGTTGTTGTCAATGAACCAC			0	0	0	NA	Custom	unknown	0	BOT	CTGGTGCAAGTCTCAGCGTTTCAGCGTTTGGCTCGCTGTGAATCCAAGAA[T/C]GTGGTTCATTGACAACAACCCCATCGCTCTTGCAGTTGGAGTTTAAACTG	CAGTTTAAACTCCAACTGCAAGAGCGATGGGGTTGTTGTCAATGAACCAC[A/G]TTCTTGGATTCACAGCGAGCCAAACGCTGAAACGCTGAGACTTGCACCAG	2255
1_33690850-0_B_U_2899894659	1_33690850	BOT	[T/A]	0007620503	TTGATTTAAAGTATGAGTAAAGAATTTGGAGTAAAGACATCACAAGGTCT	0071810961	TTGATTTAAAGTATGAGTAAAGAATTTGGAGTAAAGACATCACAAGGTCA	0	0	0	NA	Custom	Unknown	0	TOP	CACTGACCACCAACTGAAGTCTTAGGGGAGATTCACAGGCATCTAATATT[A/T]GACCTTGTGATGTCTTTACTCCAAATTCTTTACTCATACTTTAAATCAAT	CACTGACCACCAACTGAAGTCTTAGGGGAGATTCACAGGCATCTAATATT[A/T]GACCTTGTGATGTCTTTACTCCAAATTCTTTACTCATACTTTAAATCAAT	2255
1_33741261-0_T_U_2899894660	1_33741261	TOP	[A/C]	0046697543	CAATGCTGCTGTCTTTAAAGATGGAAGAAGGGGCCATGAGCCAAGGAATG			0	0	0	NA	Custom	unknown	0	TOP	CAATGCTGCTGTCTTTAAAGATGGAAGAAGGGGCCATGAGCCAAGGAATG[A/C]AGTTGTACCTTGGAAATTTTTTTTTAGTGGCAGGCTGTCTTGCTGTTTAG	CAATGCTGCTGTCTTTAAAGATGGAAGAAGGGGCCATGAGCCAAGGAATG[A/C]AGTTGTACCTTGGAAATTTTTTTTTAGTGGCAGGCTGTCTTGCTGTTTAG	2255
1_33790763-0_T_U_2900280085	1_33790763	TOP	[A/G]	0009672242	TTGGAATCATTTCTCAGCCTCGGCTATGCTTCAGAAGGCTTTCTGCTCAC			0	0	0	NA	Custom	unknown	0	BOT	NA[T/C]GTGAGCAGAAAGCCTTCTGAAGCATAGCCGAGGCTGAGAAATGATTCCAA	TTGGAATCATTTCTCAGCCTCGGCTATGCTTCAGAAGGCTTTCTGCTCAC[A/G]TN	2255
1_33890690-0_B_U_2899894662	1_33890690	BOT	[T/C]	0039747224	ATGAGGAAATGGAATTGTGAAGGCCAAAATATTCTTTGAATCTTTTAAAC			0	0	0	NA	Custom	Unknown	0	BOT	ATGAGGAAATGGAATTGTGAAGGCCAAAATATTCTTTGAATCTTTTAAAC[T/C]TGGTTTTTGATAAAGAATGAGATTTAAACTGATCTTTGATTTTTGATAAC	GTTATCAAAAATCAAAGATCAGTTTAAATCTCATTCTTTATCAAAAACCA[A/G]GTTTAAAAGATTCAAAGAATATTTTGGCCTTCACAATTCCATTTCCTCAT	2255
1_3394270-0_B_U_2899893679	1_3394270	BOT	[T/G]	0048741526	GAACTCGCCTCCCAATGCAGGAGACATAACAGGCACCAGTTCGATCCCTG			0	0	0	NA	Custom	unknown	0	TOP	CAAGAGTACTGGAGTGGGTTGCCATGTCCTCCTCAGGGGCTCTTCCCAAC[A/C]CAGGGATCGAACTGGTGCCTGTTATGTCTCCTGCATTGGGAGGCGAGTTC	CAAGAGTACTGGAGTGGGTTGCCATGTCCTCCTCAGGGGCTCTTCCCAAC[A/C]CAGGGATCGAACTGGTGCCTGTTATGTCTCCTGCATTGGGAGGCGAGTTC	2255
1_33942952-0_B_U_2899894665	1_33942952	BOT	[T/C]	0073657902	CCTATTCCAATATTCTTTCCTGGGGAATCCCATGGACAGAGAGAGGAGCC			0	0	0	NA	Custom	Unknown	0	TOP	TCACTTCAGCCTTGTCCAACTCTTTGTGACCCCATGGACTGTAGCCCGCC[A/G]GGCTCCTCTCTCTGTCCATGGGATTCCCCAGGAAAGAATATTGGAATAGG	TCACTTCAGCCTTGTCCAACTCTTTGTGACCCCATGGACTGTAGCCCGCC[A/G]GGCTCCTCTCTCTGTCCATGGGATTCCCCAGGAAAGAATATTGGAATAGG	2255
1_33992595-0_B_U_2899894667	1_33992595	BOT	[T/C]	0049744581	TCCATAGACAGAGGAGTCTGGTGAGCTACAGGCCATGGGATTGCAAAGAG			0	0	0	NA	Custom	unknown	0	TOP	CTGCTTCCTGAAAGTGAAGAGTCAAAGTATTAGTTGCTCAGTTGTGTCCA[A/G]CTCTTTGCAATCCCATGGCCTGTAGCTCACCAGACTCCTCTGTCTATGGA	CTGCTTCCTGAAAGTGAAGAGTCAAAGTATTAGTTGCTCAGTTGTGTCCA[A/G]CTCTTTGCAATCCCATGGCCTGTAGCTCACCAGACTCCTCTGTCTATGGA	2255
1_34043551-0_T_U_2899894668	1_34043551	TOP	[A/C]	0024713597	ACTTGCCTTCTTTGGGTCACCATAAAGAAATCTCAAAAGTTTTATATTAA			0	0	0	NA	Custom	Unknown	0	TOP	ACTTGCCTTCTTTGGGTCACCATAAAGAAATCTCAAAAGTTTTATATTAA[A/C]GAGGTAATATATATAATGTTACATATTGGACATGAATATACAGTTTCAAT	ACTTGCCTTCTTTGGGTCACCATAAAGAAATCTCAAAAGTTTTATATTAA[A/C]GAGGTAATATATATAATGTTACATATTGGACATGAATATACAGTTTCAAT	2255
1_34095589-0_T_U_2900280086	1_34095589	TOP	[A/G]	0041780169	CAACCTCAGTCCTACTAAGCAAAGCCTGGGTAGTGAGTCCCCTTTCCATG			0	0	0	NA	Custom	Unknown	0	BOT	NA[T/C]CATGGAAAGGGGACTCACTACCCAGGCTTTGCTTAGTAGGACTGAGGTTG	CAACCTCAGTCCTACTAAGCAAAGCCTGGGTAGTGAGTCCCCTTTCCATG[A/G]TN	2255
1_34193785-0_B_U_2899894670	1_34193785	BOT	[T/C]	0075682147	GGCTCCTCTGTCCCTGGGATTCTCCAGGCAAGAATACTGGAGTGTGTTGC			0	0	0	NA	Custom	unknown	0	BOT	GGCTCCTCTGTCCCTGGGATTCTCCAGGCAAGAATACTGGAGTGTGTTGC[T/C]ATGCCTTCCTCCAGGGGATCTTCCTGACTCAGGGATCGAACCTGTGTCTC	GAGACACAGGTTCGATCCCTGAGTCAGGAAGATCCCCTGGAGGAAGGCAT[A/G]GCAACACACTCCAGTATTCTTGCCTGGAGAATCCCAGGGACAGAGGAGCC	2255
1_34243595-0_B_U_2899997240	1_34243595	BOT	[T/C]	0076802505	CCATTCCAAACCCTTTAGGAATCTCAGTCCATCAAGTGTCCTCTCTTGCT			0	0	0	NA	Custom	Unknown	0	TOP	NG[A/G]AGCAAGAGAGGACACTTGATGGACTGAGATTCCTAAAGGGTTTGGAATGG	NG[A/G]AGCAAGAGAGGACACTTGATGGACTGAGATTCCTAAAGGGTTTGGAATGG	2255
1_34293732-0_T_U_2899894673	1_34293732	TOP	[A/C]	0040643932	TTCTGAAGTCTTATTTGGAAAACTCATTTAGGAAACGTTCACTTTGTAAA			0	0	0	NA	Custom	Unknown	0	BOT	CAATCCCATATACTGGTGGACAGATTATCTTTATACGCAATCAAATATGC[T/G]TTTACAAAGTGAACGTTTCCTAAATGAGTTTTCCAAATAAGACTTCAGAA	TTCTGAAGTCTTATTTGGAAAACTCATTTAGGAAACGTTCACTTTGTAAA[A/C]GCATATTTGATTGCGTATAAAGATAATCTGTCCACCAGTATATGGGATTG	2255
1_34342749-0_T_U_2899894675	1_34342749	TOP	[A/G]	0064768950	CAGCTTCAGCATCAGTCCTTCCAATGACTATTCAGGACTGATTTCCTTTC			0	0	0	NA	Custom	unknown	0	BOT	GAAGACTCTTGAGAGTCCCTTGGACTGCAAGGAGGTCCAACCAGTCCATC[T/C]GAAAGGAAATCAGTCCTGAATAGTCATTGGAAGGACTGATGCTGAAGCTG	CAGCTTCAGCATCAGTCCTTCCAATGACTATTCAGGACTGATTTCCTTTC[A/G]GATGGACTGGTTGGACCTCCTTGCAGTCCAAGGGACTCTCAAGAGTCTTC	2255
1_34394390-0_B_U_2899894677	1_34394390	BOT	[T/G]	0077757281	GGAGGAATGCATTCATAGCTGTAGTGAGTAAGTGGACCATGGCTGATGTT			0	0	0	NA	Custom	Unknown	0	TOP	GCCACCCTGTGACCCCGAGAGCCTTCTTCCTGTATCTTGGCATTTCTGAT[A/C]AACATCAGCCATGGTCCACTTACTCACTACAGCTATGAATGCATTCCTCC	GCCACCCTGTGACCCCGAGAGCCTTCTTCCTGTATCTTGGCATTTCTGAT[A/C]AACATCAGCCATGGTCCACTTACTCACTACAGCTATGAATGCATTCCTCC	2255
1_3443841-0_T_U_2899893680	1_3443841	TOP	[A/G]	0097777476	CACTTAGCTGACTGTCATCCTGTTATCTAAAGACCAGGTGTAAGTGAACG			0	0	0	NA	Custom	unknown	0	TOP	CACTTAGCTGACTGTCATCCTGTTATCTAAAGACCAGGTGTAAGTGAACG[A/G]CTAGTCTCAAGGGTCACATGACGCGCCACACCTCTGCACCCCTAAGACAC	CACTTAGCTGACTGTCATCCTGTTATCTAAAGACCAGGTGTAAGTGAACG[A/G]CTAGTCTCAAGGGTCACATGACGCGCCACACCTCTGCACCCCTAAGACAC	2255
1_34444195-0_T_U_2899894678	1_34444195	TOP	[A/C]	0003685472	GAGCATGGTGAGCTATGGTCCATGGGATCAAAAAGAGTCACACATGACTG			0	0	0	NA	Custom	Unknown	0	TOP	GAGCATGGTGAGCTATGGTCCATGGGATCAAAAAGAGTCACACATGACTG[A/C]GCAACAAACACACAGAATGACCTATAACCAACAGATTTTAAAAGAAGCAA	GAGCATGGTGAGCTATGGTCCATGGGATCAAAAAGAGTCACACATGACTG[A/C]GCAACAAACACACAGAATGACCTATAACCAACAGATTTTAAAAGAAGCAA	2255
1_34544343-0_B_U_2900283676	1_34544343	BOT	[T/C]	0042793895	ACAGTTAGAAATGGACATGGAACAACAGACTGGTTCCAAACTGGAGTATG			0	0	0	NA	Custom	Unknown	0	BOT	ACAGTTAGAAATGGACATGGAACAACAGACTGGTTCCAAACTGGAGTATG[T/C]CAAGGCN	NGCCTTG[A/G]CATACTCCAGTTTGGAACCAGTCTGTTGTTCCATGTCCATTTCTAACTGT	2255
1_34593774-0_B_U_2899894681	1_34593774	BOT	[T/C]	0045802541	TCCACTCTCCTTAGGCTTCCACAGTCTGTATCCAACATTCATTTATTCAA			0	0	0	NA	Custom	unknown	0	TOP	ACTGGAGGCTAGTGATTAGATAAGGTTGGAATGGTTAAAATTAAGTCATC[A/G]TTGAATAAATGAATGTTGGATACAGACTGTGGAAGCCTAAGGAGAGTGGA	ACTGGAGGCTAGTGATTAGATAAGGTTGGAATGGTTAAAATTAAGTCATC[A/G]TTGAATAAATGAATGTTGGATACAGACTGTGGAAGCCTAAGGAGAGTGGA	2255
1_34742020-0_T_U_2899894686	1_34742020	TOP	[C/G]	0097651449	CCACATTGGCTTTTTCAGTAATGCCCACCAGTCACGGGATGTTCCATGGC	0002638534	CCACATTGGCTTTTTCAGTAATGCCCACCAGTCACGGGATGTTCCATGGG	0	0	0	NA	Custom	Unknown	0	TOP	TCCACATTGGCTTTTTCAGTAATGCCCACCAGTCACGGGATGTTCCATGG[C/G]CCCATGGTGCTGACATCTGGTGGAACCCATGGTGCAATCATGAGTTGCTC	TCCACATTGGCTTTTTCAGTAATGCCCACCAGTCACGGGATGTTCCATGG[C/G]CCCATGGTGCTGACATCTGGTGGAACCCATGGTGCAATCATGAGTTGCTC	2255
1_34790023-0_T_U_2899894688	1_34790023	TOP	[A/G]	0005771448	AAGTTCAACATTCAAAAAATTAACAGCATAGCATCCAGTCCCATCACTTC			0	0	0	NA	Custom	unknown	0	TOP	AAGTTCAACATTCAAAAAATTAACAGCATAGCATCCAGTCCCATCACTTC[A/G]TGGCAAATAGATGGGGAAAAATGGAAACAGTGACATGTTTTATTTTCTTG	AAGTTCAACATTCAAAAAATTAACAGCATAGCATCCAGTCCCATCACTTC[A/G]TGGCAAATAGATGGGGAAAAATGGAAACAGTGACATGTTTTATTTTCTTG	2255
1_34838890-0_B_U_2899894690	1_34838890	BOT	[T/C]	0097636591	GGTCCGTGCAAGTAGCCGGGGGGCTGAGCCGAGGCTGTTATTTTCAATTA			0	0	0	NA	Custom	Unknown	0	BOT	GGTCCGTGCAAGTAGCCGGGGGGCTGAGCCGAGGCTGTTATTTTCAATTA[T/C]GGGGGACCTGGCCGGAGTTGACAAGGGGCAACTTTGCAGGGCCCCCCGGG	CCCGGGGGGCCCTGCAAAGTTGCCCCTTGTCAACTCCGGCCAGGTCCCCC[A/G]TAATTGAAAATAACAGCCTCGGCTCAGCCCCCCGGCTACTTGCACGGACC	2255
1_3492701-0_B_U_2899893682	1_3492701	BOT	[T/C]	0029735868	GCTCTGGAACCTGCAGACCACAACTACTGAGCCCATGTCCTAGAGCCTCT			0	0	0	NA	Custom	unknown	0	BOT	GCTCTGGAACCTGCAGACCACAACTACTGAGCCCATGTCCTAGAGCCTCT[T/C]CCTGCAGGGAGAAGCCTGCACAGGGCAACCAGGGAGTAGCCCCCACTCAC	GTGAGTGGGGGCTACTCCCTGGTTGCCCTGTGCAGGCTTCTCCCTGCAGG[A/G]AGAGGCTCTAGGACATGGGCTCAGTAGTTGTGGTCTGCAGGTTCCAGAGC	2255
1_34941541-0_B_U_2899894693	1_34941541	BOT	[T/C]	0066704140	TAAGATGTTTCAGAAAGAAAATCTGTCAGTAGCAAACAATGTCTGCTATA			0	0	0	NA	Custom	Unknown	0	TOP	GTTTAATAAATGTGGGTTGAATGAGTACAACTAAGTGTATGTATTAATAT[A/G]TATAGCAGACATTGTTTGCTACTGACAGATTTTCTTTCTGAAACATCTTA	GTTTAATAAATGTGGGTTGAATGAGTACAACTAAGTGTATGTATTAATAT[A/G]TATAGCAGACATTGTTTGCTACTGACAGATTTTCTTTCTGAAACATCTTA	2255
1_34991517-0_B_U_2899894694	1_34991517	BOT	[T/G]	0066771234	CGTTATTCCAGGTGTCTCTTGACTTCCTACTTTTGCATTCCAGTCCACTA			0	0	0	NA	Custom	unknown	0	BOT	CGTTATTCCAGGTGTCTCTTGACTTCCTACTTTTGCATTCCAGTCCACTA[T/G]GATGAAAAGGACATCTTTTTTGGTGTTAGATCTAGGAGGTCTTGAAGGTC	GACCTTCAAGACCTCCTAGATCTAACACCAAAAAAGATGTCCTTTTCATC[A/C]TAGTGGACTGGAATGCAAAAGTAGGAAGTCAAGAGACACCTGGAATAACG	2255
1_35021860-0_T_U_2899894697	1_35021860	TOP	[A/G]	0008608117	CTCTATGGACCGTAGCCCACAAAAAGTTCCTCTGTCCATGGGGATTCACT			0	0	0	NA	Custom	Unknown	0	BOT	TTGATTCCTGGTTGCCCCTGGAGGAGGCAACCTAATCCAGTATTCTTGCC[T/C]AGTGAATCCCCATGGACAGAGGAACTTTTTGTGGGCTACGGTCCATAGAG	CTCTATGGACCGTAGCCCACAAAAAGTTCCTCTGTCCATGGGGATTCACT[A/G]GGCAAGAATACTGGATTAGGTTGCCTCCTCCAGGGGCAACCAGGAATCAA	2255
1_35041136-0_T_U_2900280087	1_35041136	TOP	[A/C]	0081726460	CTCTAACATAGAGGACAGGTCACTCAACAGTGTTTTCAAAATGTTTCTTT			0	0	0	NA	Custom	unknown	0	BOT	NA[T/G]AAAGAAACATTTTGAAAACACTGTTGAGTGACCTGTCCTCTATGTTAGAG	CTCTAACATAGAGGACAGGTCACTCAACAGTGTTTTCAAAATGTTTCTTT[A/C]TN	2255
1_35090929-0_B_U_2899894699	1_35090929	BOT	[T/G]	0099622591	TCCAAGACAACTGAAATTTTGAATGGTGACAACATAATTTTATCTCTGTG			0	0	0	NA	Custom	unknown	0	TOP	TCTTTTCTAGTGAATACTTAAATAAAGCATTTTATTTCAAACTCCTATTT[A/C]CACAGAGATAAAATTATGTTGTCACCATTCAAAATTTCAGTTGTCTTGGA	TCTTTTCTAGTGAATACTTAAATAAAGCATTTTATTTCAAACTCCTATTT[A/C]CACAGAGATAAAATTATGTTGTCACCATTCAAAATTTCAGTTGTCTTGGA	2255
1_35145932-0_T_U_2899894700	1_35145932	TOP	[A/C]	0016725547	CTCACACATTGTCATATAGCACATGCCCAAATGAAAACTTTTCTAACAAA			0	0	0	NA	Custom	Unknown	0	TOP	CTCACACATTGTCATATAGCACATGCCCAAATGAAAACTTTTCTAACAAA[A/C]AATTAACACTTTGTTAAAATACAGAAGTTAATTATCAACTGTTTCAGAGG	CTCACACATTGTCATATAGCACATGCCCAAATGAAAACTTTTCTAACAAA[A/C]AATTAACACTTTGTTAAAATACAGAAGTTAATTATCAACTGTTTCAGAGG	2255
1_351676-0_T_U_2900003465	1_351676	TOP	[A/C]	0023626894	GCGAGGCCCTGAACCTTCTCCGAAGCCTGCGCAGGGCGGCGCCCTGGAGG			0	0	0	NA	Custom	unknown	0	TOP	GCGAGGCCCTGAACCTTCTCCGAAGCCTGCGCAGGGCGGCGCCCTGGAGG[A/C]GGTCCTTCCCN	GCGAGGCCCTGAACCTTCTCCGAAGCCTGCGCAGGGCGGCGCCCTGGAGG[A/C]GGTCCTTCCCN	2255
1_35196055-0_T_U_2899894702	1_35196055	TOP	[C/G]	0016653838	CCTCCAGACTCTATATTCTCTCCATTAAGTTCATAGACACTGTCTCTTTC	0090685458	CCTCCAGACTCTATATTCTCTCCATTAAGTTCATAGACACTGTCTCTTTG	0	0	0	NA	Custom	unknown	0	TOP	CCCTCCAGACTCTATATTCTCTCCATTAAGTTCATAGACACTGTCTCTTT[C/G]TACATAAAGTTTTATGAAATAAATCGACCAGTTCTCCTGTCCTTACCAGA	CCCTCCAGACTCTATATTCTCTCCATTAAGTTCATAGACACTGTCTCTTT[C/G]TACATAAAGTTTTATGAAATAAATCGACCAGTTCTCCTGTCCTTACCAGA	2255
1_35294034-0_B_U_2899894706	1_35294034	BOT	[T/C]	0079781824	CCTTGCTGTGTGTTCTTGGTCAGTTTATCTTTCCTGAGCCTTAATTTTCT			0	0	0	NA	Custom	unknown	0	BOT	CCTTGCTGTGTGTTCTTGGTCAGTTTATCTTTCCTGAGCCTTAATTTTCT[T/C]ATTATAAACTGCAGACAACACCATAGAGTTTTTTTTAAAATTAGTGGTAA	TTACCACTAATTTTAAAAAAAACTCTATGGTGTTGTCTGCAGTTTATAAT[A/G]AGAAAATTAAGGCTCAGGAAAGATAAACTGACCAAGAACACACAGCAAGG	2255
1_35299102-0_T_U_2899894708	1_35299102	TOP	[A/G]	0011809292	TAGAAGTTACCAGGGCCTGAGGCATGAGAAGGATGAGTTATTAGTGTATT			0	0	0	NA	Custom	Unknown	0	TOP	TAGAAGTTACCAGGGCCTGAGGCATGAGAAGGATGAGTTATTAGTGTATT[A/G]TTGTTATTACTGAATTATTGTATAATGGGAACAGAGTTTCTGTGTTAGGA	TAGAAGTTACCAGGGCCTGAGGCATGAGAAGGATGAGTTATTAGTGTATT[A/G]TTGTTATTACTGAATTATTGTATAATGGGAACAGAGTTTCTGTGTTAGGA	2255
1_35350770-0_B_U_2899894710	1_35350770	BOT	[T/C]	0026647288	TTACAACTGGACATGGAACAACAGACTGGTTCCAAATAGGAAAAGGAGTA			0	0	0	NA	Custom	unknown	0	BOT	TTACAACTGGACATGGAACAACAGACTGGTTCCAAATAGGAAAAGGAGTA[T/C]GTCAAGGCTGTATATTGTCACCCTGCTTATTTAACTTATATGCAGAGTGC	GCACTCTGCATATAAGTTAAATAAGCAGGGTGACAATATACAGCCTTGAC[A/G]TACTCCTTTTCCTATTTGGAACCAGTCTGTTGTTCCATGTCCAGTTGTAA	2255
1_35401505-0_B_U_2900279981	1_35401505	BOT	[T/C]	0012740133	GGACAGAGGATCCTGGTCCATGGGATTGCAAAGGGTCAGACACAACTTAG			0	0	0	NA	Custom	Unknown	0	TOP	NN[A/G]CTAAGTTGTGTCTGACCCTTTGCAATCCCATGGACCAGGATCCTCTGTCC	NN[A/G]CTAAGTTGTGTCTGACCCTTTGCAATCCCATGGACCAGGATCCTCTGTCC	2255
1_35499625-0_T_U_2899894712	1_35499625	TOP	[A/G]	0006666925	AACAGTTTCCTTCCAGTCCTATTCTGTCATGCTTTTCTCTCCTTGGTGGC			0	0	0	NA	Custom	Unknown	0	TOP	AACAGTTTCCTTCCAGTCCTATTCTGTCATGCTTTTCTCTCCTTGGTGGC[A/G]TTGAAGTGGCTATTTGCATTTTAGGGCTCTAGCTAGAAAATGATACTTTC	AACAGTTTCCTTCCAGTCCTATTCTGTCATGCTTTTCTCTCCTTGGTGGC[A/G]TTGAAGTGGCTATTTGCATTTTAGGGCTCTAGCTAGAAAATGATACTTTC	2255
1_35550354-0_B_U_2900283448	1_35550354	BOT	[T/C]	0019726580	AGACTTATTGTGGTGATCATTTCACAATATATATAAACATTGAATCATGT			0	0	0	NA	Custom	Unknown	0	BOT	AGACTTATTGTGGTGATCATTTCACAATATATATAAACATTGAATCATGT[T/C]ATACATCTGAAACTAATAN	NTATTAGTTTCAGATGTAT[A/G]ACATGATTCAATGTTTATATATATTGTGAAATGATCACCACAATAAGTCT	2255
1_35654375-0_B_U_2899894716	1_35654375	BOT	[T/C]	0017788890	GGAAAAGCTCCTGGAGGTATCTTCAGAAGAATGTCTTCTCTGATTAGCCC			0	0	0	NA	Custom	Unknown	0	BOT	GGAAAAGCTCCTGGAGGTATCTTCAGAAGAATGTCTTCTCTGATTAGCCC[T/C]ATGTGTTCATTCCAAAGGAGACATTAAGCCCCTTAGGTGTCCACATACCA	TGGTATGTGGACACCTAAGGGGCTTAATGTCTCCTTTGGAATGAACACAT[A/G]GGGCTAATCAGAGAAGACATTCTTCTGAAGATACCTCCAGGAGCTTTTCC	2255
1_35704709-0_B_U_2899995799	1_35704709	BOT	[T/C]	0096761393	GCCCCTTGAGTTTAAGTAAACTCCTGGAGATAGTGAAAGACAAAGCCTGG			0	0	0	NA	Custom	unknown	0	TOP	NC[A/G]CCAGGCTTTGTCTTTCACTATCTCCAGGAGTTTACTTAAACTCAAGGGGC	NC[A/G]CCAGGCTTTGTCTTTCACTATCTCCAGGAGTTTACTTAAACTCAAGGGGC	2255
1_35803323-0_B_U_2900002085	1_35803323	BOT	[T/G]	0099629380	TCAGGAATAAGACAAGGGTGTCCACCTTCACCACTATTATTCAGCATAGT			0	0	0	NA	Custom	Unknown	0	BOT	TCAGGAATAAGACAAGGGTGTCCACCTTCACCACTATTATTCAGCATAGT[T/G]CTGGAAGTCCTGGCTAN	NTAGCCAGGACTTCCAG[A/C]ACTATGCTGAATAATAGTGGTGAAGGTGGACACCCTTGTCTTATTCCTGA	2255
1_35907459-0_T_U_2899894719	1_35907459	TOP	[A/C]	0017606161	AGCAGGAAGGAGAAATTGCCAAGCAATAGATGGAACATGAGAGAAAACTC			0	0	0	NA	Custom	unknown	0	BOT	CCAGTATTCTCTGTCAGCCCCCCACCCATATTCAGTATTCATCCCTTCTT[T/G]GAGTTTTCTCTCATGTTCCATCTATTGCTTGGCAATTTCTCCTTCCTGCT	AGCAGGAAGGAGAAATTGCCAAGCAATAGATGGAACATGAGAGAAAACTC[A/C]AAGAAGGGATGAATACTGAATATGGGTGGGGGGCTGACAGAGAATACTGG	2255
1_35923239-0_B_U_2899894721	1_35923239	BOT	[G/C]	0039650866	TTGTCTTTGTGGCACCTAAGCGTGTGTTACAGGTGTTTCCCTAGGGTGGG	0003788400	TTGTCTTTGTGGCACCTAAGCGTGTGTTACAGGTGTTTCCCTAGGGTGGC	0	0	0	NA	Custom	Unknown	0	TOP	TGCTCTAGGAGTGGAGCAGCATCCCCCCAAAAGAAGGGGTGTCACCTGTC[C/G]CCACCCTAGGGAAACACCTGTAACACACGCTTAGGTGCCACAAAGACAAG	TGCTCTAGGAGTGGAGCAGCATCCCCCCAAAAGAAGGGGTGTCACCTGTC[C/G]CCACCCTAGGGAAACACCTGTAACACACGCTTAGGTGCCACAAAGACAAG	2255
1_3592799-0_B_U_2899893684	1_3592799	BOT	[T/C]	0006741188	ATGTGAACTTTTCCCCAGGTTTGGCAAAATGGTGCACTTGGCTTTAGTTG			0	0	0	NA	Custom	unknown	0	BOT	ATGTGAACTTTTCCCCAGGTTTGGCAAAATGGTGCACTTGGCTTTAGTTG[T/C]TCAGTTAACAGTTTGTCCCCCTTCCAGAAGGCTGGGTATTGTTTCCTCTC	GAGAGGAAACAATACCCAGCCTTCTGGAAGGGGGACAAACTGTTAACTGA[A/G]CAACTAAAGCCAAGTGCACCATTTTGCCAAACCTGGGGAAAAGTTCACAT	2255
1_3601450-0_B_U_2899893687	1_3601450	BOT	[T/G]	0090665443	TAGACACTGAACCCAGCACCAAGAATGCAGATGAAGCAGTACAATCTTCG			0	0	0	NA	Custom	Unknown	0	TOP	AAGTGTTCCGTTTGTTTATTTGTAGACTCTCAATGCCTTTAAGGGCAGAA[A/C]CGAAGATTGTACTGCTTCATCTGCATTCTTGGTGCTGGGTTCAGTGTCTA	AAGTGTTCCGTTTGTTTATTTGTAGACTCTCAATGCCTTTAAGGGCAGAA[A/C]CGAAGATTGTACTGCTTCATCTGCATTCTTGGTGCTGGGTTCAGTGTCTA	2255
1_36080549-0_T_U_2899894723	1_36080549	TOP	[A/G]	0027712927	ACTACCATGACATTGAATGGTTTGCCTTGGAAATGAACAGAGATCTTTCT			0	0	0	NA	Custom	unknown	0	BOT	CAAAACAAAAGAGTTCGAAATGCAGTACTTGGATGCAATCTCAAAAACAA[T/C]AGAAAGATCTCTGTTCATTTCCAAGGCAAACCATTCAATGTCATGGTAGT	ACTACCATGACATTGAATGGTTTGCCTTGGAAATGAACAGAGATCTTTCT[A/G]TTGTTTTTGAGATTGCATCCAAGTACTGCATTTCGAACTCTTTTGTTTTG	2255
1_36179053-0_T_U_2899894726	1_36179053	TOP	[A/G]	0082650100	AAGCAAACAGAGGCTTTCCAGGCTTCTCAGTGTTAAAGAATCCACCTGCC			0	0	0	NA	Custom	unknown	0	TOP	AAGCAAACAGAGGCTTTCCAGGCTTCTCAGTGTTAAAGAATCCACCTGCC[A/G]ATGCCGGAGACAAGGGTTTGATTCTTGGTCTGGGAAGATCCCACATGCCA	AAGCAAACAGAGGCTTTCCAGGCTTCTCAGTGTTAAAGAATCCACCTGCC[A/G]ATGCCGGAGACAAGGGTTTGATTCTTGGTCTGGGAAGATCCCACATGCCA	2255
1_36280256-0_B_U_2899894728	1_36280256	BOT	[T/C]	0045611213	GCCTGTGGGCACTAGCTTAAAAGAAAACTCTATTCTAGCCAAAATAAATG			0	0	0	NA	Custom	Unknown	0	BOT	GCCTGTGGGCACTAGCTTAAAAGAAAACTCTATTCTAGCCAAAATAAATG[T/C]TTGTCATTCCTCAAATATGTAATGCTCTCTCTTAAGTCTCCATACACCTG	CAGGTGTATGGAGACTTAAGAGAGAGCATTACATATTTGAGGAATGACAA[A/G]CATTTATTTTGGCTAGAATAGAGTTTTCTTTTAAGCTAGTGCCCACAGGC	2255
1_36359689-0_T_U_2899894730	1_36359689	TOP	[A/G]	0067724236	GCTTTCCATAGTGGACAATATGAAACTTACATGTTTCAAACATACTGTAT			0	0	0	NA	Custom	unknown	0	TOP	GCTTTCCATAGTGGACAATATGAAACTTACATGTTTCAAACATACTGTAT[A/G]TTTTTTAAACATATTTAAACTAAAAGTTTACTGTCTCACACTGGCCACAT	GCTTTCCATAGTGGACAATATGAAACTTACATGTTTCAAACATACTGTAT[A/G]TTTTTTAAACATATTTAAACTAAAAGTTTACTGTCTCACACTGGCCACAT	2255
1_36416938-0_T_U_2899894733	1_36416938	TOP	[A/G]	0088793498	ATGCATGGATGTGAGATTTGGACTATACAGAGGTTGAGTGCCAAAGAATT			0	0	0	NA	Custom	Unknown	0	BOT	TGTCCAAGGGACTCTCAAGAGTCTTACCCAGCACCCCAGTTTGAAAGTAT[T/C]AATTCTTTGGCACTCAACCTCTGTATAGTCCAAATCTCACATCCATGCAT	ATGCATGGATGTGAGATTTGGACTATACAGAGGTTGAGTGCCAAAGAATT[A/G]ATACTTTCAAACTGGGGTGCTGGGTAAGACTCTTGAGAGTCCCTTGGACA	2255
1_3642886-0_B_U_2899993891	1_3642886	BOT	[G/C]	0068735127	CTGTTCGCTGGGGAGGACGAATGAGCAGTGACGCCATGTTTTCGGGAGCG	0092649218	CTGTTCGCTGGGGAGGACGAATGAGCAGTGACGCCATGTTTTCGGGAGCC	0	0	0	NA	Custom	unknown	0	TOP	NA[C/G]GCTCCCGAAAACATGGCGTCACTGCTCATTCGTCCTCCCCAGCGAACAGT	NA[C/G]GCTCCCGAAAACATGGCGTCACTGCTCATTCGTCCTCCCCAGCGAACAGT	2255
1_36467156-0_T_U_2900282963	1_36467156	TOP	[A/G]	0025719839	TCAACAAAGGCCCAGGACAGCCAAAAGAAAATAAAAGAACCTTGAAACTT			0	0	0	NA	Custom	unknown	0	TOP	TCAACAAAGGCCCAGGACAGCCAAAAGAAAATAAAAGAACCTTGAAACTT[A/G]AAAGCCTGCCTATCAN	TCAACAAAGGCCCAGGACAGCCAAAAGAAAATAAAAGAACCTTGAAACTT[A/G]AAAGCCTGCCTATCAN	2255
1_36516588-0_T_U_2899894734	1_36516588	TOP	[A/G]	0003810989	ATTTTCATCATGTGGTTGTTTTGAAACCAGGGATGTATTTTGTTCACCTC			0	0	0	NA	Custom	unknown	0	TOP	ATTTTCATCATGTGGTTGTTTTGAAACCAGGGATGTATTTTGTTCACCTC[A/G]TTTATCATAAAATTGGTCAATTTCTATTTTTAATACTCTGAAATAGTTAT	ATTTTCATCATGTGGTTGTTTTGAAACCAGGGATGTATTTTGTTCACCTC[A/G]TTTATCATAAAATTGGTCAATTTCTATTTTTAATACTCTGAAATAGTTAT	2255
1_36552038-0_B_U_2899894739	1_36552038	BOT	[T/C]	0076657906	AGTCAGCATGCCAATGAAAGACAATATGTAGACCTGTTTAGTGTTAGTCA			0	0	0	NA	Custom	unknown	0	TOP	GCCTGGAGGATTACAAGTCCATGGGATTGCAAAGAGGCAGACATGACTCA[A/G]TGACTAACACTAAACAGGTCTACATATTGTCTTTCATTGGCATGCTGACT	GCCTGGAGGATTACAAGTCCATGGGATTGCAAAGAGGCAGACATGACTCA[A/G]TGACTAACACTAAACAGGTCTACATATTGTCTTTCATTGGCATGCTGACT	2255
1_36619714-0_T_U_2899894742	1_36619714	TOP	[A/C]	0044750140	ATCGACTATCCATAAAAAGCTCATCATGGTCGGAAACAATGTTCGTTCAG			0	0	0	NA	Custom	unknown	0	TOP	ATCGACTATCCATAAAAAGCTCATCATGGTCGGAAACAATGTTCGTTCAG[A/C]TGTTGGTCAACAATATAAACAGTCTTGTTTGGATCAGGTCTTCCATCTCT	ATCGACTATCCATAAAAAGCTCATCATGGTCGGAAACAATGTTCGTTCAG[A/C]TGTTGGTCAACAATATAAACAGTCTTGTTTGGATCAGGTCTTCCATCTCT	2255
1_36654454-0_T_U_2899894744	1_36654454	TOP	[A/G]	0026655261	TGATCAATCATGTTTGACTCTTTACAACCCCATGGACAGTAGCACACCAG			0	0	0	NA	Custom	Unknown	0	TOP	TGATCAATCATGTTTGACTCTTTACAACCCCATGGACAGTAGCACACCAG[A/G]CTTCCCTGTCCTTCACCTTCCCCGGAGTTTGCTCAAGCTCACATCCATTG	TGATCAATCATGTTTGACTCTTTACAACCCCATGGACAGTAGCACACCAG[A/G]CTTCCCTGTCCTTCACCTTCCCCGGAGTTTGCTCAAGCTCACATCCATTG	2255
1_36718774-0_B_U_2899894747	1_36718774	BOT	[G/C]	0071635868	AAGTAATGTCTTTGTTCAGTAGTTGAATCTGAGACATCTTGTCAGATCAG	0053668242	AAGTAATGTCTTTGTTCAGTAGTTGAATCTGAGACATCTTGTCAGATCAC	0	0	0	NA	Custom	Unknown	0	TOP	CACTTCCAAGGAGGCATTCATATTAAAGACTTTTTAGTCATCCTATTCAA[C/G]TGATCTGACAAGATGTCTCAGATTCAACTACTGAACAAAGACATTACTTC	CACTTCCAAGGAGGCATTCATATTAAAGACTTTTTAGTCATCCTATTCAA[C/G]TGATCTGACAAGATGTCTCAGATTCAACTACTGAACAAAGACATTACTTC	2255
1_36767876-0_T_U_2899894748	1_36767876	TOP	[A/G]	0066622979	CAGAGAGACAGATGTCTTCCTTAAAGTTCAAGCACATGTTATTGCGACAC			0	0	0	NA	Custom	unknown	0	TOP	CAGAGAGACAGATGTCTTCCTTAAAGTTCAAGCACATGTTATTGCGACAC[A/G]TGGGACATTCAAATTCAGCCTGATGGAAGCAGTGAGGACAAGTTTCCATT	CAGAGAGACAGATGTCTTCCTTAAAGTTCAAGCACATGTTATTGCGACAC[A/G]TGGGACATTCAAATTCAGCCTGATGGAAGCAGTGAGGACAAGTTTCCATT	2255
1_36817984-0_T_U_2899894750	1_36817984	TOP	[A/G]	0059769218	TGGACAATGTTCTTATCCTCATCAATACCCTGGTGTGTCAGACAGTAAAG			0	0	0	NA	Custom	Unknown	0	TOP	TGGACAATGTTCTTATCCTCATCAATACCCTGGTGTGTCAGACAGTAAAG[A/G]ATCTGTCTGCAATTCTGGAGACCCAGGTTCAACCCCTGAGTCGGGAAGAT	TGGACAATGTTCTTATCCTCATCAATACCCTGGTGTGTCAGACAGTAAAG[A/G]ATCTGTCTGCAATTCTGGAGACCCAGGTTCAACCCCTGAGTCGGGAAGAT	2255
1_36867167-0_T_U_2899894753	1_36867167	TOP	[A/G]	0045758173	GAGTTTTCCAGGCAAGGATACTGGAGTGGGTTTCCACCTCCTAGATAAAC			0	0	0	NA	Custom	unknown	0	BOT	TGATGGTAGCCATTCTGACTGGTGTGAGGTGATATTGTAGTTTTTATTTG[T/C]GTTTATCTAGGAGGTGGAAACCCACTCCAGTATCCTTGCCTGGAAAACTC	GAGTTTTCCAGGCAAGGATACTGGAGTGGGTTTCCACCTCCTAGATAAAC[A/G]CAAATAAAAACTACAATATCACCTCACACCAGTCAGAATGGCTACCATCA	2255
1_36917164-0_T_U_2899894755	1_36917164	TOP	[A/G]	0015806244	AGCACTGACTCAGTGGACTTGAGTTTGAGCAAGCTCCGGGAGCTGGTGAC			0	0	0	NA	Custom	Unknown	0	BOT	GTCTGACTCCTTGTGAACCCATGGGCTACAGCATGCCAGGCCTCCCTGTA[T/C]GTCACCAGCTCCCGGAGCTTGCTCAAACTCAAGTCCACTGAGTCAGTGCT	AGCACTGACTCAGTGGACTTGAGTTTGAGCAAGCTCCGGGAGCTGGTGAC[A/G]TACAGGGAGGCCTGGCATGCTGTAGCCCATGGGTTCACAAGGAGTCAGAC	2255
1_3692792-0_T_U_2899893690	1_3692792	TOP	[A/G]	0027632249	AACACATTCTGTTTCAAGCCTCAATTTTAAGATACTTGTAGGTTTTCACA			0	0	0	NA	Custom	unknown	0	TOP	AACACATTCTGTTTCAAGCCTCAATTTTAAGATACTTGTAGGTTTTCACA[A/G]TTTTTCTTCAAGGATAAAATTTCTGAGATTATGCCTATGACTGTTGAGGA	AACACATTCTGTTTCAAGCCTCAATTTTAAGATACTTGTAGGTTTTCACA[A/G]TTTTTCTTCAAGGATAAAATTTCTGAGATTATGCCTATGACTGTTGAGGA	2255
1_37016101-0_T_U_2899894757	1_37016101	TOP	[A/T]	0003687196	ACATTTGTAAGGTTACATTTGTGACCAGTCTTATTCTCATTTCAATCTTA	0046746959	ACATTTGTAAGGTTACATTTGTGACCAGTCTTATTCTCATTTCAATCTTT	0	0	0	NA	Custom	Unknown	0	BOT	GATTATAATCGTGATTTGAAAAGGGTAAAATATTTATCTAGTCCTTTGAC[A/T]AAGATTGAAATGAGAATAAGACTGGTCACAAATGTAACCTTACAAATGTA	TACATTTGTAAGGTTACATTTGTGACCAGTCTTATTCTCATTTCAATCTT[A/T]GTCAAAGGACTAGATAAATATTTTACCCTTTTCAAATCACGATTATAATC	2255
1_37066897-0_T_U_2899894759	1_37066897	TOP	[A/C]	0043607211	TACCAGGTACTATTTTAATAATTTTGCATATAGTAACACATTTGAATCTC			0	0	0	NA	Custom	unknown	0	BOT	CTTATTGTTTTCATCTGTAAAATGTAGATAACAATAATGTTCAAATATTA[T/G]GAGATTCAAATGTGTTACTATATGCAAAATTATTAAAATAGTACCTGGTA	TACCAGGTACTATTTTAATAATTTTGCATATAGTAACACATTTGAATCTC[A/C]TAATATTTGAACATTATTGTTATCTACATTTTACAGATGAAAACAATAAG	2255
1_37113811-0_B_U_2899894760	1_37113811	BOT	[T/C]	0007797211	GCCTATGCTCTCAGCAGCTTCAGTAGTGACTGACTTGAGACCCTATGGAC			0	0	0	NA	Custom	Unknown	0	BOT	GCCTATGCTCTCAGCAGCTTCAGTAGTGACTGACTTGAGACCCTATGGAC[T/C]ATAGCCCACCAGCCTCCTCTGTCCATGGGCTACGCCAGGCAAGAATACTG	CAGTATTCTTGCCTGGCGTAGCCCATGGACAGAGGAGGCTGGTGGGCTAT[A/G]GTCCATAGGGTCTCAAGTCAGTCACTACTGAAGCTGCTGAGAGCATAGGC	2255
1_37163660-0_B_U_2899894763	1_37163660	BOT	[T/C]	0080767505	TGATCTTAATTTTGTTATACTGATCCCCAAAGGCACTTCCTATTGTAAAA			0	0	0	NA	Custom	unknown	0	TOP	TGAACTTAATATTATTGCTTTCCAAAATATAGACCAATGCTTAATAGACT[A/G]TTTTACAATAGGAAGTGCCTTTGGGGATCAGTATAACAAAATTAAGATCA	TGAACTTAATATTATTGCTTTCCAAAATATAGACCAATGCTTAATAGACT[A/G]TTTTACAATAGGAAGTGCCTTTGGGGATCAGTATAACAAAATTAAGATCA	2255
1_37206224-0_B_U_2899894764	1_37206224	BOT	[T/C]	0096619476	AAAAACACTATCAAGAGAGAATAGAGTGCTATTCCAAGTCTAATAAGAAG			0	0	0	NA	Custom	Unknown	0	BOT	AAAAACACTATCAAGAGAGAATAGAGTGCTATTCCAAGTCTAATAAGAAG[T/C]GAAGGAAGTATTTTTAACCATAGGAATAGCATGATTTAATTTACAAATTC	GAATTTGTAAATTAAATCATGCTATTCCTATGGTTAAAAATACTTCCTTC[A/G]CTTCTTATTAGACTTGGAATAGCACTCTATTCTCTCTTGATAGTGTTTTT	2255
1_3728772-0_B_U_2900285100	1_3728772	BOT	[T/C]	0041712889	TCGATGCTTGTGACCCCAAAGACCCCGAGCTTCCTGCCAGTCTCTGCTTC			0	0	0	NA	Custom	Unknown	0	BOT	TCGATGCTTGTGACCCCAAAGACCCCGAGCTTCCTGCCAGTCTCTGCTTC[T/C]TN	NA[A/G]GAAGCAGAGACTGGCAGGAAGCTCGGGGTCTTTGGGGTCACAAGCATCGA	2255
1_37289565-0_T_U_2899894766	1_37289565	TOP	[A/G]	0082781281	GAGCAGAGGTAAAAAATCCTAAATCATTTAGGCATGTCCTGAACATTCCT			0	0	0	NA	Custom	unknown	0	TOP	GAGCAGAGGTAAAAAATCCTAAATCATTTAGGCATGTCCTGAACATTCCT[A/G]TGAGTTTAACGCTGAAGATGCATTTGTTACAAAATTGCTTGTCAATCTAC	GAGCAGAGGTAAAAAATCCTAAATCATTTAGGCATGTCCTGAACATTCCT[A/G]TGAGTTTAACGCTGAAGATGCATTTGTTACAAAATTGCTTGTCAATCTAC	2255
1_37339032-0_B_U_2899894769	1_37339032	BOT	[T/C]	0025616199	TTACAACTTTGCAAAATGTAGAAAACTCCACTCTCTGGCAGTCCACTGCA			0	0	0	NA	Custom	unknown	0	TOP	CTTATCCTTCCAACTCTTTGTTTTAATCTTGCTCATGAGATTTGCCTGCA[A/G]TGCAGTGGACTGCCAGAGAGTGGAGTTTTCTACATTTTGCAAAGTTGTAA	CTTATCCTTCCAACTCTTTGTTTTAATCTTGCTCATGAGATTTGCCTGCA[A/G]TGCAGTGGACTGCCAGAGAGTGGAGTTTTCTACATTTTGCAAAGTTGTAA	2255
1_37390298-0_T_U_2899894770	1_37390298	TOP	[A/C]	0015620283	GGAATGATTACTGGATGGCGACTAAGTAAGTTAACGGGTCACAGAGTGAG			0	0	0	NA	Custom	Unknown	0	TOP	GGAATGATTACTGGATGGCGACTAAGTAAGTTAACGGGTCACAGAGTGAG[A/C]TGAATAGGACCACATCTGACTGAGTCAAAGTCCTAGAGCCAAGACCAAAG	GGAATGATTACTGGATGGCGACTAAGTAAGTTAACGGGTCACAGAGTGAG[A/C]TGAATAGGACCACATCTGACTGAGTCAAAGTCCTAGAGCCAAGACCAAAG	2255
1_3742593-0_B_U_2899893695	1_3742593	BOT	[T/C]	0082695453	AATCTGCAGTGAACAAAAGATCTCCATGGAGCTTACATCTTAGTGGGTAG			0	0	0	NA	Custom	unknown	0	TOP	AGTCCATGGGGTCGGAAAGAGTCTCAGACACAACTGAGTGACTAACAGTT[A/G]CTACCCACTAAGATGTAAGCTCCATGGAGATCTTTTGTTCACTGCAGATT	AGTCCATGGGGTCGGAAAGAGTCTCAGACACAACTGAGTGACTAACAGTT[A/G]CTACCCACTAAGATGTAAGCTCCATGGAGATCTTTTGTTCACTGCAGATT	2255
1_37440652-0_T_U_2899894773	1_37440652	TOP	[A/C]	0005652213	TTACTGTTCTGACCCCACTTTATATTCTCTGTAAAGCAGCAAAGAACTTT			0	0	0	NA	Custom	Unknown	0	BOT	AGAGTAATCCTGGCAAAGAAAACAGTGAATATATTTTAGATACTAAAAAT[T/G]AAAGTTCTTTGCTGCTTTACAGAGAATATAAAGTGGGGTCAGAACAGTAA	TTACTGTTCTGACCCCACTTTATATTCTCTGTAAAGCAGCAAAGAACTTT[A/C]ATTTTTAGTATCTAAAATATATTCACTGTTTTCTTTGCCAGGATTACTCT	2255
1_37490970-0_B_U_2899894774	1_37490970	BOT	[T/A]	0005649480	ATTTTCCTTTTGAAGAACCACTTCGCTTAGTTCTCATTGATTCTAGAATT	0082704336	ATTTTCCTTTTGAAGAACCACTTCGCTTAGTTCTCATTGATTCTAGAATA	0	0	0	NA	Custom	unknown	0	BOT	CATTTTCCTTTTGAAGAACCACTTCGCTTAGTTCTCATTGATTCTAGAAT[A/T]ATTAAATTTTAAGTTAAATTAAAGGAACAAATATACCATATTCCTCATCT	AGATGAGGAATATGGTATATTTGTTCCTTTAATTTAACTTAAAATTTAAT[A/T]ATTCTAGAATCAATGAGAACTAAGCGAAGTGGTTCTTCAAAAGGAAAATG	2255
1_37541057-0_B_U_2899894778	1_37541057	BOT	[T/C]	0075790927	TTTGGGGGCAACCATATATAACTCTAGATGTATGGATCACTTTTTTACAT			0	0	0	NA	Custom	unknown	0	BOT	TTTGGGGGCAACCATATATAACTCTAGATGTATGGATCACTTTTTTACAT[T/C]GTTTTTACAAAAAAGAAAACTATTTTGTATAAATTTTACTTGGATTTTGA	TCAAAATCCAAGTAAAATTTATACAAAATAGTTTTCTTTTTTGTAAAAAC[A/G]ATGTAAAAAAGTGATCCATACATCTAGAGTTATATATGGTTGCCCCCAAA	2255
1_37546244-0_B_U_2899894781	1_37546244	BOT	[T/C]	0064618847	ATCTACTTCTGTTTTATTGACTATGCCAAAGCCTTTGAGTGTGTGGATCA			0	0	0	NA	Custom	Unknown	0	TOP	GTAAGATGATCTGATATTCCTATCACTTAAAGAATTTTCCACAGTTTGTC[A/G]TGATCCACACACTCAAAGGCTTTGGCATAGTCAATAAAACAGAAGTAGAT	GTAAGATGATCTGATATTCCTATCACTTAAAGAATTTTCCACAGTTTGTC[A/G]TGATCCACACACTCAAAGGCTTTGGCATAGTCAATAAAACAGAAGTAGAT	2255
1_37548667-0_B_U_2899894782	1_37548667	BOT	[G/C]	0079699209	CATTATTCATGAATTTTCACTAATATATTTGTGGGTTGCATTGAAGCTCG	0015753905	CATTATTCATGAATTTTCACTAATATATTTGTGGGTTGCATTGAAGCTCC	0	0	0	NA	Custom	unknown	0	BOT	ACATTATTCATGAATTTTCACTAATATATTTGTGGGTTGCATTGAAGCTC[C/G]GAGTCTGGAAATTACCAGAATCAAAATTATTCAAAGGTTAAATAATAATA	TATTATTATTTAACCTTTGAATAATTTTGATTCTGGTAATTTCCAGACTC[C/G]GAGCTTCAATGCAACCCACAAATATATTAGTGAAAATTCATGAATAATGT	2255
1_3755834-0_B_U_2899893696	1_3755834	BOT	[T/G]	0077741372	CAGGGGGTGACAGAGATGCTTAGAAAGAACATCAGTGCTCATTTTAAGCT			0	0	0	NA	Custom	Unknown	0	BOT	CAGGGGGTGACAGAGATGCTTAGAAAGAACATCAGTGCTCATTTTAAGCT[T/G]CAAAACTTCGTTTTTTGGTCTTCTAACTAAATAGTAGTCCTGGATCTCTG	CAGAGATCCAGGACTACTATTTAGTTAGAAGACCAAAAAACGAAGTTTTG[A/C]AGCTTAAAATGAGCACTGATGTTCTTTCTAAGCATCTCTGTCACCCCCTG	2255
1_37596646-0_B_U_2899894785	1_37596646	BOT	[T/C]	0082622220	GATCCTTTGGAAAACCAAGGATAGTGTGCAAGTTCACATACCTACATTTT			0	0	0	NA	Custom	unknown	0	TOP	CTACTAGATTAAACACATCCAGTAATTCTATGTTGCATACAAAATGCTGT[A/G]AAAATGTAGGTATGTGAACTTGCACACTATCCTTGGTTTTCCAAAGGATC	CTACTAGATTAAACACATCCAGTAATTCTATGTTGCATACAAAATGCTGT[A/G]AAAATGTAGGTATGTGAACTTGCACACTATCCTTGGTTTTCCAAAGGATC	2255
1_37642860-0_B_U_2899894786	1_37642860	BOT	[T/C]	0028605522	CCAGAATACTGGAGTGGGTAGCTGTTCCCTTCTCCAGGGAATCTTCCCAA			0	0	0	NA	Custom	Unknown	0	BOT	CCAGAATACTGGAGTGGGTAGCTGTTCCCTTCTCCAGGGAATCTTCCCAA[T/C]GCAGGGCTCAAACCCGCGTCTTCCACATTGCAGGCGGATTCTTTACCAAC	GTTGGTAAAGAATCCGCCTGCAATGTGGAAGACGCGGGTTTGAGCCCTGC[A/G]TTGGGAAGATTCCCTGGAGAAGGGAACAGCTACCCACTCCAGTATTCTGG	2255
1_37695185-0_B_U_2899894788	1_37695185	BOT	[T/C]	0059753938	TTCTCTCACAAGGCATTGTACTCTATGATTATATCTAAATTTATTTATAA			0	0	0	NA	Custom	unknown	0	BOT	TTCTCTCACAAGGCATTGTACTCTATGATTATATCTAAATTTATTTATAA[T/C]GCTTTCTTTAACTTTTTAAGAACTTTTTATCCTTTTTAACTTTTTAAAAA	TTTTTAAAAAGTTAAAAAGGATAAAAAGTTCTTAAAAAGTTAAAGAAAGC[A/G]TTATAAATAAATTTAGATATAATCATAGAGTACAATGCCTTGTGAGAGAA	2255
1_37745315-0_B_U_2900285224	1_37745315	BOT	[T/C]	0020704286	TGCCATATATTTGCATAAATCTCATTTACCATACTTTCCAGCTATCTGTA			0	0	0	NA	Custom	unknown	0	BOT	TGCCATATATTTGCATAAATCTCATTTACCATACTTTCCAGCTATCTGTA[T/C]TATACATTGTTCATTTGN	NCAAATGAACAATGTATA[A/G]TACAGATAGCTGGAAAGTATGGTAAATGAGATTTATGCAAATATATGGCA	2255
1_3785532-0_T_U_2900285229	1_3785532	TOP	[A/G]	0096706441	GGAGAGGGCAAAGGCTACCCAGTCCTCTGGCCTGGAGAATTCCATGGACT			0	0	0	NA	Custom	Unknown	0	TOP	GGAGAGGGCAAAGGCTACCCAGTCCTCTGGCCTGGAGAATTCCATGGACT[A/G]TATAGTCTN	GGAGAGGGCAAAGGCTACCCAGTCCTCTGGCCTGGAGAATTCCATGGACT[A/G]TATAGTCTN	2255
1_37884015-0_B_U_2900000060	1_37884015	BOT	[T/C]	0042629155	AGTTATTGTAAATAGTGCTGAAATGAACAATAGGATACATGTGTTTCTTT			0	0	0	NA	Custom	unknown	0	BOT	AGTTATTGTAAATAGTGCTGAAATGAACAATAGGATACATGTGTTTCTTT[T/C]AATTTTGGTTTTCTCAN	NTGAGAAAACCAAAATT[A/G]AAAGAAACACATGTATCCTATTGTTCATTTCAGCACTATTTACAATAACT	2255
1_37934399-0_B_U_2899894795	1_37934399	BOT	[T/C]	0087735598	CCTATTTATCAGCTCAGCAGATAAAGAATCTACCTGCAATGCAGGAGTCC			0	0	0	NA	Custom	Unknown	0	TOP	GCACTTGAATCCTTTCTCCAGGGGATCTTCCCTACCCAGGAATTGAGCTC[A/G]GGACTCCTGCATTGCAGGTAGATTCTTTATCTGCTGAGCTGATAAATAGG	GCACTTGAATCCTTTCTCCAGGGGATCTTCCCTACCCAGGAATTGAGCTC[A/G]GGACTCCTGCATTGCAGGTAGATTCTTTATCTGCTGAGCTGATAAATAGG	2255
1_3795034-0_B_U_2899993509	1_3795034	BOT	[T/C]	0032661590	CCTCTCTCTGAAATACTTTTGTTGTTTAGTCCCTAAACAACAACTCTTTT			0	0	0	NA	Custom	Unknown	0	TOP	NN[A/G]AAAAGAGTTGTTGTTTAGGGACTAAACAACAAAAGTATTTCAGAGAGAGG	NN[A/G]AAAAGAGTTGTTGTTTAGGGACTAAACAACAAAAGTATTTCAGAGAGAGG	2255
1_38031926-0_T_U_2899894798	1_38031926	TOP	[A/G]	0061771870	GTTGATGTTCACTCTTTCTACCTCCTGTTTGACCACTTCTAATTTGCCTT			0	0	0	NA	Custom	Unknown	0	TOP	GTTGATGTTCACTCTTTCTACCTCCTGTTTGACCACTTCTAATTTGCCTT[A/G]ATTCATGGACCTAACATTCCAGGTTCCCATGCAGTATTGCTCTTTACAGC	GTTGATGTTCACTCTTTCTACCTCCTGTTTGACCACTTCTAATTTGCCTT[A/G]ATTCATGGACCTAACATTCCAGGTTCCCATGCAGTATTGCTCTTTACAGC	2255
1_38083715-0_B_U_2899894800	1_38083715	BOT	[T/C]	0008669533	GCAAGGATATATTTTTGCCTGGTGACACATATGTCTGTGCTGTGGTTAGT			0	0	0	NA	Custom	unknown	0	BOT	GCAAGGATATATTTTTGCCTGGTGACACATATGTCTGTGCTGTGGTTAGT[T/C]GCTCAGTCGTGTCCGACTCTTCGGCCCCATGGACTGCAGCCTGCCAGGCT	AGCCTGGCAGGCTGCAGTCCATGGGGCCGAAGAGTCGGACACGACTGAGC[A/G]ACTAACCACAGCACAGACATATGTGTCACCAGGCAAAAATATATCCTTGC	2255
1_38132393-0_T_U_2899894802	1_38132393	TOP	[A/G]	0001799203	TGCATTCTTCTCTGGTTCCTGATTATGGAAGTAGGTCTTCGTAGTTGGTA			0	0	0	NA	Custom	Unknown	0	TOP	TGCATTCTTCTCTGGTTCCTGATTATGGAAGTAGGTCTTCGTAGTTGGTA[A/G]TGAAAATATTTCAAGCCTATAGTTACATGACAGGGTGATCTCTCTATGAA	TGCATTCTTCTCTGGTTCCTGATTATGGAAGTAGGTCTTCGTAGTTGGTA[A/G]TGAAAATATTTCAAGCCTATAGTTACATGACAGGGTGATCTCTCTATGAA	2255
1_38182152-0_B_U_2899995800	1_38182152	BOT	[T/C]	0090809218	ATGAGAAGTGGATTTGTGTATGATAAATATTTATATGCATCAATAGATAC			0	0	0	NA	Custom	Unknown	0	TOP	NC[A/G]GTATCTATTGATGCATATAAATATTTATCATACACAAATCCACTTCTCAT	NC[A/G]GTATCTATTGATGCATATAAATATTTATCATACACAAATCCACTTCTCAT	2255
1_38232264-0_T_U_2899894804	1_38232264	TOP	[A/G]	0064748255	CTATCTAGTTTAAATACATCAGTGAGTGCATGTCAGTCTCAAACTCATTT			0	0	0	NA	Custom	unknown	0	TOP	CTATCTAGTTTAAATACATCAGTGAGTGCATGTCAGTCTCAAACTCATTT[A/G]CTATGCTGCCTTCTTCTGATATTCATAGGAAATCCTCTGTGAGTATGTCT	CTATCTAGTTTAAATACATCAGTGAGTGCATGTCAGTCTCAAACTCATTT[A/G]CTATGCTGCCTTCTTCTGATATTCATAGGAAATCCTCTGTGAGTATGTCT	2255
1_38282729-0_T_U_2899894807	1_38282729	TOP	[A/G]	0042776591	CTTTGGAGAAATGTCTGTTTGGGTCTCCTGCCAATTTTTTATTTGATCTT			0	0	0	NA	Custom	Unknown	0	BOT	GTAACATTATGATTGTTTATTCATTATTTCATTAAACAAGAAGACTAACT[T/C]AAGATCAAATAAAAAATTGGCAGGAGACCCAAACAGACATTTCTCCAAAG	CTTTGGAGAAATGTCTGTTTGGGTCTCCTGCCAATTTTTTATTTGATCTT[A/G]AGTTAGTCTTCTTGTTTAATGAAATAATGAATAAACAATCATAATGTTAC	2255
1_38332674-0_T_U_2899894808	1_38332674	TOP	[A/T]	0002623499	AATAAAGTTTTCCACATAAGTCCTGAACTTTGGGTGTATCTATTTAGCTA	0059800244	AATAAAGTTTTCCACATAAGTCCTGAACTTTGGGTGTATCTATTTAGCTT	0	0	0	NA	Custom	unknown	0	TOP	GAATAAAGTTTTCCACATAAGTCCTGAACTTTGGGTGTATCTATTTAGCT[A/T]GTTTGAAATTCTTACTTGACAAATAAAACTGCACTTAATACATTCTTGTT	GAATAAAGTTTTCCACATAAGTCCTGAACTTTGGGTGTATCTATTTAGCT[A/T]GTTTGAAATTCTTACTTGACAAATAAAACTGCACTTAATACATTCTTGTT	2255
1_38380541-0_T_U_2899894810	1_38380541	TOP	[A/C]	0051686975	GAAAATGAGCAAATTCACAAAAAGAAAGAAACACGGATATAAAGACAGAG			0	0	0	NA	Custom	Unknown	0	TOP	GAAAATGAGCAAATTCACAAAAAGAAAGAAACACGGATATAAAGACAGAG[A/C]AGAATAGCAACTTAAACATACTAATCACCAAGAAAATAAAATAAAGATAA	GAAAATGAGCAAATTCACAAAAAGAAAGAAACACGGATATAAAGACAGAG[A/C]AGAATAGCAACTTAAACATACTAATCACCAAGAAAATAAAATAAAGATAA	2255
1_38432732-0_T_U_2899995801	1_38432732	TOP	[A/G]	0024717947	TGGGAAAAAAACATACATTTAGCTCTTATAAGCCAGTATGAACTGGCTCT			0	0	0	NA	Custom	unknown	0	BOT	NC[T/C]AGAGCCAGTTCATACTGGCTTATAAGAGCTAAATGTATGTTTTTTTCCCA	TGGGAAAAAAACATACATTTAGCTCTTATAAGCCAGTATGAACTGGCTCT[A/G]GN	2255
1_3847070-0_T_U_2899893698	1_3847070	TOP	[A/G]	0016608270	TCTGGCTTCACCCTGTGCAACTGTCTATTGGAAATGCTTTCAAGTGGGAG			0	0	0	NA	Custom	unknown	0	TOP	TCTGGCTTCACCCTGTGCAACTGTCTATTGGAAATGCTTTCAAGTGGGAG[A/G]AAAACAGTGTGATAGATGTCTTATTTTCCTCTATAGCTGGAAACAAAGCT	TCTGGCTTCACCCTGTGCAACTGTCTATTGGAAATGCTTTCAAGTGGGAG[A/G]AAAACAGTGTGATAGATGTCTTATTTTCCTCTATAGCTGGAAACAAAGCT	2255
1_38483424-0_B_U_2899894812	1_38483424	BOT	[T/C]	0006770976	GAGTCAACTCTTCGCATGAGGTGGCCAAAGTATTGTAGTTTCAGCTTCAG			0	0	0	NA	Custom	Unknown	0	BOT	GAGTCAACTCTTCGCATGAGGTGGCCAAAGTATTGTAGTTTCAGCTTCAG[T/C]ATCAATCCTTTCAATGAACATCCAGGACTGATCTCTTTTAGGATGGACTG	CAGTCCATCCTAAAAGAGATCAGTCCTGGATGTTCATTGAAAGGATTGAT[A/G]CTGAAGCTGAAACTACAATACTTTGGCCACCTCATGCGAAGAGTTGACTC	2255
1_38536538-0_B_U_2899894814	1_38536538	BOT	[T/A]	0075724490	CTTTAGCGTTTATTTTACTTGGGAGTGTTTTACTTTCTTTGCTATATAGT	0077700462	CTTTAGCGTTTATTTTACTTGGGAGTGTTTTACTTTCTTTGCTATATAGA	0	0	0	NA	Custom	unknown	0	BOT	TCTTTAGCGTTTATTTTACTTGGGAGTGTTTTACTTTCTTTGCTATATAG[A/T]TAAGTGTATTGCTGTTAAATTTGGAAAATTTCAGCGATTATTTCTTCAAA	TTTGAAGAAATAATCGCTGAAATTTTCCAAATTTAACAGCAATACACTTA[A/T]CTATATAGCAAAGAAAGTAAAACACTCCCAAGTAAAATAAACGCTAAAGA	2255
1_38587735-0_B_U_2899894817	1_38587735	BOT	[T/C]	0085804469	GGATGGCATCACTGACTGAATGGACATGAGTTTGAGCAAGCTCCAGGAGA			0	0	0	NA	Custom	Unknown	0	TOP	TCTCTGCGACCCCATGGACTACAGCATGCCCTGCTTCCCTGTCCTTCACT[A/G]TCTCCTGGAGCTTGCTCAAACTCATGTCCATTCAGTCAGTGATGCCATCC	TCTCTGCGACCCCATGGACTACAGCATGCCCTGCTTCCCTGTCCTTCACT[A/G]TCTCCTGGAGCTTGCTCAAACTCATGTCCATTCAGTCAGTGATGCCATCC	2255
1_38594763-0_B_U_2900285336	1_38594763	BOT	[T/C]	0043733121	AAAAGTTGGCTTAAAACTCAACATTAAGAAAACTAAGATCATGGCATTAA			0	0	0	NA	Custom	unknown	0	BOT	AAAAGTTGGCTTAAAACTCAACATTAAGAAAACTAAGATCATGGCATTAA[T/C]TCCCATCACTTN	NAAGTGATGGGA[A/G]TTAATGCCATGATCTTAGTTTTCTTAATGTTGAGTTTTAAGCCAACTTTT	2255
1_38687173-0_T_U_2899894819	1_38687173	TOP	[A/G]	0044692894	TACATATATCTCTACAGACCTTGATCAGAAAACAGCTTTCTCTATATTAA			0	0	0	NA	Custom	unknown	0	BOT	ACTCTGATTAAAAAGTAAGATACTTTAATAGATCTTAGAGAAATGTGGGA[T/C]TTAATATAGAGAAAGCTGTTTTCTGATCAAGGTCTGTAGAGATATATGTA	TACATATATCTCTACAGACCTTGATCAGAAAACAGCTTTCTCTATATTAA[A/G]TCCCACATTTCTCTAAGATCTATTAAAGTATCTTACTTTTTAATCAGAGT	2255
1_38788635-0_T_U_2899894820	1_38788635	TOP	[A/G]	0097748249	TAAAGAAAATTCTGTTTGACAACATTTGATTATATTAGATTACATACCTT			0	0	0	NA	Custom	unknown	0	TOP	TAAAGAAAATTCTGTTTGACAACATTTGATTATATTAGATTACATACCTT[A/G]ACTTAATGTGAAACAATAAATGCTTTCATACTTACTGTTTAAAATTATTT	TAAAGAAAATTCTGTTTGACAACATTTGATTATATTAGATTACATACCTT[A/G]ACTTAATGTGAAACAATAAATGCTTTCATACTTACTGTTTAAAATTATTT	2255
1_38888488-0_B_U_2900280088	1_38888488	BOT	[T/C]	0075635378	TGAGTTTTAAGCCATCTTTTTCACTCTCTGCTTTTACATTCAACAAGAGG			0	0	0	NA	Custom	unknown	0	TOP	NA[A/G]CCTCTTGTTGAATGTAAAAGCAGAGAGTGAAAAAGATGGCTTAAAACTCA	NA[A/G]CCTCTTGTTGAATGTAAAAGCAGAGAGTGAAAAAGATGGCTTAAAACTCA	2255
1_38938512-0_T_U_2899894822	1_38938512	TOP	[A/C]	0049616594	ATCAGAAGCTTGATCCTCATGTGGCCCAATTAACTGCATATTGTTCTTCA			0	0	0	NA	Custom	Unknown	0	TOP	ATCAGAAGCTTGATCCTCATGTGGCCCAATTAACTGCATATTGTTCTTCA[A/C]CTGCTGGTAGTGTAGTTGATTTATTTCTTTTCAGGTTGATATCTTTATAT	ATCAGAAGCTTGATCCTCATGTGGCCCAATTAACTGCATATTGTTCTTCA[A/C]CTGCTGGTAGTGTAGTTGATTTATTTCTTTTCAGGTTGATATCTTTATAT	2255
1_3897506-0_T_U_2899893703	1_3897506	TOP	[A/G]	0096780175	CAGCTGAGCGACTAACACGTTGCTATTTAGGTCACCGCAGAGCCCTGAGC			0	0	0	NA	Custom	unknown	0	BOT	TCATAAAAGATAAATTAGAATGAGAACCTCCTGTCCAGCGCGGGGAGCTC[T/C]GCTCAGGGCTCTGCGGTGACCTAAATAGCAACGTGTTAGTCGCTCAGCTG	CAGCTGAGCGACTAACACGTTGCTATTTAGGTCACCGCAGAGCCCTGAGC[A/G]GAGCTCCCCGCGCTGGACAGGAGGTTCTCATTCTAATTTATCTTTTATGA	2255
1_38986743-0_B_U_2899894825	1_38986743	BOT	[T/C]	0075695963	GTATATTGTCACATGTTTTCTGAAACAGGGCATGGAAAGACCACAGGTAT			0	0	0	NA	Custom	Unknown	0	TOP	TCAAGATTCCTCCTCTTGCCAGTGACTCCTCTCCCTCTCCATTTTCCTTT[A/G]ATACCTGTGGTCTTTCCATGCCCTGTTTCAGAAAACATGTGACAATATAC	TCAAGATTCCTCCTCTTGCCAGTGACTCCTCTCCCTCTCCATTTTCCTTT[A/G]ATACCTGTGGTCTTTCCATGCCCTGTTTCAGAAAACATGTGACAATATAC	2255
1_39037796-0_T_U_2900282269	1_39037796	TOP	[A/C]	0065735181	TTAGCAATGCTGAGCATCTGTTCATGTGTCTCTAAAGAGACATTTCTCCA			0	0	0	NA	Custom	unknown	0	BOT	NT[T/G]TGGAGAAATGTCTCTTTAGAGACACATGAACAGATGCTCAGCATTGCTAA	TTAGCAATGCTGAGCATCTGTTCATGTGTCTCTAAAGAGACATTTCTCCA[A/C]AN	2255
1_39137622-0_B_U_2899894829	1_39137622	BOT	[T/C]	0041666294	TTGGGATTCTCCAGGCAAGAATACTGGAAGTGGGTTGTCATTTCCTCCTC			0	0	0	NA	Custom	Unknown	0	TOP	GCAGGAGACACAGGAGATTCAAATCAACCCCTGGGTTGGGTAGATCCCCT[A/G]GAGGAGGAAATGACAACCCACTTCCAGTATTCTTGCCTGGAGAATCCCAA	GCAGGAGACACAGGAGATTCAAATCAACCCCTGGGTTGGGTAGATCCCCT[A/G]GAGGAGGAAATGACAACCCACTTCCAGTATTCTTGCCTGGAGAATCCCAA	2255
1_39189594-0_T_U_2900284957	1_39189594	TOP	[A/G]	0032684969	AGAGGGTAAAGTGTCTGCCCACCATGTAGGAGACCCGAGTTGGATCCCTG			0	0	0	NA	Custom	Unknown	0	TOP	AGAGGGTAAAGTGTCTGCCCACCATGTAGGAGACCCGAGTTGGATCCCTG[A/G]GTCAGGAAGAN	AGAGGGTAAAGTGTCTGCCCACCATGTAGGAGACCCGAGTTGGATCCCTG[A/G]GTCAGGAAGAN	2255
1_39239753-0_T_U_2899894830	1_39239753	TOP	[A/G]	0004758876	TTCTGCACCATTATGACAAAATTCATAAAGACTCTACCAGTAATTCACAT			0	0	0	NA	Custom	unknown	0	TOP	TTCTGCACCATTATGACAAAATTCATAAAGACTCTACCAGTAATTCACAT[A/G]TTATATTATTTTCAAGTGCAAAAGTTTGCTCTTTACATTTAGAAAAATAT	TTCTGCACCATTATGACAAAATTCATAAAGACTCTACCAGTAATTCACAT[A/G]TTATATTATTTTCAAGTGCAAAAGTTTGCTCTTTACATTTAGAAAAATAT	2255
1_39289700-0_B_U_2899894832	1_39289700	BOT	[T/G]	0091629536	CCAACTGTCTGTTAGATTTCCTCCAGTGGCTAGACTTTGGGAAATGCAGA			0	0	0	NA	Custom	Unknown	0	BOT	CCAACTGTCTGTTAGATTTCCTCCAGTGGCTAGACTTTGGGAAATGCAGA[T/G]TTCCCAGGCATATAGGGTCTGGACAGATTTTGAGAGAGATAATGATAATA	TATTATCATTATCTCTCTCAAAATCTGTCCAGACCCTATATGCCTGGGAA[A/C]TCTGCATTTCCCAAAGTCTAGCCACTGGAGGAAATCTAACAGACAGTTGG	2255
1_39340156-0_T_U_2900000532	1_39340156	TOP	[A/G]	0068701843	TCTTGTCTGAATTTGAAGCTTGAAACTATGGCAACCATGAGAGAAACAGT			0	0	0	NA	Custom	Unknown	0	TOP	TCTTGTCTGAATTTGAAGCTTGAAACTATGGCAACCATGAGAGAAACAGT[A/G]AGGCTCTTGAGAAGACN	TCTTGTCTGAATTTGAAGCTTGAAACTATGGCAACCATGAGAGAAACAGT[A/G]AGGCTCTTGAGAAGACN	2255
1_39390294-0_T_U_2899894835	1_39390294	TOP	[A/G]	0001617930	GGTAAGGATATGAATGAAACCAAGAAGACATAGGTGGAAAGATTGATCTT			0	0	0	NA	Custom	unknown	0	BOT	ATTTCTTTTTATCTTCATTTTTATATACCTCCATCCTTGCCTAAAACCCT[T/C]AAGATCAATCTTTCCACCTATGTCTTCTTGGTTTCATTCATATCCTTACC	GGTAAGGATATGAATGAAACCAAGAAGACATAGGTGGAAAGATTGATCTT[A/G]AGGGTTTTAGGCAAGGATGGAGGTATATAAAAATGAAGATAAAAAGAAAT	2255
1_39440187-0_T_U_2899894837	1_39440187	TOP	[A/T]	0087717354	TAATTTTATTGTCATTAAGTATTCCTTATGACCATCAGATTATCACAACA	0007711155	TAATTTTATTGTCATTAAGTATTCCTTATGACCATCAGATTATCACAACT	0	0	0	NA	Custom	Unknown	0	BOT	AGTATAAAATTTCACTTTGTATTGAGTTTATGTTTATACTTACCTCAGTG[A/T]GTTGTGATAATCTGATGGTCATAAGGAATACTTAATGACAATAAAATTAA	TTAATTTTATTGTCATTAAGTATTCCTTATGACCATCAGATTATCACAAC[A/T]CACTGAGGTAAGTATAAACATAAACTCAATACAAAGTGAAATTTTATACT	2255
1_3947323-0_T_U_2900000392	1_3947323	TOP	[A/G]	0009798426	AGCTGTTATTCTGAGAGATGATTGACCCTCCAGGATCTCAATCTAGCTTG			0	0	0	NA	Custom	unknown	0	TOP	AGCTGTTATTCTGAGAGATGATTGACCCTCCAGGATCTCAATCTAGCTTG[A/G]AGATGGGTAGATGGGTAGN	AGCTGTTATTCTGAGAGATGATTGACCCTCCAGGATCTCAATCTAGCTTG[A/G]AGATGGGTAGATGGGTAGN	2255
1_39538772_modl19A_ilmnfwd-0_T_F_2901237524	1_39538772_modl19A_ilmnfwd	TOP	[A/G]	0007603523	GGAATTTGCAATTATAAGTTGTTTAAAGTAAATGCTTTAAGGAATGTGAG			0	0	0	NA	Custom	Unknown	0	TOP	GGAATTTGCAATTATAAGTTGTTTAAAGTAAATGCTTTAAGGAATGTGAG[A/G]TCAGGNATTCTAGAGGCAAGGGAATCCTGTCTCAAGTCTGGTCAACATGAA	GGAATTTGCAATTATAAGTTGTTTAAAGTAAATGCTTTAAGGAATGTGAG[A/G]TCAGGNATTCTAGAGGCAAGGGAATCCTGTCTCAAGTCTGGTCAACATGAA	2255
1_39538772_modl19G_ilmnfwd-0_T_F_2901237525	1_39538772_modl19G_ilmnfwd	TOP	[A/G]	0042654973	GGAATTTGCAATTATAAGTTGTTTAAAGTAAGTGCTTTAAGGAATGTGAG			0	0	0	NA	Custom	unknown	0	TOP	GGAATTTGCAATTATAAGTTGTTTAAAGTAAGTGCTTTAAGGAATGTGAG[A/G]TCAGGNATTCTAGAGGCAAGGGAATCCTGTCTCAAGTCTGGTCAACATGAA	GGAATTTGCAATTATAAGTTGTTTAAAGTAAGTGCTTTAAGGAATGTGAG[A/G]TCAGGNATTCTAGAGGCAAGGGAATCCTGTCTCAAGTCTGGTCAACATGAA	2255
1_39538772_modl20T_ilmnrev-0_B_R_2901237527	1_39538772_modl20T_ilmnrev	BOT	[T/C]	0040787542	TTCATGTTGACCAGACTTGAGACAGGATTCTCTTGCCTCTAGAATCCTGA			0	0	0	NA	Custom	unknown	0	BOT	TTCATGTTGACCAGACTTGAGACAGGATTCTCTTGCCTCTAGAATCCTGA[T/C]CTCACNATTCCTTAAAGCACTTACTTTAAACAACTTATAATTGCAAATTCC	GGAATTTGCAATTATAAGTTGTTTAAAGTAAGTGCTTTAAGGAATNGTGAG[A/G]TCAGGATTCTAGAGGCAAGAGAATCCTGTCTCAAGTCTGGTCAACATGAA	2255
1_39588755-0_T_U_2900005029	1_39588755	TOP	[A/G]	0080614354	TATTAAATAAAGGAGGCTTATGGGCACATAAATGATATAATATTTCCATT			0	0	0	NA	Custom	Unknown	0	TOP	TATTAAATAAAGGAGGCTTATGGGCACATAAATGATATAATATTTCCATT[A/G]TGTATTTATAGTAATN	TATTAAATAAAGGAGGCTTATGGGCACATAAATGATATAATATTTCCATT[A/G]TGTATTTATAGTAATN	2255
1_39639191-0_T_U_2899894838	1_39639191	TOP	[A/C]	0089669309	TCAGATATGCAGATGACACGACCCTTATGACAGACATTGAAGAGGAACTA			0	0	0	NA	Custom	unknown	0	TOP	TCAGATATGCAGATGACACGACCCTTATGACAGACATTGAAGAGGAACTA[A/C]AAAGCCTCTTGATGAAAGTGAAAGAGGAGAGTGAAAAAGTTGGCTTAAAG	TCAGATATGCAGATGACACGACCCTTATGACAGACATTGAAGAGGAACTA[A/C]AAAGCCTCTTGATGAAAGTGAAAGAGGAGAGTGAAAAAGTTGGCTTAAAG	2255
1_39688396-0_B_U_2899894841	1_39688396	BOT	[T/C]	0003804281	GAAAGGTTGATATGACACTCTTGACCTTCAGGGATCCCTGGATGGCCAAC			0	0	0	NA	Custom	Unknown	0	TOP	AAGAAATACACTTAACAGCTGCTCAACTACCTTGTCCTTAAGAAAATCAT[A/G]GTTGGCCATCCAGGGATCCCTGAAGGTCAAGAGTGTCATATCAACCTTTC	AAGAAATACACTTAACAGCTGCTCAACTACCTTGTCCTTAAGAAAATCAT[A/G]GTTGGCCATCCAGGGATCCCTGAAGGTCAAGAGTGTCATATCAACCTTTC	2255
1_39738514-0_B_U_2899894842	1_39738514	BOT	[T/C]	0052758138	TGGTGATCGCAGCCATGAAATTAAAAGATGCTTGCTCCTTGAAAGAAAAG			0	0	0	NA	Custom	unknown	0	BOT	TGGTGATCGCAGCCATGAAATTAAAAGATGCTTGCTCCTTGAAAGAAAAG[T/C]TATGACAAACCTTGACAGCATATTAAAAAGCAGAGACATTACTCTGCCAA	TTGGCAGAGTAATGTCTCTGCTTTTTAATATGCTGTCAAGGTTTGTCATA[A/G]CTTTTCTTTCAAGGAGCAAGCATCTTTTAATTTCATGGCTGCGATCACCA	2255
1_39787292-0_B_U_2899894844	1_39787292	BOT	[T/C]	0088674302	GATTTTCCATCATGCACTATGATCAGCTTTATCTATATTCTCTTGCCCTT			0	0	0	NA	Custom	Unknown	0	BOT	GATTTTCCATCATGCACTATGATCAGCTTTATCTATATTCTCTTGCCCTT[T/C]TTCCCCCATATCCATTTCTAATAGACTGAAAAATCTGTGAAGAGGGAATG	CATTCCCTCTTCACAGATTTTTCAGTCTATTAGAAATGGATATGGGGGAA[A/G]AAGGGCAAGAGAATATAGATAAAGCTGATCATAGTGCATGATGGAAAATC	2255
1_39836991-0_T_U_2899894847	1_39836991	TOP	[A/G]	0081686431	AAAGAGGACCACATCAAGACCCTTTGTAATTAATATGGCAAAGATTTAAC			0	0	0	NA	Custom	unknown	0	BOT	TTTAGACAACTAGTTGATTTTCTTTATCTGCATCTAGTATTTTCTCCCCA[T/C]GTTAAATCTTTGCCATATTAATTACAAAGGGTCTTGATGTGGTCCTCTTT	AAAGAGGACCACATCAAGACCCTTTGTAATTAATATGGCAAAGATTTAAC[A/G]TGGGGAGAAAATACTAGATGCAGATAAAGAAAATCAACTAGTTGTCTAAA	2255
1_39886526-0_T_U_2899894849	1_39886526	TOP	[A/G]	0053769147	TCTGTTGCTGAAATTATATCTCCATTTCTTCAACTCTAAATATCTATGCT			0	0	0	NA	Custom	Unknown	0	BOT	AACATATATTGTATAGAAAGGAGTACATAAGTTTAACATATTTATAAAAA[T/C]AGCATAGATATTTAGAGTTGAAGAAATGGAGATATAATTTCAGCAACAGA	TCTGTTGCTGAAATTATATCTCCATTTCTTCAACTCTAAATATCTATGCT[A/G]TTTTTATAAATATGTTAAACTTATGTACTCCTTTCTATACAATATATGTT	2255
1_39937069-0_B_U_2899894850	1_39937069	BOT	[T/C]	0040767989	AAACTTGGTTCCTGAGATCATCTTTAGAGACCTCTAGCACCAGTAAAATC			0	0	0	NA	Custom	unknown	0	BOT	AAACTTGGTTCCTGAGATCATCTTTAGAGACCTCTAGCACCAGTAAAATC[T/C]TTCATATTGAGCATCGATATTTAGCCTGCAAAAGTGGAAAATTTCCCTCC	GGAGGGAAATTTTCCACTTTTGCAGGCTAAATATCGATGCTCAATATGAA[A/G]GATTTTACTGGTGCTAGAGGTCTCTAAAGATGATCTCAGGAACCAAGTTT	2255
1_3997546-0_T_U_2899893705	1_3997546	TOP	[C/G]	0038716990	CACACAAACCTGACCTTGTCTTCTCCCAGCAAAGAGACAATCAAATGCTC	0027794543	CACACAAACCTGACCTTGTCTTCTCCCAGCAAAGAGACAATCAAATGCTG	0	0	0	NA	Custom	Unknown	0	BOT	TTTATTGAATATTACTCCTCTGACTATTAACATTTTCCTTTTAAAAATGG[C/G]AGCATTTGATTGTCTCTTTGCTGGGAGAAGACAAGGTCAGGTTTGTGTGG	CCACACAAACCTGACCTTGTCTTCTCCCAGCAAAGAGACAATCAAATGCT[C/G]CCATTTTTAAAAGGAAAATGTTAATAGTCAGAGGAGTAATATTCAATAAA	2255
1_39987578-0_B_U_2899894852	1_39987578	BOT	[T/G]	0060632112	TTCAACAAATGTGTGATACAACTTGCCAGTTAAGTCATCTGAGCCTTAAG			0	0	0	NA	Custom	unknown	0	BOT	TTCAACAAATGTGTGATACAACTTGCCAGTTAAGTCATCTGAGCCTTAAG[T/G]TTTCTCCATTGAAGCTTTAAAATTATAAATTTATATTATAATAGGTATAG	CTATACCTATTATAATATAAATTTATAATTTTAAAGCTTCAATGGAGAAA[A/C]CTTAAGGCTCAGATGACTTAACTGGCAAGTTGTATCACACATTTGTTGAA	2255
1_40037511-0_B_U_2899894855	1_40037511	BOT	[T/C]	0064675129	GCATCAGGGTCTTTTCCAAGGAGTCAGTTCTTCACACCAGGGGGCCAAAA			0	0	0	NA	Custom	Unknown	0	TOP	CAGTCCTCAATATTCATTGGAAGGATGGATGCTGAAGCTGAAACTCCAAT[A/G]TTTTGGCCCCCTGGTGTGAAGAACTGACTCCTTGGAAAAGACCCTGATGC	CAGTCCTCAATATTCATTGGAAGGATGGATGCTGAAGCTGAAACTCCAAT[A/G]TTTTGGCCCCCTGGTGTGAAGAACTGACTCCTTGGAAAAGACCCTGATGC	2255
1_40191136-0_B_U_2899894859	1_40191136	BOT	[T/C]	0061670831	TGGGTCTGCAGACTCTTCATGCATGGGTGTGAAGGTACCCTGGAAGACTT			0	0	0	NA	Custom	Unknown	0	TOP	TGCACACACATGTATATATATTCGGAAATTATATCTTCCATTTCAGGGAA[A/G]AAGTCTTCCAGGGTACCTTCACACCCATGCATGAAGAGTCTGCAGACCCA	TGCACACACATGTATATATATTCGGAAATTATATCTTCCATTTCAGGGAA[A/G]AAGTCTTCCAGGGTACCTTCACACCCATGCATGAAGAGTCTGCAGACCCA	2255
1_40241630-0_B_U_2899894861	1_40241630	BOT	[T/C]	0045694582	GCATGCCAGTCTTCCCTGTCCTTCACCATCTCTGAATATGCTCCAGCTCA			0	0	0	NA	Custom	Unknown	0	TOP	GAGGGCGACAGAGGATGAAATGGTGGGATGGTGTCATCGCCTCAATGGAC[A/G]TGAGCTGGAGCATATTCAGAGATGGTGAAGGACAGGGAAGACTGGCATGC	GAGGGCGACAGAGGATGAAATGGTGGGATGGTGTCATCGCCTCAATGGAC[A/G]TGAGCTGGAGCATATTCAGAGATGGTGAAGGACAGGGAAGACTGGCATGC	2255
1_40292595-0_T_U_2900280089	1_40292595	TOP	[A/G]	0009712478	CTTCCTTTTTACATTCCAGTCCCCTGTAATGAAAAGGACATCTTTTTTGG			0	0	0	NA	Custom	Unknown	0	BOT	NA[T/C]CCAAAAAAGATGTCCTTTTCATTACAGGGGACTGGAATGTAAAAAGGAAG	CTTCCTTTTTACATTCCAGTCCCCTGTAATGAAAAGGACATCTTTTTTGG[A/G]TN	2255
1_40371368-0_T_U_2899894862	1_40371368	TOP	[A/G]	0007769986	CTGTTTCCACTGTTTCCCCATCTATCTTCCATGAAGTAATGGGATGCCAT			0	0	0	NA	Custom	unknown	0	TOP	CTGTTTCCACTGTTTCCCCATCTATCTTCCATGAAGTAATGGGATGCCAT[A/G]ATCTTAGTTTTCTGAATGCTGAGCTTTAAGTCAACTTTTTCACTCTCCTC	CTGTTTCCACTGTTTCCCCATCTATCTTCCATGAAGTAATGGGATGCCAT[A/G]ATCTTAGTTTTCTGAATGCTGAGCTTTAAGTCAACTTTTTCACTCTCCTC	2255
1_40435876-0_B_U_2900283417	1_40435876	BOT	[T/C]	0026646242	CCAGATGCCATGATCTTACAGACTGTCAATTTGGACCAAACTCATTTGGC			0	0	0	NA	Custom	Unknown	0	BOT	CCAGATGCCATGATCTTACAGACTGTCAATTTGGACCAAACTCATTTGGC[T/C]AGTTATTTTATAN	NTATAAAATAACT[A/G]GCCAAATGAGTTTGGTCCAAATTGACAGTCTGTAAGATCATGGCATCTGG	2255
1_40485143-0_B_U_2899894866	1_40485143	BOT	[T/A]	0038639549	TTGCTATGAAGATATGGGACTAGATGCAATGATCTTAGTTTTCTGAATGT	0004748225	TTGCTATGAAGATATGGGACTAGATGCAATGATCTTAGTTTTCTGAATGA	0	0	0	NA	Custom	unknown	0	BOT	TTTGCTATGAAGATATGGGACTAGATGCAATGATCTTAGTTTTCTGAATG[A/T]TGAATTTTAAGCCAACTTTTTCACTTTCGTCAAGAGGCTCTTTAGTTCTT	AAGAACTAAAGAGCCTCTTGACGAAAGTGAAAAAGTTGGCTTAAAATTCA[A/T]CATTCAGAAAACTAAGATCATTGCATCTAGTCCCATATCTTCATAGCAAA	2255
1_40534535-0_T_U_2899995802	1_40534535	TOP	[A/G]	0002682321	AGGAACCAGAGATCAAATTGCCAACATCCACTGTATCATAGAAAAACCAA			0	0	0	NA	Custom	Unknown	0	BOT	NC[T/C]TTGGTTTTTCTATGATACAGTGGATGTTGGCAATTTGATCTCTGGTTCCT	AGGAACCAGAGATCAAATTGCCAACATCCACTGTATCATAGAAAAACCAA[A/G]GN	2255
1_40633285-0_T_U_2899894869	1_40633285	TOP	[A/G]	0099772270	AAGCAGTACATTTTCCTAACTGTTGTGCTTTCTCAAGCAGCCATGTCAGT			0	0	0	NA	Custom	Unknown	0	BOT	GAAGGACATATCCTTCAGTTAACCCAAGAGCCTCACAGACCTTAGCCTGT[T/C]ACTGACATGGCTGCTTGAGAAAGCACAACAGTTAGGAAAATGTACTGCTT	AAGCAGTACATTTTCCTAACTGTTGTGCTTTCTCAAGCAGCCATGTCAGT[A/G]ACAGGCTAAGGTCTGTGAGGCTCTTGGGTTAACTGAAGGATATGTCCTTC	2255
1_40687774-0_T_U_2900003003	1_40687774	TOP	[A/T]	0059621124	CTGAGTTGTTGATACCATCCAAACATCTCATCCTCTGTCGTCATCCTTCA	0085690579	CTGAGTTGTTGATACCATCCAAACATCTCATCCTCTGTCGTCATCCTTCT	0	0	0	NA	Custom	unknown	0	TOP	ACTGAGTTGTTGATACCATCCAAACATCTCATCCTCTGTCGTCATCCTTC[A/T]GCTCATCCTTCTCCTCCTGN	ACTGAGTTGTTGATACCATCCAAACATCTCATCCTCTGTCGTCATCCTTC[A/T]GCTCATCCTTCTCCTCCTGN	2255
1_40737818-0_B_U_2899894870	1_40737818	BOT	[T/C]	0008747147	AGTGGCAGATTTTATTTTGGGGGGCTCCAAAATAAAATGGTGACTGCAGC			0	0	0	NA	Custom	unknown	0	BOT	AGTGGCAGATTTTATTTTGGGGGGCTCCAAAATAAAATGGTGACTGCAGC[T/C]ATGAAATTAAAAGATGCTTACTCCTTGGAAGAAAAGTTATGACCAACCTA	TAGGTTGGTCATAACTTTTCTTCCAAGGAGTAAGCATCTTTTAATTTCAT[A/G]GCTGCAGTCACCATTTTATTTTGGAGCCCCCCAAAATAAAATCTGCCACT	2255
1_4076656-0_T_U_2899893707	1_4076656	TOP	[A/G]	0089668128	TTAGCGAAGTTTGCTAAACAAGCTGGAAGGGAGCATAAGAACAGTTTTTC			0	0	0	NA	Custom	Unknown	0	BOT	ATTAAACAGGCCACGTGCAAACCCCCCAATTAGGTTGTGGTCACAACTCA[T/C]GAAAAACTGTTCTTATGCTCCCTTCCAGCTTGTTTAGCAAACTTCGCTAA	TTAGCGAAGTTTGCTAAACAAGCTGGAAGGGAGCATAAGAACAGTTTTTC[A/G]TGAGTTGTGACCACAACCTAATTGGGGGGTTTGCACGTGGCCTGTTTAAT	2255
1_40840935-0_T_U_2899894872	1_40840935	TOP	[A/G]	0061742216	TTATTGTATAGAAGTGGTTTTTATTTTCTATTCTTGCCTGGAGAATCCCA			0	0	0	NA	Custom	unknown	0	TOP	TTATTGTATAGAAGTGGTTTTTATTTTCTATTCTTGCCTGGAGAATCCCA[A/G]TGGACAGAAGAGCCTGGCAGGCTATAGTCCATAGGATAGCAAAGAGTCGG	TTATTGTATAGAAGTGGTTTTTATTTTCTATTCTTGCCTGGAGAATCCCA[A/G]TGGACAGAAGAGCCTGGCAGGCTATAGTCCATAGGATAGCAAAGAGTCGG	2255
1_40889468-0_T_U_2900005287	1_40889468	TOP	[A/G]	0043735200	GAATTTTTAGTGTCTTCTATAAAATAATCACATTCTATATAGTCAATCAC			0	0	0	NA	Custom	unknown	0	TOP	GAATTTTTAGTGTCTTCTATAAAATAATCACATTCTATATAGTCAATCAC[A/G]TTCTATATAGAN	GAATTTTTAGTGTCTTCTATAAAATAATCACATTCTATATAGTCAATCAC[A/G]TTCTATATAGAN	2255
1_40939585-0_T_U_2899995803	1_40939585	TOP	[A/G]	0078775591	TATGTAAAATAAATCCACAATAACAATGTTAAAAGGAAAACAAAATCAAT			0	0	0	NA	Custom	unknown	0	BOT	NC[T/C]ATTGATTTTGTTTTCCTTTTAACATTGTTATTGTGGATTTATTTTACATA	TATGTAAAATAAATCCACAATAACAATGTTAAAAGGAAAACAAAATCAAT[A/G]GN	2255
1_4096336-0_B_U_2899893709	1_4096336	BOT	[T/C]	0022646907	AGCTGGTAATTTTGCAACAAGAAGATGAGCGGAGAGTTTCACAAGGGGGA			0	0	0	NA	Custom	Unknown	0	TOP	CTCGCTGTAGACGTCTCCACAGTGGGCTGCACTCCCCTGGCTTCATCAAC[A/G]TCCCCCTTGTGAAACTCTCCGCTCATCTTCTTGTTGCAAAATTACCAGCT	CTCGCTGTAGACGTCTCCACAGTGGGCTGCACTCCCCTGGCTTCATCAAC[A/G]TCCCCCTTGTGAAACTCTCCGCTCATCTTCTTGTTGCAAAATTACCAGCT	2255
1_40988308-0_B_U_2899894875	1_40988308	BOT	[T/G]	0089683135	CCCAGCAATCTTGATTCCAGCTTGTGCTTCATCCAGCCCAGCATTTCTCA			0	0	0	NA	Custom	unknown	0	TOP	AAGCCTGTATATTGTCACCCTGCTTATTTAACTTATATACAGAGTACATC[A/C]TGAGAAATGCTGGGCTGGATGAAGCACAAGCTGGAATCAAGATTGCTGGG	AAGCCTGTATATTGTCACCCTGCTTATTTAACTTATATACAGAGTACATC[A/C]TGAGAAATGCTGGGCTGGATGAAGCACAAGCTGGAATCAAGATTGCTGGG	2255
1_41050085-0_B_U_2899894876	1_41050085	BOT	[T/C]	0070688169	CTGTTTCCCCATCTATTTGCCGTGAAGGGATGGGGCCAGATCTTAGTTTT			0	0	0	NA	Custom	Unknown	0	BOT	CTGTTTCCCCATCTATTTGCCGTGAAGGGATGGGGCCAGATCTTAGTTTT[T/C]TGAATGTTGAGCTTTAAGCCAACTTTTTCTCTCTCCTCTTTCACTTTCAT	ATGAAAGTGAAAGAGGAGAGAGAAAAAGTTGGCTTAAAGCTCAACATTCA[A/G]AAAACTAAGATCTGGCCCCATCCCTTCACGGCAAATAGATGGGGAAACAG	2255
1_41087046-0_T_U_2899894880	1_41087046	TOP	[A/T]	0017665132	AGTGTGAATGTATTAGAATGCCTGGAAATTAGAATGTACTGAGTAAATAA	0097755990	AGTGTGAATGTATTAGAATGCCTGGAAATTAGAATGTACTGAGTAAATAT	0	0	0	NA	Custom	Unknown	0	TOP	TAGTGTGAATGTATTAGAATGCCTGGAAATTAGAATGTACTGAGTAAATA[A/T]GTCTTTAGCAACTAATATTAAATTTAATAAATATTTATTATGTAGAAGAT	TAGTGTGAATGTATTAGAATGCCTGGAAATTAGAATGTACTGAGTAAATA[A/T]GTCTTTAGCAACTAATATTAAATTTAATAAATATTTATTATGTAGAAGAT	2255
1_41188531-0_T_U_2899894882	1_41188531	TOP	[A/G]	0051612252	AAGAGAAGACTCTACACATGGACATCACCAGACGGTCAACACAAAAATCC			0	0	0	NA	Custom	unknown	0	TOP	AAGAGAAGACTCTACACATGGACATCACCAGACGGTCAACACAAAAATCC[A/G]ATTGATTATATTCTTTGCAGCCAAAGATGGAGAAGCTCTATACAGTCAGC	AAGAGAAGACTCTACACATGGACATCACCAGACGGTCAACACAAAAATCC[A/G]ATTGATTATATTCTTTGCAGCCAAAGATGGAGAAGCTCTATACAGTCAGC	2255
1_41240247-0_B_U_2899894885	1_41240247	BOT	[T/A]	0043669297	CAGCTTAATTTTTGTTAATGAAAGAGTACTTTTTTTTCTCATTTTGCTAT	0019797200	CAGCTTAATTTTTGTTAATGAAAGAGTACTTTTTTTTCTCATTTTGCTAA	0	0	0	NA	Custom	Unknown	0	TOP	TAGAAGTTATGAAAATACAAATAAAAAATATCTCTTTGGGTTTTTTAGAT[A/T]TAGCAAAATGAGAAAAAAAAGTACTCTTTCATTAACAAAAATTAAGCTGA	TAGAAGTTATGAAAATACAAATAAAAAATATCTCTTTGGGTTTTTTAGAT[A/T]TAGCAAAATGAGAAAAAAAAGTACTCTTTCATTAACAAAAATTAAGCTGA	2255
1_41290204-0_B_U_2899894886	1_41290204	BOT	[G/C]	0064697935	CATGGAACAACAGACTGGTTCCAAATAGGAAAAGGAGTATGTTAAGGCTG	0087793134	CATGGAACAACAGACTGGTTCCAAATAGGAAAAGGAGTATGTTAAGGCTC	0	0	0	NA	Custom	unknown	0	BOT	ACATGGAACAACAGACTGGTTCCAAATAGGAAAAGGAGTATGTTAAGGCT[C/G]TATATTGTCACCCTGTTTATTTAACTTATATACAGAGTACATTGTGAGAA	TTCTCACAATGTACTCTGTATATAAGTTAAATAAACAGGGTGACAATATA[C/G]AGCCTTAACATACTCCTTTTCCTATTTGGAACCAGTCTGTTGTTCCATGT	2255
1_4131881-0_B_U_2900283322	1_4131881	BOT	[T/C]	0096707329	GTGTTAAGAGAGATTCTGACTCTGATTCTCTCTGTGTTCTTACTTGGAGG			0	0	0	NA	Custom	unknown	0	BOT	GTGTTAAGAGAGATTCTGACTCTGATTCTCTCTGTGTTCTTACTTGGAGG[T/C]AGGN	NCCT[A/G]CCTCCAAGTAAGAACACAGAGAGAATCAGAGTCAGAATCTCTCTTAACAC	2255
1_41390133-0_B_U_2899894889	1_41390133	BOT	[T/C]	0008674597	CAGTTAGAACACAAACATTTATCAATTAAGTCTATCTTCTTATATGGGTA			0	0	0	NA	Custom	Unknown	0	TOP	TCAGTGGTTTTTGATATTACTATTATCAGTGTTTCTAGGTGCCAAGTACT[A/G]TACCCATATAAGAAGATAGACTTAATTGATAAATGTTTGTGTTCTAACTG	TCAGTGGTTTTTGATATTACTATTATCAGTGTTTCTAGGTGCCAAGTACT[A/G]TACCCATATAAGAAGATAGACTTAATTGATAAATGTTTGTGTTCTAACTG	2255
1_41438843-0_T_U_2899894890	1_41438843	TOP	[A/G]	0087614525	TTCTAAAGTAGAAATTTTTGGATTTGCAACTTCAAAAGTATATTTGCTCA			0	0	0	NA	Custom	unknown	0	TOP	TTCTAAAGTAGAAATTTTTGGATTTGCAACTTCAAAAGTATATTTGCTCA[A/G]ACATTAATCATAAGTGCTTATAGGAAACTAAAAAACAAACCAAGAAAAGA	TTCTAAAGTAGAAATTTTTGGATTTGCAACTTCAAAAGTATATTTGCTCA[A/G]ACATTAATCATAAGTGCTTATAGGAAACTAAAAAACAAACCAAGAAAAGA	2255
1_4149886-0_B_U_2900285094	1_4149886	BOT	[T/C]	0087646410	ATGAGAGTTGACCATAATTCAGGAATGATGACCACCTCCTCTCTCTCATC			0	0	0	NA	Custom	unknown	0	BOT	ATGAGAGTTGACCATAATTCAGGAATGATGACCACCTCCTCTCTCTCATC[T/C]GTTTGGTTTGTCCN	NGGACAAACCAAAC[A/G]GATGAGAGAGAGGAGGTGGTCATCATTCCTGAATTATGGTCAACTCTCAT	2255
1_41539070-0_T_U_2899894894	1_41539070	TOP	[A/G]	0061656594	TGTGTCCAACTCTTTGTGATCCCATGGACTGTAGCCCACCAGGCTCCTCT			0	0	0	NA	Custom	unknown	0	TOP	TGTGTCCAACTCTTTGTGATCCCATGGACTGTAGCCCACCAGGCTCCTCT[A/G]TCCATGGAATTCTTCAGGTAAGAATACTGGAGTGGGTTGCCATGCCCTCC	TGTGTCCAACTCTTTGTGATCCCATGGACTGTAGCCCACCAGGCTCCTCT[A/G]TCCATGGAATTCTTCAGGTAAGAATACTGGAGTGGGTTGCCATGCCCTCC	2255
1_41589329-0_B_U_2900282270	1_41589329	BOT	[T/C]	0091716462	GCTCCTCTGTCCACAGGGATTCTCCAGGCAAGAATACTGGAGTCAGTTGA			0	0	0	NA	Custom	Unknown	0	TOP	NT[A/G]TCAACTGACTCCAGTATTCTTGCCTGGAGAATCCCTGTGGACAGAGGAGC	NT[A/G]TCAACTGACTCCAGTATTCTTGCCTGGAGAATCCCTGTGGACAGAGGAGC	2255
1_41638683-0_T_U_2899894897	1_41638683	TOP	[C/G]	0003622848	TGCCACCACATCTTCAGTAGCTAACAAACAGTTGGCAAGTGATGAATTTC	0038704820	TGCCACCACATCTTCAGTAGCTAACAAACAGTTGGCAAGTGATGAATTTG	0	0	0	NA	Custom	Unknown	0	BOT	ATTTGTTAAGAAAATATTCAAATGGACAATTATAGTTTAATTTATTCATC[C/G]AAATTCATCACTTGCCAACTGTTTGTTAGCTACTGAAGATGTGGTGGCAA	TTGCCACCACATCTTCAGTAGCTAACAAACAGTTGGCAAGTGATGAATTT[C/G]GATGAATAAATTAAACTATAATTGTCCATTTGAATATTTTCTTAACAAAT	2255
1_41739759-0_T_U_2899894899	1_41739759	TOP	[A/G]	0078631875	CATGGGGTCACAAAGAGTCAGACACAACTGAACAGAAATAAACTTGACAA			0	0	0	NA	Custom	unknown	0	BOT	GTAAAGTTCTTACTAAATGTCATGCACTATAAACTAATTTTTATAGCATC[T/C]TTGTCAAGTTTATTTCTGTTCAGTTGTGTCTGACTCTTTGTGACCCCATG	CATGGGGTCACAAAGAGTCAGACACAACTGAACAGAAATAAACTTGACAA[A/G]GATGCTATAAAAATTAGTTTATAGTGCATGACATTTAGTAAGAACTTTAC	2255
1_41834596-0_B_U_2899894901	1_41834596	BOT	[T/C]	0066796904	CAGTCTATTGTTCCATGTCCAGTTCTAACTGTTGCTTCTTGACCTGCATA			0	0	0	NA	Custom	Unknown	0	TOP	TAATGTCAAATAACACAATAAACACTAATCTACTTCAGAAGTAGAGATCT[A/G]TATGCAGGTCAAGAAGCAACAGTTAGAACTGGACATGGAACAATAGACTG	TAATGTCAAATAACACAATAAACACTAATCTACTTCAGAAGTAGAGATCT[A/G]TATGCAGGTCAAGAAGCAACAGTTAGAACTGGACATGGAACAATAGACTG	2255
1_41888068-0_T_U_2899894902	1_41888068	TOP	[C/G]	0080692950	CTTGGAGAAGGAAATGGCAACCCACTCCAGTACTCTTGCCTGGAAAATTC	0075703236	CTTGGAGAAGGAAATGGCAACCCACTCCAGTACTCTTGCCTGGAAAATTG	0	0	0	NA	Custom	unknown	0	TOP	CCTTGGAGAAGGAAATGGCAACCCACTCCAGTACTCTTGCCTGGAAAATT[C/G]CATGGACTGAGGAGCCTGGTAGGCTACAGTCCCAAGGGGTCACAAAGAGT	CCTTGGAGAAGGAAATGGCAACCCACTCCAGTACTCTTGCCTGGAAAATT[C/G]CATGGACTGAGGAGCCTGGTAGGCTACAGTCCCAAGGGGTCACAAAGAGT	2255
1_41989529-0_T_U_2899894904	1_41989529	TOP	[A/G]	0001766466	ATAAACTGTCCACTCATACTTGGAAAATATTTTTACATATATTTAAGTAT			0	0	0	NA	Custom	Unknown	0	TOP	ATAAACTGTCCACTCATACTTGGAAAATATTTTTACATATATTTAAGTAT[A/G]GAGTACTCACTGTTCCTCTTATTCCTTGAGTTTTATTTGTACTGATATAG	ATAAACTGTCCACTCATACTTGGAAAATATTTTTACATATATTTAAGTAT[A/G]GAGTACTCACTGTTCCTCTTATTCCTTGAGTTTTATTTGTACTGATATAG	2255
1_4199877-0_B_U_2900280071	1_4199877	BOT	[T/G]	0045744128	ACACTGGCCAGTATAGAGAATAGTCATATGCTCACCAAAATGTGCTCAAT			0	0	0	NA	Custom	Unknown	0	TOP	NA[A/C]ATTGAGCACATTTTGGTGAGCATATGACTATTCTCTATACTGGCCAGTGT	NA[A/C]ATTGAGCACATTTTGGTGAGCATATGACTATTCTCTATACTGGCCAGTGT	2255
1_42040206-0_B_U_2899894906	1_42040206	BOT	[T/A]	0024652869	TCATAAAGGATTTGATTTAGGTCATACCTGAATGGTCTCACGGTTCTCCT	0053665264	TCATAAAGGATTTGATTTAGGTCATACCTGAATGGTCTCACGGTTCTCCA	0	0	0	NA	Custom	unknown	0	BOT	ATCATAAAGGATTTGATTTAGGTCATACCTGAATGGTCTCACGGTTCTCC[A/T]TACTTTCTTCAATTTAAGTCTGAATTTGGCAAAAAGTAGTTCATGGTCTG	CAGACCATGAACTACTTTTTGCCAAATTCAGACTTAAATTGAAGAAAGTA[A/T]GGAGAACCGTGAGACCATTCAGGTATGACCTAAATCAAATCCTTTATGAT	2255
1_420905-0_B_U_2899893556	1_420905	BOT	[T/G]	0016658593	CTAACATTGTTATGCCAATATTCCAGCAAAGATACAAATGTATTTATATG			0	0	0	NA	Custom	unknown	0	BOT	CTAACATTGTTATGCCAATATTCCAGCAAAGATACAAATGTATTTATATG[T/G]GAGCACAGCCCCAGGTCTGTCTGCCCCCTTAGCAGGTGCAGGAAGATGTT	AACATCTTCCTGCACCTGCTAAGGGGGCAGACAGACCTGGGGCTGTGCTC[A/C]CATATAAATACATTTGTATCTTTGCTGGAATATTGGCATAACAATGTTAG	2255
1_42135718-0_T_U_2899894910	1_42135718	TOP	[A/G]	0041742279	CTGCCTGACTTCAGACTCTACTACAAAGCTACAGTCATCAAGACAGTATG			0	0	0	NA	Custom	Unknown	0	TOP	CTGCCTGACTTCAGACTCTACTACAAAGCTACAGTCATCAAGACAGTATG[A/G]TACTTGCACAAAGACAGAAATATAGATAAGTGGAACAAAATAGAAAGCTA	CTGCCTGACTTCAGACTCTACTACAAAGCTACAGTCATCAAGACAGTATG[A/G]TACTTGCACAAAGACAGAAATATAGATAAGTGGAACAAAATAGAAAGCTA	2255
1_42186469-0_T_U_2899894913	1_42186469	TOP	[A/T]	0097657233	TCTCCTGGAGGAGGGCATGACAACACACTCCATTATTCTTGCTGGAGAAA	0095711128	TCTCCTGGAGGAGGGCATGACAACACACTCCATTATTCTTGCTGGAGAAT	0	0	0	NA	Custom	unknown	0	BOT	GACTCTGCGAACCTACGAACTGCAGCCTGCCAGGCTCCTCTGAACATGTG[A/T]TTCTCCAGCAAGAATAATGGAGTGTGTTGTCATGCCCTCCTCCAGGAGAC	GTCTCCTGGAGGAGGGCATGACAACACACTCCATTATTCTTGCTGGAGAA[A/T]CACATGTTCAGAGGAGCCTGGCAGGCTGCAGTTCGTAGGTTCGCAGAGTC	2255
1_42237070-0_B_U_2899894914	1_42237070	BOT	[T/C]	0015808246	AGCAGTGCAGACACTTGTAGATGGTTAGCAAATAGTGTCACCCCAAAATG			0	0	0	NA	Custom	Unknown	0	BOT	AGCAGTGCAGACACTTGTAGATGGTTAGCAAATAGTGTCACCCCAAAATG[T/C]TGGGTTTTGGTGAGCAATTCTGACTGCCTCTGAAAAAAACTGGTTGGTGG	CCACCAACCAGTTTTTTTCAGAGGCAGTCAGAATTGCTCACCAAAACCCA[A/G]CATTTTGGGGTGACACTATTTGCTAACCATCTACAAGTGTCTGCACTGCT	2255
1_42286957-0_T_U_2899894917	1_42286957	TOP	[A/G]	0082701430	TAGGGAGGCAGAACCAGAATAAACAAATGATGATGCTGTAAACTACCATG			0	0	0	NA	Custom	unknown	0	BOT	TCAGAGGAGGCTCTTCTGTGCCTCTGTAGCTGCCACTGGATGAGTTTACC[T/C]CATGGTAGTTTACAGCATCATCATTTGTTTATTCTGGTTCTGCCTCCCTA	TAGGGAGGCAGAACCAGAATAAACAAATGATGATGCTGTAAACTACCATG[A/G]GGTAAACTCATCCAGTGGCAGCTACAGAGGCACAGAAGAGCCTCCTCTGA	2255
1_42387168-0_B_U_2899894918	1_42387168	BOT	[G/C]	0006707154	CATGAAAGTAATAGATTGATATATTGATTCATAAATGATAACTAACACTG	0090731286	CATGAAAGTAATAGATTGATATATTGATTCATAAATGATAACTAACACTC	0	0	0	NA	Custom	Unknown	0	BOT	ACATGAAAGTAATAGATTGATATATTGATTCATAAATGATAACTAACACT[C/G]TATTCTATGCAGAGTAAAAAATTAGACTTTGCATATATTTATTTTTGTCA	TGACAAAAATAAATATATGCAAAGTCTAATTTTTTACTCTGCATAGAATA[C/G]AGTGTTAGTTATCATTTATGAATCAATATATCAATCTATTACTTTCATGT	2255
1_42437164-0_T_U_2899894920	1_42437164	TOP	[A/G]	0097710848	GATCATAGAACCCGCAATATATTGCATCACAAATCCATTGCTTGCTATTA			0	0	0	NA	Custom	unknown	0	TOP	GATCATAGAACCCGCAATATATTGCATCACAAATCCATTGCTTGCTATTA[A/G]ACTGATGGAATGGATGTCAAAGTCACCACAAAAAAAAAAAAAAGCTCAGA	GATCATAGAACCCGCAATATATTGCATCACAAATCCATTGCTTGCTATTA[A/G]ACTGATGGAATGGATGTCAAAGTCACCACAAAAAAAAAAAAAAGCTCAGA	2255
1_4251150-0_B_U_2899995777	1_4251150	BOT	[T/C]	0001672339	AGGCCAGAATCCTGGAGTGGGTTGCCATGCCCTGCTCCAGGGGATCTTCC			0	0	0	NA	Custom	Unknown	0	TOP	NC[A/G]GGAAGATCCCCTGGAGCAGGGCATGGCAACCCACTCCAGGATTCTGGCCT	NC[A/G]GGAAGATCCCCTGGAGCAGGGCATGGCAACCCACTCCAGGATTCTGGCCT	2255
1_42585179-0_T_U_2899894926	1_42585179	TOP	[A/G]	0069796294	TTTCTGTTTTTAATTCCTTTAGTGTACAGATTCAACACTGAGCACATGAC			0	0	0	NA	Custom	Unknown	0	TOP	TTTCTGTTTTTAATTCCTTTAGTGTACAGATTCAACACTGAGCACATGAC[A/G]ATGATACAGCCATGTATCATGTGAGGCATGTGTGTTTCTTCACAGTTTAT	TTTCTGTTTTTAATTCCTTTAGTGTACAGATTCAACACTGAGCACATGAC[A/G]ATGATACAGCCATGTATCATGTGAGGCATGTGTGTTTCTTCACAGTTTAT	2255
1_42634823-0_B_U_2899894928	1_42634823	BOT	[G/C]	0006622420	TTGATGTTTCTCCCAGAAATCTTGATTCCAGTTTGTGCTTCATCCAATCG	0082704173	TTGATGTTTCTCCCAGAAATCTTGATTCCAGTTTGTGCTTCATCCAATCC	0	0	0	NA	Custom	unknown	0	BOT	ATTGATGTTTCTCCCAGAAATCTTGATTCCAGTTTGTGCTTCATCCAATC[C/G]AGCATTTCACATGATGTACTCTGCATATAAGTTAAATAAGCAAGGTGATA	TATCACCTTGCTTATTTAACTTATATGCAGAGTACATCATGTGAAATGCT[C/G]GATTGGATGAAGCACAAACTGGAATCAAGATTTCTGGGAGAAACATCAAT	2255
1_42686343-0_T_U_2899995805	1_42686343	TOP	[A/C]	0026807108	TAGATGGTATCCCCTGATGCAACGGATGTGAACCTGGGCAAATCTTCGGG			0	0	0	NA	Custom	unknown	0	BOT	NC[T/G]CCCGAAGATTTGCCCAGGTTCACATCCGTTGCATCAGGGGATACCATCTA	TAGATGGTATCCCCTGATGCAACGGATGTGAACCTGGGCAAATCTTCGGG[A/C]GN	2255
1_42786250-0_B_U_2899894932	1_42786250	BOT	[T/A]	0090729496	GGTCAATGATCATGGGTAAGGGATAGGAAACACATAAAATGACAGAAGTT	0068804293	GGTCAATGATCATGGGTAAGGGATAGGAAACACATAAAATGACAGAAGTA	0	0	0	NA	Custom	Unknown	0	BOT	AGGTCAATGATCATGGGTAAGGGATAGGAAACACATAAAATGACAGAAGT[A/T]ATATGAAAGTTATTTTTCTATTACTGAAAAGAAAAGCTATATCAGAAACA	TGTTTCTGATATAGCTTTTCTTTTCAGTAATAGAAAAATAACTTTCATAT[A/T]ACTTCTGTCATTTTATGTGTTTCCTATCCCTTACCCATGATCATTGACCT	2255
1_42836768-0_B_U_2900284485	1_42836768	BOT	[T/C]	0049754923	ATAGTCCATAAAGCAGAAATAGATGTTTTTCTGGAAATCTTTTGCTTTTT			0	0	0	NA	Custom	Unknown	0	BOT	ATAGTCCATAAAGCAGAAATAGATGTTTTTCTGGAAATCTTTTGCTTTTT[T/C]GATGATCCAGN	NCTGGATCATC[A/G]AAAAAGCAAAAGATTTCCAGAAAAACATCTATTTCTGCTTTATGGACTAT	2255
1_42888443-0_T_U_2899894934	1_42888443	TOP	[A/G]	0002684412	CTTGTAACAAGCTTACATCATCAGGTTCAGTTCAGTTCAGTTGCTCAGTC			0	0	0	NA	Custom	unknown	0	TOP	CTTGTAACAAGCTTACATCATCAGGTTCAGTTCAGTTCAGTTGCTCAGTC[A/G]TGTACGATTCTTTGTGACCCCATGAATTGCAGCACGCCAGGTCTCCCTGT	CTTGTAACAAGCTTACATCATCAGGTTCAGTTCAGTTCAGTTGCTCAGTC[A/G]TGTACGATTCTTTGTGACCCCATGAATTGCAGCACGCCAGGTCTCCCTGT	2255
1_42938649-0_T_U_2899894936	1_42938649	TOP	[A/C]	0010787570	TGTGGCCCCTACATGTAGAACTCCAAAAACACATCCAAAGTTCTCAAAAT			0	0	0	NA	Custom	Unknown	0	TOP	TGTGGCCCCTACATGTAGAACTCCAAAAACACATCCAAAGTTCTCAAAAT[A/C]TTAAATGATTACATATTAAGAAAAACATTTTATGAGGTGCATAGTATAGA	TGTGGCCCCTACATGTAGAACTCCAAAAACACATCCAAAGTTCTCAAAAT[A/C]TTAAATGATTACATATTAAGAAAAACATTTTATGAGGTGCATAGTATAGA	2255
1_42990860-0_T_U_2899894938	1_42990860	TOP	[A/G]	0091615366	GGGAACCATACTACATCGATGGTGGGAATGTAAATTGGCATAACCACTAT			0	0	0	NA	Custom	unknown	0	TOP	GGGAACCATACTACATCGATGGTGGGAATGTAAATTGGCATAACCACTAT[A/G]GGGAACAGTATGGAGGCTCCTTAGAAAACTAAAAATAGAACTACCATATG	GGGAACCATACTACATCGATGGTGGGAATGTAAATTGGCATAACCACTAT[A/G]GGGAACAGTATGGAGGCTCCTTAGAAAACTAAAAATAGAACTACCATATG	2255
1_4300992-0_T_U_2899893712	1_4300992	TOP	[A/C]	0056797933	TATACAGTGTGTGCATATATGCTGTTGTCTCAGTTGTATCTGACTCTTGG			0	0	0	NA	Custom	Unknown	0	TOP	TATACAGTGTGTGCATATATGCTGTTGTCTCAGTTGTATCTGACTCTTGG[A/C]GAGCCTATGGACCATAGTTCACCAGGCTCCTCTGTCCATGGGATTATTCA	TATACAGTGTGTGCATATATGCTGTTGTCTCAGTTGTATCTGACTCTTGG[A/C]GAGCCTATGGACCATAGTTCACCAGGCTCCTCTGTCCATGGGATTATTCA	2255
1_43041083-0_T_U_2899894940	1_43041083	TOP	[A/C]	0074725828	ACATAGAAATGGTAAAGAATTTGGCTGATAATGCAGGACATGTGGGTTCA			0	0	0	NA	Custom	unknown	0	TOP	ACATAGAAATGGTAAAGAATTTGGCTGATAATGCAGGACATGTGGGTTCA[A/C]TTCCTGGGTCAGGAAGAAATCCCCGAGGGAAGGGAAATGGCAATCCACTT	ACATAGAAATGGTAAAGAATTTGGCTGATAATGCAGGACATGTGGGTTCA[A/C]TTCCTGGGTCAGGAAGAAATCCCCGAGGGAAGGGAAATGGCAATCCACTT	2255
1_43091173-0_T_U_2899894942	1_43091173	TOP	[A/G]	0055661128	TAGGCAAACACTGTCAAATTGAAATATGATATGAGCCTTAAAGTCAAGCC			0	0	0	NA	Custom	Unknown	0	TOP	TAGGCAAACACTGTCAAATTGAAATATGATATGAGCCTTAAAGTCAAGCC[A/G]GATACATAAATTAAAAATTTTTAGGGACTCCCTAGAAAGAGACTGTACTT	TAGGCAAACACTGTCAAATTGAAATATGATATGAGCCTTAAAGTCAAGCC[A/G]GATACATAAATTAAAAATTTTTAGGGACTCCCTAGAAAGAGACTGTACTT	2255
1_43141087-0_T_U_2899894944	1_43141087	TOP	[A/G]	0085715540	TAAGTTTCTAGCCTATTGATGTCATAGTTAAAGGGACATTGTAAGAGAAG			0	0	0	NA	Custom	unknown	0	TOP	TAAGTTTCTAGCCTATTGATGTCATAGTTAAAGGGACATTGTAAGAGAAG[A/G]AAATATCCTCAATAGAATAATTATGTAAATGAAAACACTCCCTGATGACT	TAAGTTTCTAGCCTATTGATGTCATAGTTAAAGGGACATTGTAAGAGAAG[A/G]AAATATCCTCAATAGAATAATTATGTAAATGAAAACACTCCCTGATGACT	2255
1_43191050-0_T_U_2899894947	1_43191050	TOP	[A/C]	0096776875	AAGGGAACTAGAACAAGAGAAAGAAGACATGTATTATGTTTATAAAATAT			0	0	0	NA	Custom	Unknown	0	BOT	CAATTTGAAAACATCATTATCATATTTTTAGTATTTTATGGCTTTCAACA[T/G]ATATTTTATAAACATAATACATGTCTTCTTTCTCTTGTTCTAGTTCCCTT	AAGGGAACTAGAACAAGAGAAAGAAGACATGTATTATGTTTATAAAATAT[A/C]TGTTGAAAGCCATAAAATACTAAAAATATGATAATGATGTTTTCAAATTG	2255
1_43336723-0_B_U_2899894951	1_43336723	BOT	[T/A]	0014731198	AAGTAAACTGGACATGGTCAAGCAAGAGATGGCAAGAGAGAACGTTGACT	0017617529	AAGTAAACTGGACATGGTCAAGCAAGAGATGGCAAGAGAGAACGTTGACA	0	0	0	NA	Custom	Unknown	0	TOP	TGAATTAAATTTGCCCATTTTTGCCCATTTTAGTTCACTGAATCCTAAGA[A/T]GTCAACGTTCTCTCTTGCCATCTCTTGCTTGACCATGTCCAGTTTACTTT	TGAATTAAATTTGCCCATTTTTGCCCATTTTAGTTCACTGAATCCTAAGA[A/T]GTCAACGTTCTCTCTTGCCATCTCTTGCTTGACCATGTCCAGTTTACTTT	2255
1_4333878-0_B_U_2899893714	1_4333878	BOT	[T/C]	0096607116	CTCTGTCCATGGGATTCTCCAGGCAAGGATACTGGAGAGGTTTGCCATCT			0	0	0	NA	Custom	unknown	0	BOT	CTCTGTCCATGGGATTCTCCAGGCAAGGATACTGGAGAGGTTTGCCATCT[T/C]CTCCTCCAGGGGATCTTCCTGACGCAGGGATCGAACCCCCATCTCCTGTG	CACAGGAGATGGGGGTTCGATCCCTGCGTCAGGAAGATCCCCTGGAGGAG[A/G]AGATGGCAAACCTCTCCAGTATCCTTGCCTGGAGAATCCCATGGACAGAG	2255
1_43386493-0_B_U_2899894952	1_43386493	BOT	[T/A]	0024767885	AGAATGTTTTGCCTATGTTCTCCTGTAGCAGTTTTATAGTTTCTGGTCTT	0082730543	AGAATGTTTTGCCTATGTTCTCCTGTAGCAGTTTTATAGTTTCTGGTCTA	0	0	0	NA	Custom	Unknown	0	BOT	GAGAATGTTTTGCCTATGTTCTCCTGTAGCAGTTTTATAGTTTCTGGTCT[A/T]ACATTTAGATCTTTAATCCATTTTGAGTTTTTTTTTGTGTGTGTATGGTG	CACCATACACACACAAAAAAAAACTCAAAATGGATTAAAGATCTAAATGT[A/T]AGACCAGAAACTATAAAACTGCTACAGGAGAACATAGGCAAAACATTCTC	2255
1_43436139-0_T_U_2899894955	1_43436139	TOP	[A/C]	0046746133	AAGTTGGCTTAAAACCCAACATTAAGAAAACGAAGATCATGGCATCTGGC			0	0	0	NA	Custom	unknown	0	BOT	GTCTTTCACTGTTTCCACTGTTTCCCCATCTACTTGCCATGAAGTGACGG[T/G]GCCAGATGCCATGATCTTCGTTTTCTTAATGTTGGGTTTTAAGCCAACTT	AAGTTGGCTTAAAACCCAACATTAAGAAAACGAAGATCATGGCATCTGGC[A/C]CCGTCACTTCATGGCAAGTAGATGGGGAAACAGTGGAAACAGTGAAAGAC	2255
1_4347080-0_T_U_2900004252	1_4347080	TOP	[A/G]	0089719242	CTTCTCAGGTAGGTGCTGAAACCTCCGTGTTGCAAATAAGGAAAACTGAG			0	0	0	NA	Custom	unknown	0	TOP	CTTCTCAGGTAGGTGCTGAAACCTCCGTGTTGCAAATAAGGAAAACTGAG[A/G]TCN	CTTCTCAGGTAGGTGCTGAAACCTCCGTGTTGCAAATAAGGAAAACTGAG[A/G]TCN	2255
1_43533079-0_B_U_2899894958	1_43533079	BOT	[T/C]	0062662875	GACTGGCGGGCTACTATCCATCGGATTGCAAAGAGTCAGACACAACTAAT			0	0	0	NA	Custom	unknown	0	BOT	GACTGGCGGGCTACTATCCATCGGATTGCAAAGAGTCAGACACAACTAAT[T/C]GACTAATCACAGCACAAATACTCAATTACCCTTCATTATTCTTGAAAAGA	TCTTTTCAAGAATAATGAAGGGTAATTGAGTATTTGTGCTGTGATTAGTC[A/G]ATTAGTTGTGTCTGACTCTTTGCAATCCGATGGATAGTAGCCCGCCAGTC	2255
1_43631964-0_T_U_2899894963	1_43631964	TOP	[A/G]	0064674867	GTTCTGAATTTTCAAGCTTTTGCAGAAGTCCTTTTATATATGAAGTTTTC			0	0	0	NA	Custom	unknown	0	BOT	TCTTTTATGATAGCTTATGTTGCTGGAATTCTAAAAAATAAAGATAAAAA[T/C]GAAAACTTCATATATAAAAGGACTTCTGCAAAAGCTTGAAAATTCAGAAC	GTTCTGAATTTTCAAGCTTTTGCAGAAGTCCTTTTATATATGAAGTTTTC[A/G]TTTTTATCTTTATTTTTTAGAATTCCAGCAACATAAGCTATCATAAAAGA	2255
1_43673953-0_B_U_2900282881	1_43673953	BOT	[T/C]	0049657253	TGGAACTCTGCTTTCAAATGGGAATATCTTTCCTTTTCTCCCTTGCTTTT			0	0	0	NA	Custom	unknown	0	BOT	TGGAACTCTGCTTTCAAATGGGAATATCTTTCCTTTTCTCCCTTGCTTTT[T/C]AN	NT[A/G]AAAAGCAAGGGAGAAAAGGAAAGATATTCCCATTTGAAAGCAGAGTTCCA	2255
1_43724548-0_B_U_2899894964	1_43724548	BOT	[T/C]	0089707467	GGGCTTTAGGTTTGCAGTGTATTAATAGACAACAATTATTTTTTGCTTAT			0	0	0	NA	Custom	Unknown	0	BOT	GGGCTTTAGGTTTGCAGTGTATTAATAGACAACAATTATTTTTTGCTTAT[T/C]TGAATAATAATTACACATTTACAAATTAAATCATCAACCTTGGAAAATGC	GCATTTTCCAAGGTTGATGATTTAATTTGTAAATGTGTAATTATTATTCA[A/G]ATAAGCAAAAAATAATTGTTGTCTATTAATACACTGCAAACCTAAAGCCC	2255
1_43774966-0_B_U_2899894967	1_43774966	BOT	[T/C]	0073779129	ATAAGTGTTCTCCAGACTGTGTGTCATCTCCTGTTGGTTCTATGGTGGGG			0	0	0	NA	Custom	unknown	0	TOP	ACCCAGAGACCCCACAGAGACTGAGGCAGACCTGACTTTGAGTGTCATTA[A/G]CCCCACCATAGAACCAACAGGAGATGACACACAGTCTGGAGAACACTTAT	ACCCAGAGACCCCACAGAGACTGAGGCAGACCTGACTTTGAGTGTCATTA[A/G]CCCCACCATAGAACCAACAGGAGATGACACACAGTCTGGAGAACACTTAT	2255
1_438151-0_B_U_2899893558	1_438151	BOT	[T/C]	0021686540	CGAATGTTACAAGGCAAGTTGGGAGTCACAACAGATGATCACTAGTTAGA			0	0	0	NA	Custom	Unknown	0	BOT	CGAATGTTACAAGGCAAGTTGGGAGTCACAACAGATGATCACTAGTTAGA[T/C]TTTTATACCACAGGTTGCAACTGACTTGCTGCTTCACCCACCTCTTTCCT	AGGAAAGAGGTGGGTGAAGCAGCAAGTCAGTTGCAACCTGTGGTATAAAA[A/G]TCTAACTAGTGATCATCTGTTGTGACTCCCAACTTGCCTTGTAACATTCG	2255
1_43824969-0_B_U_2899894969	1_43824969	BOT	[T/A]	0051711138	GGAGCCCAAGAAAAGAAAGTATCTTACTGTTTCCATTGTCTCCCTATCTT	0004670545	GGAGCCCAAGAAAAGAAAGTATCTTACTGTTTCCATTGTCTCCCTATCTA	0	0	0	NA	Custom	unknown	0	TOP	CATTAAGAAAACTAAGATCACGCAATCTTGTCCCATCACTTCATGGCAAA[A/T]AGATAGGGAGACAATGGAAACAGTAAGATACTTTCTTTTCTTGGGCTCCA	CATTAAGAAAACTAAGATCACGCAATCTTGTCCCATCACTTCATGGCAAA[A/T]AGATAGGGAGACAATGGAAACAGTAAGATACTTTCTTTTCTTGGGCTCCA	2255
1_4392220-0_T_U_2899893716	1_4392220	TOP	[A/G]	0022672165	CTAGATGAATTTGTAGGCTGATATGTTATTCTCCTCCTGTGAAATGGCCT			0	0	0	NA	Custom	unknown	0	TOP	CTAGATGAATTTGTAGGCTGATATGTTATTCTCCTCCTGTGAAATGGCCT[A/G]TTGGGTTTCAAAACTGGAAGGGTCAAGAGTAGACCATGATGGACTGGTGA	CTAGATGAATTTGTAGGCTGATATGTTATTCTCCTCCTGTGAAATGGCCT[A/G]TTGGGTTTCAAAACTGGAAGGGTCAAGAGTAGACCATGATGGACTGGTGA	2255
1_43923685-0_B_U_2899894972	1_43923685	BOT	[T/C]	0070675921	TCTTTGGCCACGGCTTTCTTTATAGTCCGACTCTAACATCCATACATGAC			0	0	0	NA	Custom	Unknown	0	BOT	TCTTTGGCCACGGCTTTCTTTATAGTCCGACTCTAACATCCATACATGAC[T/C]ACTGGAAAAACCATAGCTTTGACTAGACAGACCTTTGTTGGCAAAGTAAT	ATTACTTTGCCAACAAAGGTCTGTCTAGTCAAAGCTATGGTTTTTCCAGT[A/G]GTCATGTATGGATGTTAGAGTCGGACTATAAAGAAAGCCGTGGCCAAAGA	2255
1_43958911-0_B_U_2899894974	1_43958911	BOT	[T/C]	0027730253	CTGGATGAAGCACAGTCTGGAATCAAGATTGCCCAGAGAAATATCAATAA			0	0	0	NA	Custom	unknown	0	BOT	CTGGATGAAGCACAGTCTGGAATCAAGATTGCCCAGAGAAATATCAATAA[T/C]CTCAGATATGCAGATGATACCACCCTTATGGAAGAAAGTGAAGAACAACT	AGTTGTTCTTCACTTTCTTCCATAAGGGTGGTATCATCTGCATATCTGAG[A/G]TTATTGATATTTCTCTGGGCAATCTTGATTCCAGACTGTGCTTCATCCAG	2255
1_4397129-0_B_U_2899893719	1_4397129	BOT	[T/C]	0056767253	AATTCTTTATCGACTGGGCCACTGGGGAAGCCCATCTCTTAGTTGTAGAT			0	0	0	NA	Custom	Unknown	0	TOP	GGCAGCCTCTCTGTTCTGCTGGCATTCTTTTCTACCTAAAGGATCCCTAA[A/G]ATCTACAACTAAGAGATGGGCTTCCCCAGTGGCCCAGTCGATAAAGAATT	GGCAGCCTCTCTGTTCTGCTGGCATTCTTTTCTACCTAAAGGATCCCTAA[A/G]ATCTACAACTAAGAGATGGGCTTCCCCAGTGGCCCAGTCGATAAAGAATT	2255
1_43973822-0_B_U_2900280091	1_43973822	BOT	[T/C]	0002666291	CATTTTACTTCTTACAATAGTGACACCTCATACTTATTTGACTAAATAGA			0	0	0	NA	Custom	unknown	0	TOP	NA[A/G]TCTATTTAGTCAAATAAGTATGAGGTGTCACTATTGTAAGAAGTAAAATG	NA[A/G]TCTATTTAGTCAAATAAGTATGAGGTGTCACTATTGTAAGAAGTAAAATG	2255
1_44023795-0_B_U_2899894976	1_44023795	BOT	[G/C]	0097669155	CTATATGGTTCATGGGATTCTGATCCACAAAAAAATGTGATAATGAATAG	0052753889	CTATATGGTTCATGGGATTCTGATCCACAAAAAAATGTGATAATGAATAC	0	0	0	NA	Custom	unknown	0	BOT	GCTATATGGTTCATGGGATTCTGATCCACAAAAAAATGTGATAATGAATA[C/G]ATATATTTTGTTACTATGTTTGGAGTGCCTTGTTATACAGTAATAGAAAG	CTTTCTATTACTGTATAACAAGGCACTCCAAACATAGTAACAAAATATAT[C/G]TATTCATTATCACATTTTTTTGTGGATCAGAATCCCATGAACCATATAGC	2255
1_44074291-0_T_U_2900280092	1_44074291	TOP	[A/G]	0002699484	CTTTGCCAACAAAGGTCCGTCTAGTCAAGGCTTTGGTTTTTTCAATGGTC			0	0	0	NA	Custom	Unknown	0	BOT	NA[T/C]GACCATTGAAAAAACCAAAGCCTTGACTAGACGGACCTTTGTTGGCAAAG	CTTTGCCAACAAAGGTCCGTCTAGTCAAGGCTTTGGTTTTTTCAATGGTC[A/G]TN	2255
1_44125127-0_B_U_2899894978	1_44125127	BOT	[G/C]	0051653539	CATTTTGAAAGTTTTCTTCAAAGTGATGATAGTTTTCAAACTAATATACG	0050719222	CATTTTGAAAGTTTTCTTCAAAGTGATGATAGTTTTCAAACTAATATACC	0	0	0	NA	Custom	Unknown	0	BOT	CCATTTTGAAAGTTTTCTTCAAAGTGATGATAGTTTTCAAACTAATATAC[C/G]ATAATATGAATTCATTCCAATGATGCTAATAACTCTAGACAATTAATCAC	GTGATTAATTGTCTAGAGTTATTAGCATCATTGGAATGAATTCATATTAT[C/G]GTATATTAGTTTGAAAACTATCATCACTTTGAAGAAAACTTTCAAAATGG	2255
1_44225949-0_B_U_2901238168	1_44225949	BOT	[G/C]	0094769134	CTGGGGCTTTCTCTCTTTTCAGTGGCCATCACTGCCCTATCAGGAGGGGG	0065621940	CTGGGGCTTTCTCTCTTTTCAGTGGCCATCACTGCCCTATCAGGAGGGGC	0	0	0	NA	Custom	Unknown	0	TOP	TTTTTTTTTTTTTTTTTTTTTTTTTTTTTTNTTTTTTTTTTTTTTTTTTC[C/G]CCCCTCCTGATAGGGCAGTGATGGCCACTGAAAAGAGAGAAAGCCCCAGC	TTTTTTTTTTTTTTTTTTTTTTTTTTTTTTNTTTTTTTTTTTTTTTTTTC[C/G]CCCCTCCTGATAGGGCAGTGATGGCCACTGAAAAGAGAGAAAGCCCCAGC	2255
1_44276273-0_T_U_2899894983	1_44276273	TOP	[C/G]	0061764289	CAGGCTCCCTGAGTTCACACTATACATAGCTACAGTCATGAAAACAGTAC	0091651534	CAGGCTCCCTGAGTTCACACTATACATAGCTACAGTCATGAAAACAGTAG	0	0	0	NA	Custom	Unknown	0	BOT	CTCTGGACTTTCTATCCTGTTTCATCTGTATTTCTACTTTATACCATATC[C/G]TACTGTTTTCATGACTGTAGCTATGTATAGTGTGAACTCAGGGAGCCTGA	TCAGGCTCCCTGAGTTCACACTATACATAGCTACAGTCATGAAAACAGTA[C/G]GATATGGTATAAAGTAGAAATACAGATGAAACAGGATAGAAAGTCCAGAG	2255
1_44420590-0_B_U_2899894984	1_44420590	BOT	[T/A]	0092666154	TTAAGTTTCTATCATCTTCAACAACACAGCCATAATTTAGAATAACTGAT	0084689489	TTAAGTTTCTATCATCTTCAACAACACAGCCATAATTTAGAATAACTGAA	0	0	0	NA	Custom	unknown	0	BOT	CTTAAGTTTCTATCATCTTCAACAACACAGCCATAATTTAGAATAACTGA[A/T]TTTTATTACATTGATTTAATATAATAGCATTAAAGTTAAATAAGCAGCCA	TGGCTGCTTATTTAACTTTAATGCTATTATATTAAATCAATGTAATAAAA[A/T]TCAGTTATTCTAAATTATGGCTGTGTTGTTGAAGATGATAGAAACTTAAG	2255
1_44470626-0_B_U_2899894986	1_44470626	BOT	[T/C]	0093810140	TGGAATGTCTAAATTTATCATTTGTTAGATACAGAGCCTTTGAAAAGTTC			0	0	0	NA	Custom	Unknown	0	BOT	TGGAATGTCTAAATTTATCATTTGTTAGATACAGAGCCTTTGAAAAGTTC[T/C]TTAACCTTTGCTAAACTCAGTTTTACTGCTTACAAAATAATTAAGGTGAT	ATCACCTTAATTATTTTGTAAGCAGTAAAACTGAGTTTAGCAAAGGTTAA[A/G]GAACTTTTCAAAGGCTCTGTATCTAACAAATGATAAATTTAGACATTCCA	2255
1_4447602-0_T_U_2899893720	1_4447602	TOP	[A/G]	0069792533	TGGACCATAAAGAAAGCTGAGTGCCATAGAATTGATGCTTTTGAACTGTG			0	0	0	NA	Custom	unknown	0	TOP	TGGACCATAAAGAAAGCTGAGTGCCATAGAATTGATGCTTTTGAACTGTG[A/G]TGTTGGAGAAGATTCTTGAGAGTCCCTTGGACTGCAGGGAGATCAAACCA	TGGACCATAAAGAAAGCTGAGTGCCATAGAATTGATGCTTTTGAACTGTG[A/G]TGTTGGAGAAGATTCTTGAGAGTCCCTTGGACTGCAGGGAGATCAAACCA	2255
1_44521518-0_T_U_2899894989	1_44521518	TOP	[A/G]	0096789348	GAGATCCATTTCAGACCTAGGAACAAATAGAGACTGAAAATGAGGGGATG			0	0	0	NA	Custom	Unknown	0	BOT	ATTTTTATACTCACTTTGCTTTGATTTCCATTTGTGTGGAATATCATTTT[T/C]CATCCCCTCATTTTCAGTCTCTATTTGTTCCTAGGTCTGAAATGGATCTC	GAGATCCATTTCAGACCTAGGAACAAATAGAGACTGAAAATGAGGGGATG[A/G]AAAATGATATTCCACACAAATGGAAATCAAAGCAAAGTGAGTATAAAAAT	2255
1_44571549-0_T_U_2900001081	1_44571549	TOP	[A/G]	0002702390	AGTCTGGTGGGTTACAGTCCATAGAGTTGCAAAGAGTTGGCCTGACTGAA			0	0	0	NA	Custom	Unknown	0	TOP	AGTCTGGTGGGTTACAGTCCATAGAGTTGCAAAGAGTTGGCCTGACTGAA[A/G]CAAACTATCATGTAAGN	AGTCTGGTGGGTTACAGTCCATAGAGTTGCAAAGAGTTGGCCTGACTGAA[A/G]CAAACTATCATGTAAGN	2255
1_44665440-0_B_U_2899894991	1_44665440	BOT	[T/C]	0085776902	TATATATGTGATAGCTTAGATATCTTTCTCAACCTTGGGGAGGTGTCCTA			0	0	0	NA	Custom	unknown	0	TOP	GGGCAGCAAGAGGGCAGTACAGTGCTGGGATGTATAGAATGTGCTCTAAA[A/G]TAGGACACCTCCCCAAGGTTGAGAAAGATATCTAAGCTATCACATATATA	GGGCAGCAAGAGGGCAGTACAGTGCTGGGATGTATAGAATGTGCTCTAAA[A/G]TAGGACACCTCCCCAAGGTTGAGAAAGATATCTAAGCTATCACATATATA	2255
1_44717657-0_T_U_2899894992	1_44717657	TOP	[C/G]	0001672980	GGCTCAGATAAATGAGGATATTCAAGAAGAAACACAGGAACTGAGAACAC	0042630224	GGCTCAGATAAATGAGGATATTCAAGAAGAAACACAGGAACTGAGAACAG	0	0	0	NA	Custom	Unknown	0	TOP	AGGCTCAGATAAATGAGGATATTCAAGAAGAAACACAGGAACTGAGAACA[C/G]CCATCAAATGGGCTAGAGATCAATTAATAGATGTACAAAAACAGGTGATG	AGGCTCAGATAAATGAGGATATTCAAGAAGAAACACAGGAACTGAGAACA[C/G]CCATCAAATGGGCTAGAGATCAATTAATAGATGTACAAAAACAGGTGATG	2255
1_44766353-0_B_U_2900280094	1_44766353	BOT	[T/C]	0043777589	TGTGCCCCAAAAGATGAGATGATAATTAAGGCAAACCAAGTAAATTTGGA			0	0	0	NA	Custom	unknown	0	TOP	NA[A/G]TCCAAATTTACTTGGTTTGCCTTAATTATCATCTCATCTTTTGGGGCACA	NA[A/G]TCCAAATTTACTTGGTTTGCCTTAATTATCATCTCATCTTTTGGGGCACA	2255
1_44816748-0_T_U_2899894994	1_44816748	TOP	[A/G]	0077665206	TTCAACTAGAGCAAGACATTTTGGAAGGTGAAGTCAAGTGGTCCATAGGA			0	0	0	NA	Custom	unknown	0	TOP	TTCAACTAGAGCAAGACATTTTGGAAGGTGAAGTCAAGTGGTCCATAGGA[A/G]GAATCATTACAACAAAGCTAGTGGTGGTGGTCAAATTCCAGTTGAGCTAT	TTCAACTAGAGCAAGACATTTTGGAAGGTGAAGTCAAGTGGTCCATAGGA[A/G]GAATCATTACAACAAAGCTAGTGGTGGTGGTCAAATTCCAGTTGAGCTAT	2255
1_44867244-0_T_U_2899894997	1_44867244	TOP	[A/G]	0045714871	AGTGATATTGGCCTGTAGTTTTCTTTTTTTATGGCATCCATGTTTGTGGA			0	0	0	NA	Custom	Unknown	0	BOT	CTATAAATGTAAAGTCAATGATTGTACAGGCTAAAGTCAGTTTTATAGCA[T/C]TCCACAAACATGGATGCCATAAAAAAAGAAAACTACAGGCCAATATCACT	AGTGATATTGGCCTGTAGTTTTCTTTTTTTATGGCATCCATGTTTGTGGA[A/G]TGCTATAAAACTGACTTTAGCCTGTACAATCATTGACTTTACATTTATAG	2255
1_44917439-0_B_U_2900001912	1_44917439	BOT	[G/C]	0080705583	ATTATCTTTAAGAATTTTCCACAGTCTTTGGTGATCCACACAGTCAAAGG	0019623581	ATTATCTTTAAGAATTTTCCACAGTCTTTGGTGATCCACACAGTCAAAGC	0	0	0	NA	Custom	Unknown	0	BOT	AATTATCTTTAAGAATTTTCCACAGTCTTTGGTGATCCACACAGTCAAAG[C/G]CTATAGTGTAN	NTACACTATAG[C/G]CTTTGACTGTGTGGATCACCAAAGACTGTGGAAAATTCTTAAAGATAATT	2255
1_45048021-0_T_U_2900000008	1_45048021	TOP	[A/C]	0076744360	TACTCTGATTTTTTAAATTAATTTATTGTAATTGGAGAAAAAGTAATCTA			0	0	0	NA	Custom	unknown	0	TOP	TACTCTGATTTTTTAAATTAATTTATTGTAATTGGAGAAAAAGTAATCTA[A/C]AATATTGTGTTGGN	TACTCTGATTTTTTAAATTAATTTATTGTAATTGGAGAAAAAGTAATCTA[A/C]AATATTGTGTTGGN	2255
1_45095681-0_B_U_2899894998	1_45095681	BOT	[T/C]	0015735106	TAACAAAGAGTCAGACATGACTGAAGCAACTGAGCATGGGTTTGAATTTG			0	0	0	NA	Custom	unknown	0	BOT	TAACAAAGAGTCAGACATGACTGAAGCAACTGAGCATGGGTTTGAATTTG[T/C]TTTGGGGGATTTGTTGTTGTTATTGTTGCTTCTCAGATACATAGTGGTGC	GCACCACTATGTATCTGAGAAGCAACAATAACAACAACAAATCCCCCAAA[A/G]CAAATTCAAACCCATGCTCAGTTGCTTCAGTCATGTCTGACTCTTTGTTA	2255
1_45246118-0_T_U_2899895004	1_45246118	TOP	[A/C]	0065742895	TGGGAAAGATTGAGGTTAGAAGGAGAAGAGGGCATTGGAGGATGAGATGT			0	0	0	NA	Custom	Unknown	0	TOP	TGGGAAAGATTGAGGTTAGAAGGAGAAGAGGGCATTGGAGGATGAGATGT[A/C]TGGATGGCACCACCAATGCAATGGACATGAACTTGGGCAAATTTCAGGAG	TGGGAAAGATTGAGGTTAGAAGGAGAAGAGGGCATTGGAGGATGAGATGT[A/C]TGGATGGCACCACCAATGCAATGGACATGAACTTGGGCAAATTTCAGGAG	2255
1_45344722-0_T_U_2899895009	1_45344722	TOP	[A/C]	0056635894	GAAAAGAAACATATTTATGTGTTTTCATATGAGGAGTTTCAGTTGAAATT			0	0	0	NA	Custom	Unknown	0	BOT	CTCTTTAAGGAATCCTGTGTTTTCTCTACTAGTAATTAACCAATAATCTT[T/G]AATTTCAACTGAAACTCCTCATATGAAAACACATAAATATGTTTCTTTTC	GAAAAGAAACATATTTATGTGTTTTCATATGAGGAGTTTCAGTTGAAATT[A/C]AAGATTATTGGTTAATTACTAGTAGAGAAAACACAGGATTCCTTAAAGAG	2255
1_45444784-0_B_U_2899895011	1_45444784	BOT	[G/C]	0044665141	GAAAAGACAAATACTAGATCCAAGAACTGGCTTAGACAAGGAGGTAGGCG	0082640325	GAAAAGACAAATACTAGATCCAAGAACTGGCTTAGACAAGGAGGTAGGCC	0	0	0	NA	Custom	unknown	0	TOP	AACTCCAAAGCCTAACTTGTGAATATCTAGTCAGCTTCTAGCAACATAAA[C/G]GCCTACCTCCTTGTCTAAGCCAGTTCTTGGATCTAGTATTTGTCTTTTCT	AACTCCAAAGCCTAACTTGTGAATATCTAGTCAGCTTCTAGCAACATAAA[C/G]GCCTACCTCCTTGTCTAAGCCAGTTCTTGGATCTAGTATTTGTCTTTTCT	2255
1_4546977-0_T_U_2899995778	1_4546977	TOP	[A/G]	0030795946	CTTCACCTGAGTCTCATGCCTGTGCTAAACTTTCATACCTAAGAGGTCAT			0	0	0	NA	Custom	Unknown	0	BOT	NC[T/C]ATGACCTCTTAGGTATGAAAGTTTAGCACAGGCATGAGACTCAGGTGAAG	CTTCACCTGAGTCTCATGCCTGTGCTAAACTTTCATACCTAAGAGGTCAT[A/G]GN	2255
1_45495042-0_T_U_2899895012	1_45495042	TOP	[A/G]	0087685545	TTTGTTTTGTCATCTTTCACCCACTGTGCAAGCTTACAAGCTATTCTGTT			0	0	0	NA	Custom	Unknown	0	TOP	TTTGTTTTGTCATCTTTCACCCACTGTGCAAGCTTACAAGCTATTCTGTT[A/G]GTACTGCTTTCAGCCCCACTTTAACCATGTCAGCAATCAGCCCTGGTATC	TTTGTTTTGTCATCTTTCACCCACTGTGCAAGCTTACAAGCTATTCTGTT[A/G]GTACTGCTTTCAGCCCCACTTTAACCATGTCAGCAATCAGCCCTGGTATC	2255
1_45547432-0_B_U_2900004225	1_45547432	BOT	[T/C]	0071722541	TGCTTTCATTTCCAGTTGTCAGATATGTTAAACAAAATTTTCTATAAATC			0	0	0	NA	Custom	Unknown	0	BOT	TGCTTTCATTTCCAGTTGTCAGATATGTTAAACAAAATTTTCTATAAATC[T/C]TATTATN	NATAATA[A/G]GATTTATAGAAAATTTTGTTTAACATATCTGACAACTGGAAATGAAAGCA	2255
1_45597039-0_B_U_2899895015	1_45597039	BOT	[T/C]	0096687116	AATACTAAAGCATATCAAAACTATTTTATTATAAATAACTTTATATCAAA			0	0	0	NA	Custom	unknown	0	TOP	ATAAAATTTAATGAATACATCATATAAAATAGTTTTATATTAAAAACATA[A/G]TTTGATATAAAGTTATTTATAATAAAATAGTTTTGATATGCTTTAGTATT	ATAAAATTTAATGAATACATCATATAAAATAGTTTTATATTAAAAACATA[A/G]TTTGATATAAAGTTATTTATAATAAAATAGTTTTGATATGCTTTAGTATT	2255
1_45646764-0_T_U_2899895016	1_45646764	TOP	[A/G]	0015774242	CTGTGGTCTTTCCTATAGTCATGTATGGATGTGAGAGTCAGACTGTAAAG			0	0	0	NA	Custom	Unknown	0	TOP	CTGTGGTCTTTCCTATAGTCATGTATGGATGTGAGAGTCAGACTGTAAAG[A/G]AAGCTGAATACCAAAGAATTGATGCTTATGAACTGTGGTGTTGGAGAAGA	CTGTGGTCTTTCCTATAGTCATGTATGGATGTGAGAGTCAGACTGTAAAG[A/G]AAGCTGAATACCAAAGAATTGATGCTTATGAACTGTGGTGTTGGAGAAGA	2255
1_45696617-0_B_U_2899895018	1_45696617	BOT	[T/G]	0077749376	GCTGGAGGAGTTGCTTGTATATTTTTGAGATTAATCCTTTGTCTGTTGCT			0	0	0	NA	Custom	unknown	0	BOT	GCTGGAGGAGTTGCTTGTATATTTTTGAGATTAATCCTTTGTCTGTTGCT[T/G]TGTTTGGGATGCCCATTTTATGCCTGCTGCCAGGCACTAGAAAGGGCCCA	TGGGCCCTTTCTAGTGCCTGGCAGCAGGCATAAAATGGGCATCCCAAACA[A/C]AGCAACAGACAAAGGATTAATCTCAAAAATATACAAGCAACTCCTCCAGC	2255
1_45796840-0_T_U_2899895020	1_45796840	TOP	[A/C]	0076658420	TGGGATTAGATGCCATGATCTTTGTTTTTGAATACTGAGTTTTAACCCAG			0	0	0	NA	Custom	Unknown	0	TOP	TGGGATTAGATGCCATGATCTTTGTTTTTGAATACTGAGTTTTAACCCAG[A/C]TTTTTCACTCTCCTCTTTCACTTTCATCAAGACACTCTTCAGTTCATCTT	TGGGATTAGATGCCATGATCTTTGTTTTTGAATACTGAGTTTTAACCCAG[A/C]TTTTTCACTCTCCTCTTTCACTTTCATCAAGACACTCTTCAGTTCATCTT	2255
1_45847091-0_T_U_2899895022	1_45847091	TOP	[A/G]	0037605589	TGGTTTTCTCTGAATATATTCCTAGGAGTTGGCTAGCTGGATCATAAGAT			0	0	0	NA	Custom	unknown	0	TOP	TGGTTTTCTCTGAATATATTCCTAGGAGTTGGCTAGCTGGATCATAAGAT[A/G]GCTCTATTTTAAATATTTTTATGGAAATCCAATGGAAACCACTTAAATGT	TGGTTTTCTCTGAATATATTCCTAGGAGTTGGCTAGCTGGATCATAAGAT[A/G]GCTCTATTTTAAATATTTTTATGGAAATCCAATGGAAACCACTTAAATGT	2255
1_4597405-0_B_U_2899893723	1_4597405	BOT	[T/A]	0009692174	CACTGAACAGACTCATAGTAAACATTGGTTAAAGGACAGAGTTTAAAAAT	0085701838	CACTGAACAGACTCATAGTAAACATTGGTTAAAGGACAGAGTTTAAAAAA	0	0	0	NA	Custom	unknown	0	TOP	TATTAGATATGGAGAACCCTGTTTTATATTAGATCAAATGGAATATTTAT[A/T]TTTTTAAACTCTGTCCTTTAACCAATGTTTACTATGAGTCTGTTCAGTGC	TATTAGATATGGAGAACCCTGTTTTATATTAGATCAAATGGAATATTTAT[A/T]TTTTTAAACTCTGTCCTTTAACCAATGTTTACTATGAGTCTGTTCAGTGC	2255
1_46034101-0_B_U_2899895031	1_46034101	BOT	[T/C]	0006753905	GTCTCCAAAATCACTGTGGATGATGACCGCAGCCATGAAATTAAAAGACA			0	0	0	NA	Custom	Unknown	0	TOP	TGTTTTTAATGTGCTGTCTGGGATTTTAATAGTTTTCCTTACAAGGTAAA[A/G]TGTCTTTTAATTTCATGGCTGCGGTCATCATCCACAGTGATTTTGGAGAC	TGTTTTTAATGTGCTGTCTGGGATTTTAATAGTTTTCCTTACAAGGTAAA[A/G]TGTCTTTTAATTTCATGGCTGCGGTCATCATCCACAGTGATTTTGGAGAC	2255
1_46182009-0_T_U_2899895036	1_46182009	TOP	[A/C]	0042710827	AAGACTGCATGAGATGTTTCTGGAATTCAGTGCTGGTGTTGGGTGCCACA			0	0	0	NA	Custom	unknown	0	TOP	AAGACTGCATGAGATGTTTCTGGAATTCAGTGCTGGTGTTGGGTGCCACA[A/C]ACCCTCTCCTCCAGCCTTGCCCCCTACCTCCTTGTTTATGGAGGACAGTG	AAGACTGCATGAGATGTTTCTGGAATTCAGTGCTGGTGTTGGGTGCCACA[A/C]ACCCTCTCCTCCAGCCTTGCCCCCTACCTCCTTGTTTATGGAGGACAGTG	2255
1_46222230-0_B_U_2899895038	1_46222230	BOT	[T/C]	0028767855	CCTCAGCTGCTGAACTTCCTTTGGCATTTGCAGCTGCCTGGGGGACAGGA			0	0	0	NA	Custom	Unknown	0	BOT	CCTCAGCTGCTGAACTTCCTTTGGCATTTGCAGCTGCCTGGGGGACAGGA[T/C]CACTCCATGGCTGTGTCCCACCAGAACCCGTGGTGGACTCCCAGGACTCC	GGAGTCCTGGGAGTCCACCACGGGTTCTGGTGGGACACAGCCATGGAGTG[A/G]TCCTGTCCCCCAGGCAGCTGCAAATGCCAAAGGAAGTTCAGCAGCTGAGG	2255
1_46222973-0_T_U_2899895041	1_46222973	TOP	[A/C]	0044787176	CCAGGGCCAGTCTTTCCCAAATGCGGTTAGGATCTCCGGCCAGCTTTTAC			0	0	0	NA	Custom	unknown	0	BOT	GGACTCCTTCTCTGATACAGGCCGTGGCTGCCAGCCCTGCCCTATAGGTA[T/G]GTAAAAGCTGGCCGGAGATCCTAACCGCATTTGGGAAAGACTGGCCCTGG	CCAGGGCCAGTCTTTCCCAAATGCGGTTAGGATCTCCGGCCAGCTTTTAC[A/C]TACCTATAGGGCAGGGCTGGCAGCCACGGCCTGTATCAGAGAAGGAGTCC	2255
1_46332201-0_B_U_2899895045	1_46332201	BOT	[T/C]	0022688975	TGGATGCTGAGGGTGCCGGGCTTGTGCCAACGAGCAGCACTGTTCACCCA			0	0	0	NA	Custom	unknown	0	TOP	GCATCCAGCCTGGCCCTGCATGGTGGGCTCAGCACAGCTGGTCTGTGGCC[A/G]TGGGTGAACAGTGCTGCTCGTTGGCACAAGCCCGGCACCCTCAGCATCCA	GCATCCAGCCTGGCCCTGCATGGTGGGCTCAGCACAGCTGGTCTGTGGCC[A/G]TGGGTGAACAGTGCTGCTCGTTGGCACAAGCCCGGCACCCTCAGCATCCA	2255
1_46378247-0_B_U_2899895046	1_46378247	BOT	[T/C]	0012640256	CTCAAGATTGTTTTGGAAGTTTGGGGTCCCTTGAGATCTCCTGTGACTCT			0	0	0	NA	Custom	Unknown	0	BOT	CTCAAGATTGTTTTGGAAGTTTGGGGTCCCTTGAGATCTCCTGTGACTCT[T/C]AGGATGGGTTTTTCTATTCTACATGAAGCATCATTGGAATTTTGATATGG	CCATATCAAAATTCCAATGATGCTTCATGTAGAATAGAAAAACCCATCCT[A/G]AGAGTCACAGGAGATCTCAAGGGACCCCAAACTTCCAAAACAATCTTGAG	2255
1_46431459-0_B_U_2899895048	1_46431459	BOT	[T/C]	0002647927	CCCAATATGGTAGAGAATGCATTCCTGTAGACACCTTGAATCAGATGACT			0	0	0	NA	Custom	unknown	0	BOT	CCCAATATGGTAGAGAATGCATTCCTGTAGACACCTTGAATCAGATGACT[T/C]AAGGACTACAGTGGAATACCACCATTTCAAGAGTGGAATAATAGCCTTAT	ATAAGGCTATTATTCCACTCTTGAAATGGTGGTATTCCACTGTAGTCCTT[A/G]AGTCATCTGATTCAAGGTGTCTACAGGAATGCATTCTCTACCATATTGGG	2255
1_46483692-0_B_U_2899895051	1_46483692	BOT	[T/A]	0006748455	GGTAATCTCAGTTAAAACAGGGTAAGTAAATTTTCTGCAGAGATCCTCTT	0045646584	GGTAATCTCAGTTAAAACAGGGTAAGTAAATTTTCTGCAGAGATCCTCTA	0	0	0	NA	Custom	Unknown	0	TOP	ATGAGTAAAAAAACAAACAGTTGATTCAAAAGGATCATATGCACCAAAAA[A/T]AGAGGATCTCTGCAGAAAATTTACTTACCCTGTTTTAACTGAGATTACCT	ATGAGTAAAAAAACAAACAGTTGATTCAAAAGGATCATATGCACCAAAAA[A/T]AGAGGATCTCTGCAGAAAATTTACTTACCCTGTTTTAACTGAGATTACCT	2255
1_46621751-0_T_U_2899895053	1_46621751	TOP	[A/G]	0073664185	GGATTCAACCTGCTCCTGCTTTGTTGGGTTTTCACACCTGAGCTGTGAGT			0	0	0	NA	Custom	unknown	0	BOT	CCTCAGACCAGACAACTGTCTCCAGAAGGGAGAGGACGGCCAGAGTTCAG[T/C]ACTCACAGCTCAGGTGTGAAAACCCAACAAAGCAGGAGCAGGTTGAATCC	GGATTCAACCTGCTCCTGCTTTGTTGGGTTTTCACACCTGAGCTGTGAGT[A/G]CTGAACTCTGGCCGTCCTCTCCCTTCTGGAGACAGTTGTCTGGTCTGAGG	2255
1_46666159-0_B_U_2899895054	1_46666159	BOT	[T/C]	0025709541	AACCCTCAATCTGAATAAAATGTAAAGAGGAGAAAATTAAATGGAGTGGA			0	0	0	NA	Custom	Unknown	0	BOT	AACCCTCAATCTGAATAAAATGTAAAGAGGAGAAAATTAAATGGAGTGGA[T/C]GTTAGGGGAGCTAATTAAGTGTTAAAACACGGTTATTTAGTGAATAAAAT	ATTTTATTCACTAAATAACCGTGTTTTAACACTTAATTAGCTCCCCTAAC[A/G]TCCACTCCATTTAATTTTCTCCTCTTTACATTTTATTCAGATTGAGGGTT	2255
1_46732875-0_B_U_2899895058	1_46732875	BOT	[T/C]	0099665556	TCCTGCCACATTCATTCTACCAGGATTAAAAGGTCCTACTGCAGTCTTGG			0	0	0	NA	Custom	Unknown	0	BOT	TCCTGCCACATTCATTCTACCAGGATTAAAAGGTCCTACTGCAGTCTTGG[T/C]CTGTGAAGTTAAAGACGGGGTGTATGTTTGCATATTAACACCAAAATTAC	GTAATTTTGGTGTTAATATGCAAACATACACCCCGTCTTTAACTTCACAG[A/G]CCAAGACTGCAGTAGGACCTTTTAATCCTGGTAGAATGAATGTGGCAGGA	2255
1_46963981-0_B_U_2899895064	1_46963981	BOT	[G/C]	0019657155	AGAAGGCAACGTCAGGTCAAAATTGACTTCTGACTCTTGATTCTACACCG	0017805988	AGAAGGCAACGTCAGGTCAAAATTGACTTCTGACTCTTGATTCTACACCC	0	0	0	NA	Custom	unknown	0	BOT	AAGAAGGCAACGTCAGGTCAAAATTGACTTCTGACTCTTGATTCTACACC[C/G]AGTCAAGTACAAACCAAAGCAACTAGGAAAAGAAGAAACAAAGAAATGTT	AACATTTCTTTGTTTCTTCTTTTCCTAGTTGCTTTGGTTTGTACTTGACT[C/G]GGTGTAGAATCAAGAGTCAGAAGTCAATTTTGACCTGACGTTGCCTTCTT	2255
1_47013774-0_B_U_2899895067	1_47013774	BOT	[T/C]	0024703531	GTTTAATGAAACAAAGTCAAGCTAGTTACCTTCAGCAGTGAAAGAATTTT			0	0	0	NA	Custom	Unknown	0	TOP	TGCCTTTCCAGGGCCCGTCCAGGGAAAGCCACTAGATGTCAAGTGTCAGC[A/G]AAAATTCTTTCACTGCTGAAGGTAACTAGCTTGACTTTGTTTCATTAAAC	TGCCTTTCCAGGGCCCGTCCAGGGAAAGCCACTAGATGTCAAGTGTCAGC[A/G]AAAATTCTTTCACTGCTGAAGGTAACTAGCTTGACTTTGTTTCATTAAAC	2255
1_47064506-0_B_U_2899895068	1_47064506	BOT	[T/A]	0024717179	ATTGGTGATCTGCAGGGAATCCTGGTACGACTGAGCAACTGAACTGAACT	0043792169	ATTGGTGATCTGCAGGGAATCCTGGTACGACTGAGCAACTGAACTGAACA	0	0	0	NA	Custom	unknown	0	BOT	AATTGGTGATCTGCAGGGAATCCTGGTACGACTGAGCAACTGAACTGAAC[A/T]GAATTTTCTTTTTATAGTTGAAAAACTAAGGGAAGAAAAAAAAATCTACA	TGTAGATTTTTTTTTCTTCCCTTAGTTTTTCAACTATAAAAAGAAAATTC[A/T]GTTCAGTTCAGTTGCTCAGTCGTACCAGGATTCCCTGCAGATCACCAATT	2255
1_47230036-0_T_U_2899895070	1_47230036	TOP	[A/G]	0079659890	GACAGGCCAAAGGGGCTGGAGTGTGGTCGGAGCCACAATCAGGGGTGTGG			0	0	0	NA	Custom	Unknown	0	TOP	GACAGGCCAAAGGGGCTGGAGTGTGGTCGGAGCCACAATCAGGGGTGTGG[A/G]GTATGTGTGCGGCCCTGAGCCCAGGTCCACCGCGGGAGCCCCCCATCAGG	GACAGGCCAAAGGGGCTGGAGTGTGGTCGGAGCCACAATCAGGGGTGTGG[A/G]GTATGTGTGCGGCCCTGAGCCCAGGTCCACCGCGGGAGCCCCCCATCAGG	2255
1_47243823-0_B_U_2899895072	1_47243823	BOT	[T/G]	0042742953	ATACACGTGGTGCTGAAGGAGAACAAGTCCCACACATCAGAGCATTTGAC			0	0	0	NA	Custom	unknown	0	BOT	ATACACGTGGTGCTGAAGGAGAACAAGTCCCACACATCAGAGCATTTGAC[T/G]TCACACAAAGAAGTTATCTGTTTACACAAACTCTATCTCAGGCTAAAAAC	GTTTTTAGCCTGAGATAGAGTTTGTGTAAACAGATAACTTCTTTGTGTGA[A/C]GTCAAATGCTCTGATGTGTGGGACTTGTTCTCCTTCAGCACCACGTGTAT	2255
1_47278284-0_B_U_2900282272	1_47278284	BOT	[T/C]	0022652562	TTTCTTTTGTGGGGTTTTTATGATTAATCCTTTGTTAAGTACGTGCAGTG			0	0	0	NA	Custom	Unknown	0	TOP	NT[A/G]CACTGCACGTACTTAACAAAGGATTAATCATAAAAACCCCACAAAAGAAA	NT[A/G]CACTGCACGTACTTAACAAAGGATTAATCATAAAAACCCCACAAAAGAAA	2255
1_47418514-0_T_U_2899895077	1_47418514	TOP	[A/G]	0076629123	AATGTCATGTTAGGCCTCAGTAAGAAGGTAATAGTTGACAAAGATAGGAC			0	0	0	NA	Custom	unknown	0	BOT	AAAGTTTACATGCTTCCTCTGAGATGTTCTCTCAGATATCCACTAAGTTT[T/C]GTCCTATCTTTGTCAACTATTACCTTCTTACTGAGGCCTAACATGACATT	AATGTCATGTTAGGCCTCAGTAAGAAGGTAATAGTTGACAAAGATAGGAC[A/G]AAACTTAGTGGATATCTGAGAGAACATCTCAGAGGAAGCATGTAAACTTT	2255
1_47419279-0_T_U_2899895079	1_47419279	TOP	[A/G]	0016712239	AGAATTTCACTTTTAGTCCAGTAGATAAGAATCCGCCTGCCAATGCTGGG			0	0	0	NA	Custom	Unknown	0	BOT	GGCTTAGCTGCTCCATGGCATGGAGCATGAGTCAGGGATTGAACCCCTGT[T/C]CCCAGCATTGGCAGGCGGATTCTTATCTACTGGACTAAAAGTGAAATTCT	AGAATTTCACTTTTAGTCCAGTAGATAAGAATCCGCCTGCCAATGCTGGG[A/G]ACAGGGGTTCAATCCCTGACTCATGCTCCATGCCATGGAGCAGCTAAGCC	2255
1_47428619-0_B_U_2899995806	1_47428619	BOT	[T/C]	0041688856	CACACATTATATGAAGTGGACCTTTCCTAGACCAGAGATAGTGAACGTGA			0	0	0	NA	Custom	unknown	0	TOP	NC[A/G]TCACGTTCACTATCTCTGGTCTAGGAAAGGTCCACTTCATATAATGTGTG	NC[A/G]TCACGTTCACTATCTCTGGTCTAGGAAAGGTCCACTTCATATAATGTGTG	2255
1_47437218-0_T_U_2899895081	1_47437218	TOP	[A/G]	0004805394	ACCGTAGAAAGTAAAGGCAAGGACACCTGCTGGCTTGTGCAGCGACCCAG			0	0	0	NA	Custom	unknown	0	BOT	TCTGTCTTCTCACCGCCAGGGCCCTAGCTCCTTGACCGCTGCTTGTCTCG[T/C]CTGGGTCGCTGCACAAGCCAGCAGGTGTCCTTGCCTTTACTTTCTACGGT	ACCGTAGAAAGTAAAGGCAAGGACACCTGCTGGCTTGTGCAGCGACCCAG[A/G]CGAGACAAGCAGCGGTCAAGGAGCTAGGGCCCTGGCGGTGAGAAGACAGA	2255
1_47477822-0_B_U_2900002106	1_47477822	BOT	[T/C]	0081717244	ACAAGTTCACTAATGCTCCGCCACGCAGAGAGCTGGTCAGCCAGCCAAGC			0	0	0	NA	Custom	unknown	0	BOT	ACAAGTTCACTAATGCTCCGCCACGCAGAGAGCTGGTCAGCCAGCCAAGC[T/C]CTGGGN	NCCCAG[A/G]GCTTGGCTGGCTGACCAGCTCTCTGCGTGGCGGAGCATTAGTGAACTTGT	2255
1_47526780-0_T_U_2900280095	1_47526780	TOP	[A/G]	0079754499	CACGGGCTCTAAGTACCAAGCTAAAGACGTTTCTTCTAAAACTGCCGTGT			0	0	0	NA	Custom	Unknown	0	BOT	NA[T/C]ACACGGCAGTTTTAGAAGAAACGTCTTTAGCTTGGTACTTAGAGCCCGTG	CACGGGCTCTAAGTACCAAGCTAAAGACGTTTCTTCTAAAACTGCCGTGT[A/G]TN	2255
1_47623319-0_B_U_2899895084	1_47623319	BOT	[G/C]	0076705366	AGTGTTTACAAATGTAAACTTTGTGGTCTGGTGGTCTCGGTCTGAATCCG	0019699975	AGTGTTTACAAATGTAAACTTTGTGGTCTGGTGGTCTCGGTCTGAATCCC	0	0	0	NA	Custom	Unknown	0	BOT	CAGTGTTTACAAATGTAAACTTTGTGGTCTGGTGGTCTCGGTCTGAATCC[C/G]GTATCCATGGTTTCTTCTAACTTTGTGGCCTGGGACACACCATGTTCCTC	GAGGAACATGGTGTGTCCCAGGCCACAAAGTTAGAAGAAACCATGGATAC[C/G]GGATTCAGACCGAGACCACCAGACCACAAAGTTTACATTTGTAAACACTG	2255
1_47674507-0_T_U_2899895086	1_47674507	TOP	[A/G]	0010786992	ATGTCACTGTCATGTCACCTTCTTGGCCTGCTGGGTATTCTGAGAGCAAT			0	0	0	NA	Custom	unknown	0	TOP	ATGTCACTGTCATGTCACCTTCTTGGCCTGCTGGGTATTCTGAGAGCAAT[A/G]CCATTTTTTTTTCCTTTCAATTTTTGTTCATTTGCCCACATCTCCCTGCA	ATGTCACTGTCATGTCACCTTCTTGGCCTGCTGGGTATTCTGAGAGCAAT[A/G]CCATTTTTTTTTCCTTTCAATTTTTGTTCATTTGCCCACATCTCCCTGCA	2255
1_47720913-0_T_U_2899895088	1_47720913	TOP	[A/G]	0039796921	AGCCTGCTTTCCAAGGCTGCCATCTGTCCCAACTGCTGCAGGCCCCATGT			0	0	0	NA	Custom	Unknown	0	TOP	AGCCTGCTTTCCAAGGCTGCCATCTGTCCCAACTGCTGCAGGCCCCATGT[A/G]GCTGGTACCCACTGAATCCCCACCAATGGGGCACCAGTGGGTGCCAGGCT	AGCCTGCTTTCCAAGGCTGCCATCTGTCCCAACTGCTGCAGGCCCCATGT[A/G]GCTGGTACCCACTGAATCCCCACCAATGGGGCACCAGTGGGTGCCAGGCT	2255
1_47722592-0_T_U_2899895091	1_47722592	TOP	[A/G]	0023784876	AGGCTGTTCCACCTAAATCACCGGACAGATCCAGACATACAGACCTGCCC			0	0	0	NA	Custom	unknown	0	BOT	ACATTTCAGCGTGGCCAGTGAACCGTAAGAGGCGGACGCAGGAAGCCCGG[T/C]GGGCAGGTCTGTATGTCTGGATCTGTCCGGTGATTTAGGTGGAACAGCCT	AGGCTGTTCCACCTAAATCACCGGACAGATCCAGACATACAGACCTGCCC[A/G]CCGGGCTTCCTGCGTCCGCCTCTTACGGTTCACTGGCCACGCTGAAATGT	2255
1_47772725-0_B_U_2899895092	1_47772725	BOT	[T/C]	0002712358	TGTCTGCTGCACCTACACACCTAACTTCTGTCAACACACGCACCGTTGGC			0	0	0	NA	Custom	Unknown	0	BOT	TGTCTGCTGCACCTACACACCTAACTTCTGTCAACACACGCACCGTTGGC[T/C]TGCCTCAGGGCCTCTCAGAATCTGAACCAGGCACTCTTGACATCTCGGTT	AACCGAGATGTCAAGAGTGCCTGGTTCAGATTCTGAGAGGCCCTGAGGCA[A/G]GCCAACGGTGCGTGTGTTGACAGAAGTTAGGTGTGTAGGTGCAGCAGACA	2255
1_47804100-0_B_U_2899895094	1_47804100	BOT	[T/C]	0074605915	GCACTATGGCTTACTTTCTGTTTTCTCTGCTGGAGCCCTGACTGTGGGGT			0	0	0	NA	Custom	unknown	0	BOT	GCACTATGGCTTACTTTCTGTTTTCTCTGCTGGAGCCCTGACTGTGGGGT[T/C]ACCCGTGTGACCACCTCAGGGCCCATGGACCAGTAGGACTGCCCTCAGGG	CCCTGAGGGCAGTCCTACTGGTCCATGGGCCCTGAGGTGGTCACACGGGT[A/G]ACCCCACAGTCAGGGCTCCAGCAGAGAAAACAGAAAGTAAGCCATAGTGC	2255
1_47822081-0_B_U_2899895096	1_47822081	BOT	[T/C]	0079767880	CCAAACACATCAAACCCAGTGTATTTTACTGTGCCGATGGGATTGTTTTT			0	0	0	NA	Custom	Unknown	0	BOT	CCAAACACATCAAACCCAGTGTATTTTACTGTGCCGATGGGATTGTTTTT[T/C]CGAGAGAGTGGAATATAATTCAATCTATCAATGGCATTTCCAATCAGAAG	CTTCTGATTGGAAATGCCATTGATAGATTGAATTATATTCCACTCTCTCG[A/G]AAAAACAATCCCATCGGCACAGTAAAATACACTGGGTTTGATGTGTTTGG	2255
1_47863441-0_T_U_2899895098	1_47863441	TOP	[A/G]	0073709843	TGATTCAAACAGGAACGGCCTGTGAGAGAACCGTCACGGCTGGAGAAGAT			0	0	0	NA	Custom	unknown	0	TOP	TGATTCAAACAGGAACGGCCTGTGAGAGAACCGTCACGGCTGGAGAAGAT[A/G]CTTTGAGAGTCTCCTGGACTGCAAAGAGACCAAACCAGTCAATCCTAAAG	TGATTCAAACAGGAACGGCCTGTGAGAGAACCGTCACGGCTGGAGAAGAT[A/G]CTTTGAGAGTCTCCTGGACTGCAAAGAGACCAAACCAGTCAATCCTAAAG	2255
1_47863570-0_T_U_2899895100	1_47863570	TOP	[A/G]	0006711343	GACTGAAGCTGAAACTCCAATACTTGGGCCATCTGATGCAAGAAGTGACT			0	0	0	NA	Custom	Unknown	0	TOP	GACTGAAGCTGAAACTCCAATACTTGGGCCATCTGATGCAAGAAGTGACT[A/G]ATTGGAAAAGGCCCTGAAGCTGGGAAAGATTGAAGGCAAGAGGAGAAGGG	GACTGAAGCTGAAACTCCAATACTTGGGCCATCTGATGCAAGAAGTGACT[A/G]ATTGGAAAAGGCCCTGAAGCTGGGAAAGATTGAAGGCAAGAGGAGAAGGG	2255
1_47870549-0_B_U_2899895103	1_47870549	BOT	[T/C]	0071618206	CACCATAGGTAGCTAAGTGGTAAAGAAACTGCCTGCCAATGCAGGAGATA			0	0	0	NA	Custom	unknown	0	TOP	CCCCTCCTCTAGGGGGTCTTCCCGACCCAGGGATCTAACCCAAGTATCCT[A/G]TATCTCCTGCATTGGCAGGCAGTTTCTTTACCACTTAGCTACCTATGGTG	CCCCTCCTCTAGGGGGTCTTCCCGACCCAGGGATCTAACCCAAGTATCCT[A/G]TATCTCCTGCATTGGCAGGCAGTTTCTTTACCACTTAGCTACCTATGGTG	2255
1_47901458-0_T_U_2899895104	1_47901458	TOP	[A/G]	0086761232	AGGAACAGAACGGGGAAGAGCAGCTGAAGTGAAGTCCCTGGGAAAAGGCC			0	0	0	NA	Custom	Unknown	0	TOP	AGGAACAGAACGGGGAAGAGCAGCTGAAGTGAAGTCCCTGGGAAAAGGCC[A/G]AGAAGCTTATCTCCGGGACCACCCGCCGGCTTTATCTCTGTACTTGGCAG	AGGAACAGAACGGGGAAGAGCAGCTGAAGTGAAGTCCCTGGGAAAAGGCC[A/G]AGAAGCTTATCTCCGGGACCACCCGCCGGCTTTATCTCTGTACTTGGCAG	2255
1_47920645-0_B_U_2899895106	1_47920645	BOT	[T/C]	0043798296	TTGCAGGCATATTCTTTACCATTAGCGTCACCTGGAAAGTCCAACGTATT			0	0	0	NA	Custom	unknown	0	BOT	TTGCAGGCATATTCTTTACCATTAGCGTCACCTGGAAAGTCCAACGTATT[T/C]TATAGGCTTCCCAGGTGGCTCAGTGGTAAAGAGTCCTCCTCTCAAAGTAG	CTACTTTGAGAGGAGGACTCTTTACCACTGAGCCACCTGGGAAGCCTATA[A/G]AATACGTTGGACTTTCCAGGTGACGCTAATGGTAAAGAATATGCCTGCAA	2255
1_4798126-0_B_U_2899893726	1_4798126	BOT	[T/C]	0093695253	TTGAGCAGGACCCTGGAGGGGAGAAACATTGGTCTGACCAGTTTTATTAC			0	0	0	NA	Custom	Unknown	0	BOT	TTGAGCAGGACCCTGGAGGGGAGAAACATTGGTCTGACCAGTTTTATTAC[T/C]TTAAAGTGGGGTTGAGTCTCTGTTTTGATGTATTACTAACCAAAATAGGG	CCCTATTTTGGTTAGTAATACATCAAAACAGAGACTCAACCCCACTTTAA[A/G]GTAATAAAACTGGTCAGACCAATGTTTCTCCCCTCCAGGGTCCTGCTCAA	2255
1_48022062-0_B_U_2899895108	1_48022062	BOT	[T/C]	0053642895	AAAGTTTGCTCAAATTCATGTCCATTGAGTCTGTGATGCCATCCAACCAT			0	0	0	NA	Custom	unknown	0	BOT	AAAGTTTGCTCAAATTCATGTCCATTGAGTCTGTGATGCCATCCAACCAT[T/C]TCATCCTCTATTGCCCCCTTCCCCTCTTGCCCTCAGTTTTTCCCAGCATC	GATGCTGGGAAAAACTGAGGGCAAGAGGGGAAGGGGGCAATAGAGGATGA[A/G]ATGGTTGGATGGCATCACAGACTCAATGGACATGAATTTGAGCAAACTTT	2255
1_48041292-0_T_U_2899895110	1_48041292	TOP	[A/C]	0079606295	CGTATGTTCACATTAGAGATGCATAAAAACACTCATTGATCCACACCCTT			0	0	0	NA	Custom	Unknown	0	TOP	CGTATGTTCACATTAGAGATGCATAAAAACACTCATTGATCCACACCCTT[A/C]CCAACATTTCATATTGTCAGAATTCTTAATCTTCCTAAGCTAGAGGAGTG	CGTATGTTCACATTAGAGATGCATAAAAACACTCATTGATCCACACCCTT[A/C]CCAACATTTCATATTGTCAGAATTCTTAATCTTCCTAAGCTAGAGGAGTG	2255
1_48071857-0_B_U_2899895112	1_48071857	BOT	[T/C]	0005806969	TGTAAAGATCCCTTGGAGAAGGGAATGGTTACCCACTCCAGTATTCTTGC			0	0	0	NA	Custom	unknown	0	BOT	TGTAAAGATCCCTTGGAGAAGGGAATGGTTACCCACTCCAGTATTCTTGC[T/C]TGGAGAATTCCATGGACAGAAGAGCCTGGTGGGCTACAGTTCATGGAGTC	GACTCCATGAACTGTAGCCCACCAGGCTCTTCTGTCCATGGAATTCTCCA[A/G]GCAAGAATACTGGAGTGGGTAACCATTCCCTTCTCCAAGGGATCTTTACA	2255
1_48122279-0_B_U_2899895114	1_48122279	BOT	[T/A]	0004684365	ACACACATACGTCTCAGGTTCAGACTAATGGCCAGAGATCAGTTTTAGTT	0075711383	ACACACATACGTCTCAGGTTCAGACTAATGGCCAGAGATCAGTTTTAGTA	0	0	0	NA	Custom	Unknown	0	BOT	CACACACATACGTCTCAGGTTCAGACTAATGGCCAGAGATCAGTTTTAGT[A/T]AAAGAGAACACAGCACACCCAAGCAATCATTCATCCCTCTTCAGAGTGGC	GCCACTCTGAAGAGGGATGAATGATTGCTTGGGTGTGCTGTGTTCTCTTT[A/T]ACTAAAACTGATCTCTGGCCATTAGTCTGAACCTGAGACGTATGTGTGTG	2255
1_48172042-0_T_U_2899895117	1_48172042	TOP	[A/G]	0005612441	AGCTGACACAGTAGAAATTCATACTCAGGGCTGGACATGGCTCTCAAGAA			0	0	0	NA	Custom	unknown	0	BOT	GAAGGTGATTTTCATTTGTTTGTAGTTGTTCATACCATATATCTGACTAA[T/C]TTCTTGAGAGCCATGTCCAGCCCTGAGTATGAATTTCTACTGTGTCAGCT	AGCTGACACAGTAGAAATTCATACTCAGGGCTGGACATGGCTCTCAAGAA[A/G]TTAGTCAGATATATGGTATGAACAACTACAAACAAATGAAAATCACCTTC	2255
1_48312756-0_B_U_2899895120	1_48312756	BOT	[T/C]	0002689979	TGTTATATGAACCTCCAGGGAGCTAAACAGTGAGCTCTTACTGGATAAAT			0	0	0	NA	Custom	unknown	0	BOT	TGTTATATGAACCTCCAGGGAGCTAAACAGTGAGCTCTTACTGGATAAAT[T/C]ACTCCAGTTTTTTCATCTTGATTTTAAGCTCAAATAACTTTGAATTCATC	GATGAATTCAAAGTTATTTGAGCTTAAAATCAAGATGAAAAAACTGGAGT[A/G]ATTTATCCAGTAAGAGCTCACTGTTTAGCTCCCTGGAGGTTCATATAACA	2255
1_48424533-0_B_U_2899895124	1_48424533	BOT	[T/A]	0068629281	CTCCCTCAATGAAACTATGAGCCATGCTGTATAGGGCCACCCAAGACAGT	0030780585	CTCCCTCAATGAAACTATGAGCCATGCTGTATAGGGCCACCCAAGACAGA	0	0	0	NA	Custom	unknown	0	BOT	TCTCCCTCAATGAAACTATGAGCCATGCTGTATAGGGCCACCCAAGACAG[A/T]TGGGTCATGGGTGGTCCACTGGAGAAGGGAATGGCAAACCACTTTAGTAT	ATACTAAAGTGGTTTGCCATTCCCTTCTCCAGTGGACCACCCATGACCCA[A/T]CTGTCTTGGGTGGCCCTATACAGCATGGCTCATAGTTTCATTGAGGGAGA	2255
1_48473410-0_B_U_2899895126	1_48473410	BOT	[T/C]	0082767187	AGTCATGTCTGACTCTTTGCAACCCCATGGACTGTAGCCCGCCAGGGATT			0	0	0	NA	Custom	Unknown	0	BOT	AGTCATGTCTGACTCTTTGCAACCCCATGGACTGTAGCCCGCCAGGGATT[T/C]CCCAGGCAAGAATACTAGAGTGAGTTGCCATGCCCTTCTCCAGGGGATCT	AGATCCCCTGGAGAAGGGCATGGCAACTCACTCTAGTATTCTTGCCTGGG[A/G]AATCCCTGGCGGGCTACAGTCCATGGGGTTGCAAAGAGTCAGACATGACT	2255
1_4848286-0_B_U_2900280072	1_4848286	BOT	[T/C]	0077759442	GGATGCCATAATCTTAGTTTTTTCAATGTCGAGTGTTAGAATTTACAATA			0	0	0	NA	Custom	unknown	0	TOP	NA[A/G]TATTGTAAATTCTAACACTCGACATTGAAAAAACTAAGATTATGGCATCC	NA[A/G]TATTGTAAATTCTAACACTCGACATTGAAAAAACTAAGATTATGGCATCC	2255
1_48522792-0_B_U_2899895128	1_48522792	BOT	[T/C]	0099611566	CTCTGTCATACGGATCATGCAACGAGAATGGACGGTGGTGGCTGATGTCA			0	0	0	NA	Custom	unknown	0	BOT	CTCTGTCATACGGATCATGCAACGAGAATGGACGGTGGTGGCTGATGTCA[T/C]GAGCCGGCTTCTGTGTGATCTCCGTGTGTGCCATCAGAAGTGCTCACAGC	GCTGTGAGCACTTCTGATGGCACACACGGAGATCACACAGAAGCCGGCTC[A/G]TGACATCAGCCACCACCGTCCATTCTCGTTGCATGATCCGTATGACAGAG	2255
1_48581139-0_T_U_2899995807	1_48581139	TOP	[A/G]	0074653959	GGCCTCCAAAGAGGATGAATGGAGAATTTCTTCTTCAGACCTTCCCACTC			0	0	0	NA	Custom	Unknown	0	BOT	NC[T/C]GAGTGGGAAGGTCTGAAGAAGAAATTCTCCATTCATCCTCTTTGGAGGCC	GGCCTCCAAAGAGGATGAATGGAGAATTTCTTCTTCAGACCTTCCCACTC[A/G]GN	2255
1_48634704-0_B_U_2899895130	1_48634704	BOT	[T/C]	0023788955	AAAGCTCCCACATGATCACGCTCTCTCACCAGGCTTCCTTTAAAACTAAC			0	0	0	NA	Custom	Unknown	0	BOT	AAAGCTCCCACATGATCACGCTCTCTCACCAGGCTTCCTTTAAAACTAAC[T/C]GATTGGAAGATGTCTGCCATTTTAATCTAGATGGTAGAAATCGGTTAATA	TATTAACCGATTTCTACCATCTAGATTAAAATGGCAGACATCTTCCAATC[A/G]GTTAGTTTTAAAGGAAGCCTGGTGAGAGAGCGTGATCATGTGGGAGCTTT	2255
1_48684225-0_T_U_2899895133	1_48684225	TOP	[C/G]	0053733835	TCCTTCCTCCTGCTCTGGGCAGTCATACTCCTGATTATTGATCACCATAC	0067623103	TCCTTCCTCCTGCTCTGGGCAGTCATACTCCTGATTATTGATCACCATAG	0	0	0	NA	Custom	unknown	0	BOT	AGGAATATCCTGTCCGCTTCTTTACAAGTGGGACGCCTGCAGTGGGGACT[C/G]TATGGTGATCAATAATCAGGAGTATGACTGCCCAGAGCAGGAGGAAGGAA	TTCCTTCCTCCTGCTCTGGGCAGTCATACTCCTGATTATTGATCACCATA[C/G]AGTCCCCACTGCAGGCGTCCCACTTGTAAAGAAGCGGACAGGATATTCCT	2255
1_48699845-0_T_U_2899895135	1_48699845	TOP	[A/G]	0084695174	GTCGAAGCGTCCAGGGTCTGAAGGAGGCCTAATGGTACCATCTTTGTTTC			0	0	0	NA	Custom	Unknown	0	BOT	TCTTTGTGCGGCTCTGAGCCGACCTTGGGTCAATCATGAGCCAACAGAAC[T/C]GAAACAAAGATGGTACCATTAGGCCTCCTTCAGACCCTGGACGCTTCGAC	GTCGAAGCGTCCAGGGTCTGAAGGAGGCCTAATGGTACCATCTTTGTTTC[A/G]GTTCTGTTGGCTCATGATTGACCCAAGGTCGGCTCAGAGCCGCACAAAGA	2255
1_48749710-0_T_U_2899895137	1_48749710	TOP	[A/G]	0087682434	TTCCTCTGCTGATGGACATTTGGGTTCTTTCCATGTCTTGGCTATTGTAA			0	0	0	NA	Custom	unknown	0	BOT	AAACTATAATTCAAAAAGATACATTCTCCCCAATATTCACTGAAGCACTA[T/C]TTACAATAGCCAAGACATGGAAAGAACCCAAATGTCCATCAGCAGAGGAA	TTCCTCTGCTGATGGACATTTGGGTTCTTTCCATGTCTTGGCTATTGTAA[A/G]TAGTGCTTCAGTGAATATTGGGGAGAATGTATCTTTTTGAATTATAGTTT	2255
1_48760043-0_B_U_2899895138	1_48760043	BOT	[T/C]	0097680477	CAGATTGGCCCCGAGGTCTCCATGCAAGCCTGAATCCAGAAAAAGTGAGG			0	0	0	NA	Custom	Unknown	0	BOT	CAGATTGGCCCCGAGGTCTCCATGCAAGCCTGAATCCAGAAAAAGTGAGG[T/C]AGTCTCGCCCTCTGGCTACCCAGGGACCCATGAGGCGACTTAGATCTCCT	AGGAGATCTAAGTCGCCTCATGGGTCCCTGGGTAGCCAGAGGGCGAGACT[A/G]CCTCACTTTTTCTGGATTCAGGCTTGCATGGAGACCTCGGGGCCAATCTG	2255
1_48784818-0_B_U_2900280020	1_48784818	BOT	[T/A]	0086805442	TGTGGCCGACTCACTTGTGCGCTGTTTAAAAATTCCACGTGCTTAATGCT	0049704940	TGTGGCCGACTCACTTGTGCGCTGTTTAAAAATTCCACGTGCTTAATGCA	0	0	0	NA	Custom	Unknown	0	TOP	NA[A/T]GCATTAAGCACGTGGAATTTTTAAACAGCGCACAAGTGAGTCGGCCACAG	NA[A/T]GCATTAAGCACGTGGAATTTTTAAACAGCGCACAAGTGAGTCGGCCACAG	2255
1_48832648-0_B_U_2900002268	1_48832648	BOT	[T/C]	0089741132	TGGCGCTCCACGGCTACCCCCCTGGCTGGGCACTGCCCTGGTGAATTACC			0	0	0	NA	Custom	Unknown	0	BOT	TGGCGCTCCACGGCTACCCCCCTGGCTGGGCACTGCCCTGGTGAATTACC[T/C]CTTTTTGAN	NTCAAAAAG[A/G]GGTAATTCACCAGGGCAGTGCCCAGCCAGGGGGGTAGCCGTGGAGCGCCA	2255
1_488385-0_T_U_2899893561	1_488385	TOP	[C/G]	0096672920	GCAGCTCCAGCTCAATTCAGGGGCCTGATCCGCGTGGCAGGAGATAAATC	0009643894	GCAGCTCCAGCTCAATTCAGGGGCCTGATCCGCGTGGCAGGAGATAAATG	0	0	0	NA	Custom	unknown	0	BOT	CACCCGCTGCTCTTCCGCTGACTCAGTCCACACCATCGTGTGGCTGCCCT[C/G]ATTTATCTCCTGCCACGCGGATCAGGCCCCTGAATTGAGCTGGAGCTGCG	CGCAGCTCCAGCTCAATTCAGGGGCCTGATCCGCGTGGCAGGAGATAAAT[C/G]AGGGCAGCCACACGATGGTGTGGACTGAGTCAGCGGAAGAGCAGCGGGTG	2255
1_48871851-0_T_U_2899993511	1_48871851	TOP	[A/G]	0061805286	GTTTCCTGGACCGGAGCCTCTCGGCTCTGCTGCTGATCCCGGGGTTGCTC			0	0	0	NA	Custom	unknown	0	BOT	NN[T/C]GAGCAACCCCGGGATCAGCAGCAGAGCCGAGAGGCTCCGGTCCAGGAAAC	GTTTCCTGGACCGGAGCCTCTCGGCTCTGCTGCTGATCCCGGGGTTGCTC[A/G]NN	2255
1_48882368-0_B_U_2899993512	1_48882368	BOT	[T/C]	0091805318	GTGAAGTGAAACAGAGACACTCGGGCAGGACCGTTAAGGTGCCTTGTGTT			0	0	0	NA	Custom	Unknown	0	TOP	NN[A/G]AACACAAGGCACCTTAACGGTCCTGCCCGAGTGTCTCTGTTTCACTTCAC	NN[A/G]AACACAAGGCACCTTAACGGTCCTGCCCGAGTGTCTCTGTTTCACTTCAC	2255
1_4897339-0_T_U_2899893728	1_4897339	TOP	[A/G]	0006696255	TCTAAAAGATTAGTGTAAGAGCTCTCAATTTTTTTCCTGAGAGATACACA			0	0	0	NA	Custom	Unknown	0	TOP	TCTAAAAGATTAGTGTAAGAGCTCTCAATTTTTTTCCTGAGAGATACACA[A/G]AATAAACGTGAATAATTGAACCCATTATTCAGACACTTTTCCACCAAGAT	TCTAAAAGATTAGTGTAAGAGCTCTCAATTTTTTTCCTGAGAGATACACA[A/G]AATAAACGTGAATAATTGAACCCATTATTCAGACACTTTTCCACCAAGAT	2255
1_48985767-0_B_U_2899895141	1_48985767	BOT	[T/C]	0090750373	ACGGGCCTCCCCCGGGACAGCGACAGTGGCGACGCGCTCCACGAGCTCTG			0	0	0	NA	Custom	unknown	0	TOP	GCGGCGGGGGCGGCGGGCAGGGCCGCGGGACTTCCATCCGGCTCGGCGGC[A/G]CAGAGCTCGTGGAGCGCGTCGCCACTGTCGCTGTCCCGGGGGAGGCCCGT	GCGGCGGGGGCGGCGGGCAGGGCCGCGGGACTTCCATCCGGCTCGGCGGC[A/G]CAGAGCTCGTGGAGCGCGTCGCCACTGTCGCTGTCCCGGGGGAGGCCCGT	2255
1_48988856-0_B_U_2899895143	1_48988856	BOT	[T/G]	0061665182	AACGCAAAACTGTACTGCGGCTTCAAGACAGTTAGGCAGCTTCTTACCCA			0	0	0	NA	Custom	Unknown	0	TOP	AATAATTTGAATATAAGAATAGTTGGAATAAGTTGAGTAAAACTGTTTAC[A/C]TGGGTAAGAAGCTGCCTAACTGTCTTGAAGCCGCAGTACAGTTTTGCGTT	AATAATTTGAATATAAGAATAGTTGGAATAAGTTGAGTAAAACTGTTTAC[A/C]TGGGTAAGAAGCTGCCTAACTGTCTTGAAGCCGCAGTACAGTTTTGCGTT	2255
1_49041454-0_B_U_2899895144	1_49041454	BOT	[T/C]	0014715127	GCAAAGTTAGAGCTCAAAGTAAGAGACAGCTGCTGCACTGCTCACAAATA			0	0	0	NA	Custom	unknown	0	BOT	GCAAAGTTAGAGCTCAAAGTAAGAGACAGCTGCTGCACTGCTCACAAATA[T/C]AGCCTGGAAATGCACTTTCAGAAATGCAAATTCAGACTTGACGTCTTTAT	ATAAAGACGTCAAGTCTGAATTTGCATTTCTGAAAGTGCATTTCCAGGCT[A/G]TATTTGTGAGCAGTGCAGCAGCTGTCTCTTACTTTGAGCTCTAACTTTGC	2255
1_49088821-0_T_U_2899895146	1_49088821	TOP	[A/G]	0042704561	AGATCCAGGATGTTTCCATCATCACAGTCCTACTGGACAGTGCTGGGCGC			0	0	0	NA	Custom	Unknown	0	TOP	AGATCCAGGATGTTTCCATCATCACAGTCCTACTGGACAGTGCTGGGCGC[A/G]TGCCCACGGGAGTGGGTACTGACAGAGACTCTGTGAAGGAAGGGAAGTTA	AGATCCAGGATGTTTCCATCATCACAGTCCTACTGGACAGTGCTGGGCGC[A/G]TGCCCACGGGAGTGGGTACTGACAGAGACTCTGTGAAGGAAGGGAAGTTA	2255
1_49188237-0_B_U_2899895148	1_49188237	BOT	[T/C]	0006733913	ATTAGGTTTCCTGGGAACCAAACCGCCGCTGCAGAGGGTATGGAGGCTGG			0	0	0	NA	Custom	unknown	0	BOT	ATTAGGTTTCCTGGGAACCAAACCGCCGCTGCAGAGGGTATGGAGGCTGG[T/C]CTGGCAGAGACGGATGGGAGAGGCGGGTGTGACAAGAGAACAGGGAGGAC	GTCCTCCCTGTTCTCTTGTCACACCCGCCTCTCCCATCCGTCTCTGCCAG[A/G]CCAGCCTCCATACCCTCTGCAGCGGCGGTTTGGTTCCCAGGAAACCTAAT	2255
1_49240649-0_T_U_2899895150	1_49240649	TOP	[A/G]	0008666281	TGAATATTAGGTAGACACAGTCATCCTGCATGTGACTTTGAGGTCCTTTG			0	0	0	NA	Custom	Unknown	0	TOP	TGAATATTAGGTAGACACAGTCATCCTGCATGTGACTTTGAGGTCCTTTG[A/G]AACTGGCACAATGCCAGGACTCTGCAGTGCCGTGCTTGAAACACACTAGT	TGAATATTAGGTAGACACAGTCATCCTGCATGTGACTTTGAGGTCCTTTG[A/G]AACTGGCACAATGCCAGGACTCTGCAGTGCCGTGCTTGAAACACACTAGT	2255
1_49287285-0_T_U_2899895153	1_49287285	TOP	[A/C]	0037672297	TGAAAAAGGAATGAGATGCCTCATCTGTTCCACCCAGTCTCCTGGGAGCT			0	0	0	NA	Custom	unknown	0	BOT	GCAGACTGAGTGTGCCTCACTATCAGGTGGTGAGGAAAACCCACGGGCTG[T/G]AGCTCCCAGGAGACTGGGTGGAACAGATGAGGCATCTCATTCCTTTTTCA	TGAAAAAGGAATGAGATGCCTCATCTGTTCCACCCAGTCTCCTGGGAGCT[A/C]CAGCCCGTGGGTTTTCCTCACCACCTGATAGTGAGGCACACTCAGTCTGC	2255
1_49337388-0_B_U_2899895154	1_49337388	BOT	[T/C]	0088745100	AGAAAAAGTGCATTGTTCGTGTCCGCAGCGACCACATCGCGAAGGCAGAC			0	0	0	NA	Custom	Unknown	0	BOT	AGAAAAAGTGCATTGTTCGTGTCCGCAGCGACCACATCGCGAAGGCAGAC[T/C]GCACACAGGGACACCATAAGGAGGAATTAGGACAGGTGAGGGGCTGGGAG	CTCCCAGCCCCTCACCTGTCCTAATTCCTCCTTATGGTGTCCCTGTGTGC[A/G]GTCTGCCTTCGCGATGTGGTCGCTGCGGACACGAACAATGCACTTTTTCT	2255
1_49387436-0_T_U_2899895157	1_49387436	TOP	[A/G]	0096605524	AAGGGAACTGAAAATACATGTCTGTACAAAATACTTGTATATGAAAGTCC			0	0	0	NA	Custom	unknown	0	BOT	TAGATATTTGAAACATTTCTACCTTTGGTTTATTATGAATAATACTCCTG[T/C]GGACTTTCATATACAAGTATTTTGTACAGACATGTATTTTCAGTTCCCTT	AAGGGAACTGAAAATACATGTCTGTACAAAATACTTGTATATGAAAGTCC[A/G]CAGGAGTATTATTCATAATAAACCAAAGGTAGAAATGTTTCAAATATCTA	2255
1_4947109-0_B_U_2899893732	1_4947109	BOT	[T/C]	0081776354	TCTATTGATGCTGTATGACATCATTTCTGCAGGTAAATGGTTATACTGGT			0	0	0	NA	Custom	unknown	0	BOT	TCTATTGATGCTGTATGACATCATTTCTGCAGGTAAATGGTTATACTGGT[T/C]ATCCTTTGTCAGAATTTGCCTCGCTTCTGAGTTTAGAATAATTTCAGGTT	AACCTGAAATTATTCTAAACTCAGAAGCGAGGCAAATTCTGACAAAGGAT[A/G]ACCAGTATAACCATTTACCTGCAGAAATGATGTCATACAGCATCAATAGA	2255
1_49538327-0_T_U_2899895158	1_49538327	TOP	[A/G]	0089698497	GCAGTGACCCTACAAAAGGCTGACCCAGACTTGCCCGTGAGTGTCCAGGA			0	0	0	NA	Custom	Unknown	0	TOP	GCAGTGACCCTACAAAAGGCTGACCCAGACTTGCCCGTGAGTGTCCAGGA[A/G]TCTCTGGCAGAGGTGTGGGTCAGCAGTGACCTGCTGCAGGTTGGGGCACT	GCAGTGACCCTACAAAAGGCTGACCCAGACTTGCCCGTGAGTGTCCAGGA[A/G]TCTCTGGCAGAGGTGTGGGTCAGCAGTGACCTGCTGCAGGTTGGGGCACT	2255
1_49584013-0_B_U_2900280097	1_49584013	BOT	[T/C]	0006622279	GCCTTTCTGCCTAGATCTGATAAAACATTTTCTTGTTTTCCCTATAAAAA			0	0	0	NA	Custom	Unknown	0	TOP	NA[A/G]TTTTTATAGGGAAAACAAGAAAATGTTTTATCAGATCTAGGCAGAAAGGC	NA[A/G]TTTTTATAGGGAAAACAAGAAAATGTTTTATCAGATCTAGGCAGAAAGGC	2255
1_49634007-0_B_U_2899895160	1_49634007	BOT	[T/C]	0039666256	TAGACCATTCTGTGGATCTGTAATCTGTTGCTTTGAGCAGTTGGTGTTAG			0	0	0	NA	Custom	unknown	0	BOT	TAGACCATTCTGTGGATCTGTAATCTGTTGCTTTGAGCAGTTGGTGTTAG[T/C]AGGAGAATAGTGAGGAAAACGACTAGGAGACCTGTGTTCTATCCTTGGCC	GGCCAAGGATAGAACACAGGTCTCCTAGTCGTTTTCCTCACTATTCTCCT[A/G]CTAACACCAACTGCTCAAAGCAACAGATTACAGATCCACAGAATGGTCTA	2255
1_49688977-0_T_U_2899895165	1_49688977	TOP	[A/T]	0039636130	TGATGCTAAGAGCCAACTCATTGGAAACGACCCTGATGCTGGGAAAAATA	0062673927	TGATGCTAAGAGCCAACTCATTGGAAACGACCCTGATGCTGGGAAAAATT	0	0	0	NA	Custom	unknown	0	BOT	ATGCCATCCAACCAGCTCATCCTCTGTTGACCCCTTCTCATCCTGCCGTC[A/T]ATTTTTCCCAGCATCAGGGTCGTTTCCAATGAGTTGGCTCTTAGCATCAG	CTGATGCTAAGAGCCAACTCATTGGAAACGACCCTGATGCTGGGAAAAAT[A/T]GACGGCAGGATGAGAAGGGGTCAACAGAGGATGAGCTGGTTGGATGGCAT	2255
1_49729702-0_T_U_2899895166	1_49729702	TOP	[A/G]	0096711905	ACAAGGATCCAGTTGTGACTGTTTCTGGAAACGAAGGATGCTATGTGTCT			0	0	0	NA	Custom	Unknown	0	TOP	ACAAGGATCCAGTTGTGACTGTTTCTGGAAACGAAGGATGCTATGTGTCT[A/G]TGCGACCATGCAGGTGTACCATGCAAGAGAGCCTGCAGTGGGGACACAAT	ACAAGGATCCAGTTGTGACTGTTTCTGGAAACGAAGGATGCTATGTGTCT[A/G]TGCGACCATGCAGGTGTACCATGCAAGAGAGCCTGCAGTGGGGACACAAT	2255
1_49785994-0_B_U_2899895169	1_49785994	BOT	[T/A]	0029766131	GCTTGGAGACTAGAAAGAAACTCCTGGTCCTTTCTGTCTGCTTAGTTACT	0092715468	GCTTGGAGACTAGAAAGAAACTCCTGGTCCTTTCTGTCTGCTTAGTTACA	0	0	0	NA	Custom	unknown	0	TOP	TTGTACTCCAAGTATACATTTAGTGGTATCTGATCCTTTTACTGTAATCT[A/T]GTAACTAAGCAGACAGAAAGGACCAGGAGTTTCTTTCTAGTCTCCAAGCT	TTGTACTCCAAGTATACATTTAGTGGTATCTGATCCTTTTACTGTAATCT[A/T]GTAACTAAGCAGACAGAAAGGACCAGGAGTTTCTTTCTAGTCTCCAAGCT	2255
1_49880894-0_B_U_2899895170	1_49880894	BOT	[T/C]	0005657270	TCCTCTTCCCTCTCTCGCCCACCTTCTCACGCTAGGCTTTCCCTGCAGCC			0	0	0	NA	Custom	Unknown	0	BOT	TCCTCTTCCCTCTCTCGCCCACCTTCTCACGCTAGGCTTTCCCTGCAGCC[T/C]CGCTCCGTGGCATTTGTGCCCCGGAAGGAGTGTGTGCATCAGGCATCCCG	CGGGATGCCTGATGCACACACTCCTTCCGGGGCACAAATGCCACGGAGCG[A/G]GGCTGCAGGGAAAGCCTAGCGTGAGAAGGTGGGCGAGAGAGGGAAGAGGA	2255
1_49931101-0_T_U_2899895173	1_49931101	TOP	[A/C]	0016730585	TGCAGCACCAGAAATGCAGAAGGAAAAAGCATGCACCCCTCTTTATGTGT			0	0	0	NA	Custom	unknown	0	BOT	AAATAGAGCTTCAAAAACCCTTCCTTTGGAAGTAATGTAGGTTAATAGAT[T/G]ACACATAAAGAGGGGTGCATGCTTTTTCCTTCTGCATTTCTGGTGCTGCA	TGCAGCACCAGAAATGCAGAAGGAAAAAGCATGCACCCCTCTTTATGTGT[A/C]ATCTATTAACCTACATTACTTCCAAAGGAAGGGTTTTTGAAGCTCTATTT	2255
1_4995812-0_T_U_2899893735	1_4995812	TOP	[A/G]	0094672590	ACAAAGGATATGATCTTTAACCTGCAGGAGCTCACGAGCTAGGCAATAAG			0	0	0	NA	Custom	Unknown	0	BOT	TGAGATTTATGCATTTTTAAGTTTTTAATAGTTTTGGTTGTACATTATTG[T/C]CTTATTGCCTAGCTCGTGAGCTCCTGCAGGTTAAAGATCATATCCTTTGT	ACAAAGGATATGATCTTTAACCTGCAGGAGCTCACGAGCTAGGCAATAAG[A/G]CAATAATGTACAACCAAAACTATTAAAAACTTAAAAATGCATAAATCTCA	2255
1_49980513-0_T_U_2899895175	1_49980513	TOP	[A/C]	0049773880	AACGGTGTGTCTTGGTGAATGTCTCACACATGCTTCAAAAGATTGTGTAT			0	0	0	NA	Custom	unknown	0	BOT	ATCAGCTAAGGATACAGAACAACTCAGCAGCAGCGTCAGTCATTGCAGTC[T/G]ATACACAATCTTTTGAAGCATGTGTGAGACATTCACCAAGACACACCGTT	AACGGTGTGTCTTGGTGAATGTCTCACACATGCTTCAAAAGATTGTGTAT[A/C]GACTGCAATGACTGACGCTGCTGCTGAGTTGTTCTGTATCCTTAGCTGAT	2255
1_50029638-0_T_U_2899895176	1_50029638	TOP	[A/G]	0035777221	ATGCAAAGTTGATATTATGATCATTTAAAGCCGCCTGCTCATCAGGCCTC			0	0	0	NA	Custom	Unknown	0	TOP	ATGCAAAGTTGATATTATGATCATTTAAAGCCGCCTGCTCATCAGGCCTC[A/G]GTCGGTGGCGTGGGGGTGCCTCAGTGGCCTGGGGCCGGGTTCCCAACACT	ATGCAAAGTTGATATTATGATCATTTAAAGCCGCCTGCTCATCAGGCCTC[A/G]GTCGGTGGCGTGGGGGTGCCTCAGTGGCCTGGGGCCGGGTTCCCAACACT	2255
1_50080078-0_B_U_2899895178	1_50080078	BOT	[T/G]	0078689166	TTTTCTACTGGTTTTGAAACAAACAGTAATGGCTGATGGGATAAAGGAGT			0	0	0	NA	Custom	unknown	0	BOT	TTTTCTACTGGTTTTGAAACAAACAGTAATGGCTGATGGGATAAAGGAGT[T/G]GGGGGTTGGGTGGCAAGGGCCACACAAGAGGTAGGAATGAGGCTCATGGT	ACCATGAGCCTCATTCCTACCTCTTGTGTGGCCCTTGCCACCCAACCCCC[A/C]ACTCCTTTATCCCATCAGCCATTACTGTTTGTTTCAAAACCAGTAGAAAA	2255
1_50130403-0_B_U_2899895181	1_50130403	BOT	[T/C]	0055740274	TTTGCTCCATGGTAGGGTTGGAGAAACTGAGACACAGAGAGGTAATGTGC			0	0	0	NA	Custom	Unknown	0	TOP	GGAGCTTGGAGTTTGACTCCTGACCCACGGCTGGCCACTGAGTGACCTTG[A/G]GCACATTACCTCTCTGTGTCTCAGTTTCTCCAACCCTACCATGGAGCAAA	GGAGCTTGGAGTTTGACTCCTGACCCACGGCTGGCCACTGAGTGACCTTG[A/G]GCACATTACCTCTCTGTGTCTCAGTTTCTCCAACCCTACCATGGAGCAAA	2255
1_50180184-0_B_U_2899895183	1_50180184	BOT	[T/C]	0030652275	GTCCACTTATTCCTTCAGCCAGTGTTTGTCTAGCACCTGCTTCCGGTGCA			0	0	0	NA	Custom	unknown	0	TOP	CCACTGCCCCCCTTTCTCCAGCAGTCAGTGCCCCCGAGGGCGGGACCACC[A/G]TGCACCGGAAGCAGGTGCTAGACAAACACTGGCTGAAGGAATAAGTGGAC	CCACTGCCCCCCTTTCTCCAGCAGTCAGTGCCCCCGAGGGCGGGACCACC[A/G]TGCACCGGAAGCAGGTGCTAGACAAACACTGGCTGAAGGAATAAGTGGAC	2255
1_50250432-0_B_U_2899895186	1_50250432	BOT	[T/C]	0063764283	GGAACTGAATTATATACACTGTTTCTGTGAGAGAGTCAATGAGCACCAAT			0	0	0	NA	Custom	unknown	0	BOT	GGAACTGAATTATATACACTGTTTCTGTGAGAGAGTCAATGAGCACCAAT[T/C]GACTGACTTTCAAAAAGACCTTTGGAAGTCAGTCTGTTGGCTGGAGACTT	AAGTCTCCAGCCAACAGACTGACTTCCAAAGGTCTTTTTGAAAGTCAGTC[A/G]ATTGGTGCTCATTGACTCTCTCACAGAAACAGTGTATATAATTCAGTTCC	2255
1_50292377-0_T_U_2899895188	1_50292377	TOP	[A/G]	0022743253	GAGATTCAGTTTGAATGCCTAATCCCATGGTCACAAGCTTGTTTATGCCT			0	0	0	NA	Custom	Unknown	0	TOP	GAGATTCAGTTTGAATGCCTAATCCCATGGTCACAAGCTTGTTTATGCCT[A/G]TTTTCATGGAGAGAATCAAATTCTGAAAGGGTACAATCTTTGTCTTACTT	GAGATTCAGTTTGAATGCCTAATCCCATGGTCACAAGCTTGTTTATGCCT[A/G]TTTTCATGGAGAGAATCAAATTCTGAAAGGGTACAATCTTTGTCTTACTT	2255
1_50336522-0_B_U_2899895191	1_50336522	BOT	[T/C]	0062655951	GGCCATGTGCCATGCGGTGTGGCAAAACAAAACAAAACAAAAAAACTGCT			0	0	0	NA	Custom	unknown	0	TOP	AAATCATTGTAGATGATTTAAACAAATGAATTTTACAGGCTCATGGACTT[A/G]AGCAGTTTTTTTGTTTTGTTTTGTTTTGCCACACCGCATGGCACATGGCC	AAATCATTGTAGATGATTTAAACAAATGAATTTTACAGGCTCATGGACTT[A/G]AGCAGTTTTTTTGTTTTGTTTTGTTTTGCCACACCGCATGGCACATGGCC	2255
1_50388232-0_B_U_2899895192	1_50388232	BOT	[T/C]	0096632357	CCCAGGTTATTTTGAAGCAAATGCCCAGATAGTTCAAACTCTGTAAACAT			0	0	0	NA	Custom	Unknown	0	BOT	CCCAGGTTATTTTGAAGCAAATGCCCAGATAGTTCAAACTCTGTAAACAT[T/C]TTAATAAATATTTCTAAATGAACTCTAAAAACCCCACAATAATATCATAC	GTATGATATTATTGTGGGGTTTTTAGAGTTCATTTAGAAATATTTATTAA[A/G]ATGTTTACAGAGTTTGAACTATCTGGGCATTTGCTTCAAAATAACCTGGG	2255
1_50414612-0_B_U_2899895194	1_50414612	BOT	[T/G]	0060787547	TCTAGTTCAAAACTCCTTCATTCGCATCTCAGAGCCAGAAGCTCCCAGAC			0	0	0	NA	Custom	unknown	0	BOT	TCTAGTTCAAAACTCCTTCATTCGCATCTCAGAGCCAGAAGCTCCCAGAC[T/G]TGTACAGCAATAAAGCCAACTCACCCCATCCCCCAGGGGGCTCCTGGAGG	CCTCCAGGAGCCCCCTGGGGGATGGGGTGAGTTGGCTTTATTGCTGTACA[A/C]GTCTGGGAGCTTCTGGCTCTGAGATGCGAATGAAGGAGTTTTGAACTAGA	2255
1_50425297-0_B_U_2899895197	1_50425297	BOT	[G/C]	0052669557	CTGTCCCAGTCAGTTACTTAAAGCCTTAATCTGTGTGATGGGCAAAGCCG	0089617295	CTGTCCCAGTCAGTTACTTAAAGCCTTAATCTGTGTGATGGGCAAAGCCC	0	0	0	NA	Custom	Unknown	0	TOP	AGCAGGCGCTCAGCACATACCGGGTGGAAACCACCTCTGCAGACAGTCCA[C/G]GGCTTTGCCCATCACACAGATTAAGGCTTTAAGTAACTGACTGGGACAGG	AGCAGGCGCTCAGCACATACCGGGTGGAAACCACCTCTGCAGACAGTCCA[C/G]GGCTTTGCCCATCACACAGATTAAGGCTTTAAGTAACTGACTGGGACAGG	2255
1_50431667-0_B_U_2899895199	1_50431667	BOT	[T/A]	0093758456	GTCATAACTTTCCTTCCAAGAACTAAACGGCTTTTAATTTCATGGCTGCT	0096780411	GTCATAACTTTCCTTCCAAGAACTAAACGGCTTTTAATTTCATGGCTGCA	0	0	0	NA	Custom	unknown	0	TOP	CAGCAGCTGACTTTATTTTTGGGGGCTCCAAAATCACTGCCAATGTTGAT[A/T]GCAGCCATGAAATTAAAAGCCGTTTAGTTCTTGGAAGGAAAGTTATGACC	CAGCAGCTGACTTTATTTTTGGGGGCTCCAAAATCACTGCCAATGTTGAT[A/T]GCAGCCATGAAATTAAAAGCCGTTTAGTTCTTGGAAGGAAAGTTATGACC	2255
1_5044740-0_T_U_2899893736	1_5044740	TOP	[A/G]	0038616276	GATATTATCCCTCTTTTGTAGATGGGAACACCAAGGTCCCAAGACCCCAA			0	0	0	NA	Custom	Unknown	0	TOP	GATATTATCCCTCTTTTGTAGATGGGAACACCAAGGTCCCAAGACCCCAA[A/G]TAACTCAGCCAATGGTAGAAACCGACAAAGAAGGACATGAATTCAGCCCT	GATATTATCCCTCTTTTGTAGATGGGAACACCAAGGTCCCAAGACCCCAA[A/G]TAACTCAGCCAATGGTAGAAACCGACAAAGAAGGACATGAATTCAGCCCT	2255
1_50483489-0_T_U_2899895200	1_50483489	TOP	[A/G]	0054776556	CCCGTGTGGTTCACTGTCCTGTTTGGAGCTCCCTGAAATGAAGACCGTCC			0	0	0	NA	Custom	unknown	0	TOP	CCCGTGTGGTTCACTGTCCTGTTTGGAGCTCCCTGAAATGAAGACCGTCC[A/G]TGCCGGCATGGTTCTCTCATTGTTGTCTCTGGTCTGTTTACTCCCGACTC	CCCGTGTGGTTCACTGTCCTGTTTGGAGCTCCCTGAAATGAAGACCGTCC[A/G]TGCCGGCATGGTTCTCTCATTGTTGTCTCTGGTCTGTTTACTCCCGACTC	2255
1_50563377-0_B_U_2899895203	1_50563377	BOT	[T/C]	0029639961	ACTGTAGGGGGATATTTTGTTTTCATTGTTCAAGTTATTGAAACGTAAAC			0	0	0	NA	Custom	Unknown	0	TOP	ATTTCATCTTTCTTGAACCACCTCTAATTTTTTCCCTTCTACATAAAAGA[A/G]GTTTACGTTTCAATAACTTGAACAATGAAAACAAAATATCCCCCTACAGT	ATTTCATCTTTCTTGAACCACCTCTAATTTTTTCCCTTCTACATAAAAGA[A/G]GTTTACGTTTCAATAACTTGAACAATGAAAACAAAATATCCCCCTACAGT	2255
1_50649784-0_T_U_2899895204	1_50649784	TOP	[A/G]	0063780914	CCGGCACCTCAGACCAGGGTTCCTGATGGGTAGCTGTTGCACCTACACTG			0	0	0	NA	Custom	unknown	0	TOP	CCGGCACCTCAGACCAGGGTTCCTGATGGGTAGCTGTTGCACCTACACTG[A/G]CTCAGGCTGTGTGCAGAGAGCCCCGCCCCCTCCCTGCTGACCGGGACCCT	CCGGCACCTCAGACCAGGGTTCCTGATGGGTAGCTGTTGCACCTACACTG[A/G]CTCAGGCTGTGTGCAGAGAGCCCCGCCCCCTCCCTGCTGACCGGGACCCT	2255
1_50699781-0_B_U_2899895206	1_50699781	BOT	[T/G]	0080630394	TGAGAAACATGGATGGTCTGACCACGCTGTGTGTCTTTTTGGTTTTGGAG			0	0	0	NA	Custom	Unknown	0	BOT	TGAGAAACATGGATGGTCTGACCACGCTGTGTGTCTTTTTGGTTTTGGAG[T/G]CAAACCACCCTCCACAGCTGGGGCAGCAAGCCGTCTCCCTTCCAGAGCCC	GGGCTCTGGAAGGGAGACGGCTTGCTGCCCCAGCTGTGGAGGGTGGTTTG[A/C]CTCCAAAACCAAAAAGACACACAGCGTGGTCAGACCATCCATGTTTCTCA	2255
1_50798471-0_B_U_2899895208	1_50798471	BOT	[T/C]	0097647863	ACAGGTCTGGATAGGCAGGGAGTTATGAATTTCAGGAAATCTCATGCAGA			0	0	0	NA	Custom	unknown	0	BOT	ACAGGTCTGGATAGGCAGGGAGTTATGAATTTCAGGAAATCTCATGCAGA[T/C]TTACACACTTGTGCCTTTTTCTGGGGAAATGATTGGTGGTATTTAGCACA	TGTGCTAAATACCACCAATCATTTCCCCAGAAAAAGGCACAAGTGTGTAA[A/G]TCTGCATGAGATTTCCTGAAATTCATAACTCCCTGCCTATCCAGACCTGT	2255
1_50849159-0_B_U_2899895210	1_50849159	BOT	[T/C]	0016658585	TCATATGAAAATATGTTCCCGGGAAGCCCTACACAGCAGGCTCTATGTGG			0	0	0	NA	Custom	Unknown	0	BOT	TCATATGAAAATATGTTCCCGGGAAGCCCTACACAGCAGGCTCTATGTGG[T/C]GGAGGGAAGGGGCAGGTAAAGGTGCAGCTCTCCTTGGGTCAGTGGGCCCA	TGGGCCCACTGACCCAAGGAGAGCTGCACCTTTACCTGCCCCTTCCCTCC[A/G]CCACATAGAGCCTGCTGTGTAGGGCTTCCCGGGAACATATTTTCATATGA	2255
1_51021245-0_T_U_2899895212	1_51021245	TOP	[A/C]	0043672927	TTTCACTTTCAGAATGTTCTGTGTGTTCATGACAGTTGAGGAGTGCTAGT			0	0	0	NA	Custom	Unknown	0	TOP	TTTCACTTTCAGAATGTTCTGTGTGTTCATGACAGTTGAGGAGTGCTAGT[A/C]TGGAATACATTCTCCAACTTTTTCTTCTTGAAAACTTTTGTTCAAGCCCT	TTTCACTTTCAGAATGTTCTGTGTGTTCATGACAGTTGAGGAGTGCTAGT[A/C]TGGAATACATTCTCCAACTTTTTCTTCTTGAAAACTTTTGTTCAAGCCCT	2255
1_51072375-0_T_U_2899895214	1_51072375	TOP	[A/G]	0099801240	AAGTGATCCAAAAGGAAACCGTCGGTGGAACGACGTACTTCTATACAGAC			0	0	0	NA	Custom	unknown	0	TOP	AAGTGATCCAAAAGGAAACCGTCGGTGGAACGACGTACTTCTATACAGAC[A/G]CAACTCCAGCACCTTTGAGTGGAATGGTATGTCTGCTTTAAACAAGGGAG	AAGTGATCCAAAAGGAAACCGTCGGTGGAACGACGTACTTCTATACAGAC[A/G]CAACTCCAGCACCTTTGAGTGGAATGGTATGTCTGCTTTAAACAAGGGAG	2255
1_51122454-0_B_U_2899895216	1_51122454	BOT	[G/C]	0051603212	TGCACCAACTTGGGTATGCATCTTGTACGGAGAAGGAAATGGTAACCCAG	0056748986	TGCACCAACTTGGGTATGCATCTTGTACGGAGAAGGAAATGGTAACCCAC	0	0	0	NA	Custom	Unknown	0	BOT	TTGCACCAACTTGGGTATGCATCTTGTACGGAGAAGGAAATGGTAACCCA[C/G]TCCAGTATTCTGGCCTGGAGAATCCCATGGACAGAGGAGCCTGGTGGGCT	AGCCCACCAGGCTCCTCTGTCCATGGGATTCTCCAGGCCAGAATACTGGA[C/G]TGGGTTACCATTTCCTTCTCCGTACAAGATGCATACCCAAGTTGGTGCAA	2255
1_51127942-0_T_U_2899895219	1_51127942	TOP	[A/G]	0079741228	CGACACAGCGTCCAGGTGTGAGCCTGGGGAACTCCGAACAGACCACCCAG			0	0	0	NA	Custom	unknown	0	BOT	AAGCCCACTGGTTCCCAGTCTGAGCCACCCCCAGGGTCTGGCCCCCAGCT[T/C]CTGGGTGGTCTGTTCGGAGTTCCCCAGGCTCACACCTGGACGCTGTGTCG	CGACACAGCGTCCAGGTGTGAGCCTGGGGAACTCCGAACAGACCACCCAG[A/G]AGCTGGGGGCCAGACCCTGGGGGTGGCTCAGACTGGGAACCAGTGGGCTT	2255
1_51172186-0_B_U_2899895221	1_51172186	BOT	[G/C]	0089715866	GGAACTGCTTTTACTGTCACCTTAGGCAAAGGACACAGAAACAGGTGAAG	0002761123	GGAACTGCTTTTACTGTCACCTTAGGCAAAGGACACAGAAACAGGTGAAC	0	0	0	NA	Custom	Unknown	0	TOP	GCTTTGATCAAGGCCTTACCACCTGCAGCTATGTCCCTTTAGGCCAGTTA[C/G]TTCACCTGTTTCTGTGTCCTTTGCCTAAGGTGACAGTAAAAGCAGTTCCT	GCTTTGATCAAGGCCTTACCACCTGCAGCTATGTCCCTTTAGGCCAGTTA[C/G]TTCACCTGTTTCTGTGTCCTTTGCCTAAGGTGACAGTAAAAGCAGTTCCT	2255
1_51222050-0_B_U_2899895222	1_51222050	BOT	[T/C]	0001773428	AGTGGCAGACAAATCTGGAGTTAGAACCCAGATATTCCTAACTCTTTCCA			0	0	0	NA	Custom	unknown	0	BOT	AGTGGCAGACAAATCTGGAGTTAGAACCCAGATATTCCTAACTCTTTCCA[T/C]CACACCAGAACTCAGTCCATCCCAGGAGATGAATTCTGCTCCCAAGGGAA	TTCCCTTGGGAGCAGAATTCATCTCCTGGGATGGACTGAGTTCTGGTGTG[A/G]TGGAAAGAGTTAGGAATATCTGGGTTCTAACTCCAGATTTGTCTGCCACT	2255
1_51249873-0_T_U_2899995808	1_51249873	TOP	[A/G]	0099685833	TTTCCAGGTCACTCCGCGAGCACGCGCGCATGCTTTACTGTTCATAGTGC			0	0	0	NA	Custom	unknown	0	BOT	NC[T/C]GCACTATGAACAGTAAAGCATGCGCGCGTGCTCGCGGAGTGACCTGGAAA	TTTCCAGGTCACTCCGCGAGCACGCGCGCATGCTTTACTGTTCATAGTGC[A/G]GN	2255
1_51249910-0_B_U_2899895227	1_51249910	BOT	[T/C]	0002604975	CTTTTAAGGGGGATCTCTTGGTGATTAGGTAAAGCCCTTTCCAGGTCACT			0	0	0	NA	Custom	unknown	0	TOP	CTTTAGCCCGCACCGCACTATGAACAGTAAAGCATGCGCGCGTGCTCGCG[A/G]AGTGACCTGGAAAGGGCTTTACCTAATCACCAAGAGATCCCCCTTAAAAG	CTTTAGCCCGCACCGCACTATGAACAGTAAAGCATGCGCGCGTGCTCGCG[A/G]AGTGACCTGGAAAGGGCTTTACCTAATCACCAAGAGATCCCCCTTAAAAG	2255
1_51269990-0_T_U_2899895228	1_51269990	TOP	[A/G]	0003724471	GTGCATTTTAAAAGCCTCACTAATCTATAGAAGTCATAGTCCTAGAGAGG			0	0	0	NA	Custom	Unknown	0	TOP	GTGCATTTTAAAAGCCTCACTAATCTATAGAAGTCATAGTCCTAGAGAGG[A/G]ACCAGGGGCCTCCAAACCCTAAGATGCCAGAACTTGGCTCGTGCCTCCCA	GTGCATTTTAAAAGCCTCACTAATCTATAGAAGTCATAGTCCTAGAGAGG[A/G]ACCAGGGGCCTCCAAACCCTAAGATGCCAGAACTTGGCTCGTGCCTCCCA	2255
1_51317915-0_B_U_2899895231	1_51317915	BOT	[T/C]	0061650841	TTTCTCTTTTAGTCTTAATGACAACTCCATTATATCATCAGCCCTGCTGA			0	0	0	NA	Custom	unknown	0	TOP	TTGAGCAAAACTATTTAACCTCCTTGGGCCCCAGTCCCTTACCCTGGGAC[A/G]TCAGCAGGGCTGATGATATAATGGAGTTGTCATTAAGACTAAAAGAGAAA	TTGAGCAAAACTATTTAACCTCCTTGGGCCCCAGTCCCTTACCCTGGGAC[A/G]TCAGCAGGGCTGATGATATAATGGAGTTGTCATTAAGACTAAAAGAGAAA	2255
1_51358343-0_B_U_2899895233	1_51358343	BOT	[T/G]	0089708333	TCACTAGAAAAGACCCTGATGCTGGGAAAGATTGAAGGCAGGAGGAGAAG			0	0	0	NA	Custom	Unknown	0	TOP	AAGTCCATTGAGTCGATGATGCCATCCAACCATCTCCTCCTCTGTCACCC[A/C]CTTCTCCTCCTGCCTTCAATCTTTCCCAGCATCAGGGTCTTTTCTAGTGA	AAGTCCATTGAGTCGATGATGCCATCCAACCATCTCCTCCTCTGTCACCC[A/C]CTTCTCCTCCTGCCTTCAATCTTTCCCAGCATCAGGGTCTTTTCTAGTGA	2255
1_51403388-0_B_U_2899895234	1_51403388	BOT	[T/C]	0041699582	AACGAAGCCTCTGTGGTCACCCGGAGAACAGGGCATTAGATTCTGCAGCC			0	0	0	NA	Custom	unknown	0	BOT	AACGAAGCCTCTGTGGTCACCCGGAGAACAGGGCATTAGATTCTGCAGCC[T/C]GGTGTCCAGGGTAGGCGTCACAGAATGCGCTGGAAGGGAGGCCACAGACC	GGTCTGTGGCCTCCCTTCCAGCGCATTCTGTGACGCCTACCCTGGACACC[A/G]GGCTGCAGAATCTAATGCCCTGTTCTCCGGGTGACCACAGAGGCTTCGTT	2255
1_5146259-0_T_U_2900282267	1_5146259	TOP	[A/G]	0096731382	TGATTAGTGAAATAGATGTTAAAGGGACTTAAGTGGTTCTTGCATGACTC			0	0	0	NA	Custom	unknown	0	BOT	NT[T/C]GAGTCATGCAAGAACCACTTAAGTCCCTTTAACATCTATTTCACTAATCA	TGATTAGTGAAATAGATGTTAAAGGGACTTAAGTGGTTCTTGCATGACTC[A/G]AN	2255
1_51503565-0_B_U_2899895237	1_51503565	BOT	[T/C]	0082650906	TGTTTCCAAAAAACTCCAAAGGCTTTTCAGATGGTTTTAAGAGGTTCCCA			0	0	0	NA	Custom	Unknown	0	TOP	AGTTGCCTTGGACCACAGTTTCCCATGCCAATCTGGGTGCAACCAGTGGG[A/G]TGGGAACCTCTTAAAACCATCTGAAAAGCCTTTGGAGTTTTTTGGAAACA	AGTTGCCTTGGACCACAGTTTCCCATGCCAATCTGGGTGCAACCAGTGGG[A/G]TGGGAACCTCTTAAAACCATCTGAAAAGCCTTTGGAGTTTTTTGGAAACA	2255
1_51653072-0_B_U_2899895240	1_51653072	BOT	[T/C]	0002600558	TCATTTTGCAGAAGTATAGTCTTTAGAGATTTGGGTAATATATGTATATG			0	0	0	NA	Custom	Unknown	0	BOT	TCATTTTGCAGAAGTATAGTCTTTAGAGATTTGGGTAATATATGTATATG[T/C]ATGAATTATTATGTGTTTGAAAATGAACGTATTCTCATACTTGACTTGAT	ATCAAGTCAAGTATGAGAATACGTTCATTTTCAAACACATAATAATTCAT[A/G]CATATACATATATTACCCAAATCTCTAAAGACTATACTTCTGCAAAATGA	2255
1_51703206-0_T_U_2899895243	1_51703206	TOP	[A/G]	0023608874	CAAGGGAGACCACCTATTTGTTGTTTCTGTAAGAGGGTGTTACCATCATC			0	0	0	NA	Custom	unknown	0	BOT	AGGGAACTAGGATCCCCCAGGCCATGTGGCATGACCAAAAAAATAAATGG[T/C]GATGATGGTAACACCCTCTTACAGAAACAACAAATAGGTGGTCTCCCTTG	CAAGGGAGACCACCTATTTGTTGTTTCTGTAAGAGGGTGTTACCATCATC[A/G]CCATTTATTTTTTTGGTCATGCCACATGGCCTGGGGGATCCTAGTTCCCT	2255
1_51783712-0_T_U_2900280098	1_51783712	TOP	[A/G]	0043689145	CTTTTGCCTCCTGTGACACCAGCAGCTCTATAGAAACAAGGACTGTGTCT			0	0	0	NA	Custom	unknown	0	BOT	NA[T/C]AGACACAGTCCTTGTTTCTATAGAGCTGCTGGTGTCACAGGAGGCAAAAG	CTTTTGCCTCCTGTGACACCAGCAGCTCTATAGAAACAAGGACTGTGTCT[A/G]TN	2255
1_51803793-0_T_U_2899895244	1_51803793	TOP	[A/G]	0019792555	GACTTGTTGCCTTTTTTGCTTAAAGCTTTTCGCCCAAGGAGCTAATTCCC			0	0	0	NA	Custom	Unknown	0	TOP	GACTTGTTGCCTTTTTTGCTTAAAGCTTTTCGCCCAAGGAGCTAATTCCC[A/G]GTGTATAGTTGTGATCAAAGACAAGATGAACAGATTTCAGTTTTATCAAT	GACTTGTTGCCTTTTTTGCTTAAAGCTTTTCGCCCAAGGAGCTAATTCCC[A/G]GTGTATAGTTGTGATCAAAGACAAGATGAACAGATTTCAGTTTTATCAAT	2255
1_51853177-0_T_U_2900280099	1_51853177	TOP	[A/G]	0073797851	AATACTTTGGCCACCTGATGCGAAGAGTTGACTCATTGGAAAAGACCCTG			0	0	0	NA	Custom	Unknown	0	BOT	NA[T/C]CAGGGTCTTTTCCAATGAGTCAACTCTTCGCATCAGGTGGCCAAAGTATT	AATACTTTGGCCACCTGATGCGAAGAGTTGACTCATTGGAAAAGACCCTG[A/G]TN	2255
1_51903310-0_T_U_2899895246	1_51903310	TOP	[A/G]	0047659522	ATGGTTTATGCTGTCTCCAGGATAGATGCTGACTTTAATTTGCTGGTGAG			0	0	0	NA	Custom	unknown	0	TOP	ATGGTTTATGCTGTCTCCAGGATAGATGCTGACTTTAATTTGCTGGTGAG[A/G]TACTGAGATCTCCTGAAAATGTCCTAAAGCCCATCACCGTGCTGTAGGAA	ATGGTTTATGCTGTCTCCAGGATAGATGCTGACTTTAATTTGCTGGTGAG[A/G]TACTGAGATCTCCTGAAAATGTCCTAAAGCCCATCACCGTGCTGTAGGAA	2255
1_51953041-0_T_U_2900280100	1_51953041	TOP	[A/G]	0078603365	TAGACAGCTGGCAATATACTGTCAGTTTTGGACATTTGATCATGGGCTGC			0	0	0	NA	Custom	unknown	0	BOT	NA[T/C]GCAGCCCATGATCAAATGTCCAAAACTGACAGTATATTGCCAGCTGTCTA	TAGACAGCTGGCAATATACTGTCAGTTTTGGACATTTGATCATGGGCTGC[A/G]TN	2255
1_52006009-0_B_U_2899895248	1_52006009	BOT	[T/C]	0009761182	ACTTGCCTGGTGGTTCAGTGGTTAAGAATCTGCCTTCCAATGCAGGGGCA			0	0	0	NA	Custom	unknown	0	BOT	ACTTGCCTGGTGGTTCAGTGGTTAAGAATCTGCCTTCCAATGCAGGGGCA[T/C]GGGTTCGATCCCTGGTCAGTGAACTAAGATCCCACAGGCCTTGTCTAAAG	CTTTAGACAAGGCCTGTGGGATCTTAGTTCACTGACCAGGGATCGAACCC[A/G]TGCCCCTGCATTGGAAGGCAGATTCTTAACCACTGAACCACCAGGCAAGT	2255
1_52018844-0_T_U_2899895250	1_52018844	TOP	[A/G]	0078708484	AACGGTGGAGTCTGAATGACCCAGGCACAAGAGGACAAAGCCGAGCAAAG			0	0	0	NA	Custom	Unknown	0	TOP	AACGGTGGAGTCTGAATGACCCAGGCACAAGAGGACAAAGCCGAGCAAAG[A/G]CGCTGGTTTTAGGAGCAAAGCTCTCAAGAGGCTGCGTGTGCAGACAGCTC	AACGGTGGAGTCTGAATGACCCAGGCACAAGAGGACAAAGCCGAGCAAAG[A/G]CGCTGGTTTTAGGAGCAAAGCTCTCAAGAGGCTGCGTGTGCAGACAGCTC	2255
1_52210204-0_T_U_2899895259	1_52210204	TOP	[A/C]	0019641981	CCTTCCTTTTCAAAGGTTTAGGAAAGCCAGCACTCAACCTGGCCGTAAAA			0	0	0	NA	Custom	Unknown	0	BOT	GTCAGGGGTTGTTCAGGGCTGTGAAGCAAACTTGTCAGGATTTGGCCAGT[T/G]TTTTACGGCCAGGTTGAGTGCTGGCTTTCCTAAACCTTTGAAAAGGAAGG	CCTTCCTTTTCAAAGGTTTAGGAAAGCCAGCACTCAACCTGGCCGTAAAA[A/C]ACTGGCCAAATCCTGACAAGTTTGCTTCACAGCCCTGAACAACCCCTGAC	2255
1_52259373-0_B_U_2899895260	1_52259373	BOT	[T/C]	0025615284	TGAAAACACCCCTGAGTAGATCTTGGAGATATGGTCATAGTTTGTTGTTG			0	0	0	NA	Custom	unknown	0	BOT	TGAAAACACCCCTGAGTAGATCTTGGAGATATGGTCATAGTTTGTTGTTG[T/C]TGTATTTTTTTTTCTCTCTGTAAAATTTATTTATTTACTTAGTTTTGGTT	AACCAAAACTAAGTAAATAAATAAATTTTACAGAGAGAAAAAAAAATACA[A/G]CAACAACAAACTATGACCATATCTCCAAGATCTACTCAGGGGTGTTTTCA	2255
1_52309422-0_T_U_2899895263	1_52309422	TOP	[C/G]	0019669121	TAAAGTGCTCCTGAAAGGATCCCTTTATTCCACCATGCATTTCTTTCCTC	0095689885	TAAAGTGCTCCTGAAAGGATCCCTTTATTCCACCATGCATTTCTTTCCTG	0	0	0	NA	Custom	Unknown	0	BOT	CCCTCCCGTCCCCTGACACTGTTTCTGACCCTTCCCAGAAACAAGCGAAG[C/G]AGGAAAGAAATGCATGGTGGAATAAAGGGATCCTTTCAGGAGCACTTTAG	CTAAAGTGCTCCTGAAAGGATCCCTTTATTCCACCATGCATTTCTTTCCT[C/G]CTTCGCTTGTTTCTGGGAAGGGTCAGAAACAGTGTCAGGGGACGGGAGGG	2255
1_52359382-0_T_U_2899895264	1_52359382	TOP	[A/G]	0065798935	AATTATCGCAACTTGGCACAGCTTCCAGTGCCTTGAGAGCCCTTGGACAC			0	0	0	NA	Custom	unknown	0	TOP	AATTATCGCAACTTGGCACAGCTTCCAGTGCCTTGAGAGCCCTTGGACAC[A/G]CACCATACGTTTTGGGCAGGAAGGCACGGCTGGCACGGGGACGGGCCCGT	AATTATCGCAACTTGGCACAGCTTCCAGTGCCTTGAGAGCCCTTGGACAC[A/G]CACCATACGTTTTGGGCAGGAAGGCACGGCTGGCACGGGGACGGGCCCGT	2255
1_52408509-0_B_U_2899895266	1_52408509	BOT	[T/C]	0086712405	GCTAGAGCCAGGATCCTTTAAGGGGTTAACACATACAAAGCATTCACCAT			0	0	0	NA	Custom	Unknown	0	BOT	GCTAGAGCCAGGATCCTTTAAGGGGTTAACACATACAAAGCATTCACCAT[T/C]CTCTGACAGAGAAACCAGGGAAGTAAAAAAGCACACACAACTAACAGAAC	GTTCTGTTAGTTGTGTGTGCTTTTTTACTTCCCTGGTTTCTCTGTCAGAG[A/G]ATGGTGAATGCTTTGTATGTGTTAACCCCTTAAAGGATCCTGGCTCTAGC	2255
1_52457693-0_T_U_2899895268	1_52457693	TOP	[A/C]	0097623420	ACTCAGAAATGGCCATGGGACTAGAAAAGGTCAGTTTTCATTCCAACCCC			0	0	0	NA	Custom	unknown	0	TOP	ACTCAGAAATGGCCATGGGACTAGAAAAGGTCAGTTTTCATTCCAACCCC[A/C]AAAAACAGCAATGCCAAAGAATGCTCAAACTACCACACAATTGCACTCAT	ACTCAGAAATGGCCATGGGACTAGAAAAGGTCAGTTTTCATTCCAACCCC[A/C]AAAAACAGCAATGCCAAAGAATGCTCAAACTACCACACAATTGCACTCAT	2255
1_5248636-0_B_U_2899893742	1_5248636	BOT	[G/C]	0063795915	CTCATGAAGAGAGACACAGGCAAAGTCTAGACCAACCAAGAGAACATCTG	0008625935	CTCATGAAGAGAGACACAGGCAAAGTCTAGACCAACCAAGAGAACATCTC	0	0	0	NA	Custom	Unknown	0	BOT	CCTCATGAAGAGAGACACAGGCAAAGTCTAGACCAACCAAGAGAACATCT[C/G]AACTAGAACAAGGCTGAGAATAATGGAGCACGCGGGGATGAGAGAGAGCT	AGCTCTCTCTCATCCCCGCGTGCTCCATTATTCTCAGCCTTGTTCTAGTT[C/G]AGATGTTCTCTTGGTTGGTCTAGACTTTGCCTGTGTCTCTCTTCATGAGG	2255
1_52558322-0_B_U_2899997242	1_52558322	BOT	[T/C]	0040603553	AATTTCTTCCTCCATGTGGTCCGGATGCTTAAAGTAATAGGCACCAGAAG			0	0	0	NA	Custom	Unknown	0	TOP	NG[A/G]CTTCTGGTGCCTATTACTTTAAGCATCCGGACCACATGGAGGAAGAAATT	NG[A/G]CTTCTGGTGCCTATTACTTTAAGCATCCGGACCACATGGAGGAAGAAATT	2255
1_52568432-0_T_U_2899895270	1_52568432	TOP	[A/G]	0069604559	CACCCTGGAGACAGTGGCCTGATTCTGCTGTGGCGCAGCTGCCCAGAACC			0	0	0	NA	Custom	unknown	0	TOP	CACCCTGGAGACAGTGGCCTGATTCTGCTGTGGCGCAGCTGCCCAGAACC[A/G]CAGGTGCCCCTTGCATTGCAGGGCTTCACAGCTGCTGCCCGCTGGCCCGG	CACCCTGGAGACAGTGGCCTGATTCTGCTGTGGCGCAGCTGCCCAGAACC[A/G]CAGGTGCCCCTTGCATTGCAGGGCTTCACAGCTGCTGCCCGCTGGCCCGG	2255
1_52678-0_B_U_2900279980	1_52678	BOT	[T/C]	0023735155	CAGCTCACAGACCTGACAAGCCAGAATCGGGTCAGCCAGCTCCTGTGAAG			0	0	0	NA	Custom	Unknown	0	TOP	NN[A/G]CTTCACAGGAGCTGGCTGACCCGATTCTGGCTTGTCAGGTCTGTGAGCTG	NN[A/G]CTTCACAGGAGCTGGCTGACCCGATTCTGGCTTGTCAGGTCTGTGAGCTG	2255
1_52678094-0_B_U_2899895273	1_52678094	BOT	[T/C]	0069773214	GTAGGAAATGGCAACCTGCTGTAGTATTTTTGCCTGAAAAATTGCATGGA			0	0	0	NA	Custom	Unknown	0	TOP	TGCATTTGACTTTTTGCGACCCCATGGACTGGAGCCCTCTAGGCTCCTCT[A/G]TCCATGCAATTTTTCAGGCAAAAATACTACAGCAGGTTGCCATTTCCTAC	TGCATTTGACTTTTTGCGACCCCATGGACTGGAGCCCTCTAGGCTCCTCT[A/G]TCCATGCAATTTTTCAGGCAAAAATACTACAGCAGGTTGCCATTTCCTAC	2255
1_52775647-0_B_U_2899994340	1_52775647	BOT	[T/C]	0001605106	TGTGTACAGATATAAGAGGTGGACCATAAAGAAAGCTAAGTTCTGAAGAA			0	0	0	NA	Custom	unknown	0	TOP	NA[A/G]TTCTTCAGAACTTAGCTTTCTTTATGGTCCACCTCTTATATCTGTACACA	NA[A/G]TTCTTCAGAACTTAGCTTTCTTTATGGTCCACCTCTTATATCTGTACACA	2255
1_52825755-0_B_U_2899895277	1_52825755	BOT	[T/C]	0037755868	CTGCCATATGACCCAGCAATCCCGCTGCTGGGCATACACACTGAGGAAAC			0	0	0	NA	Custom	Unknown	0	TOP	ATAAACAGTGCTGTGATGAACATTGGGGTACACATGTCTCTTTCAGATCT[A/G]GTTTCCTCAGTGTGTATGCCCAGCAGCGGGATTGCTGGGTCATATGGCAG	ATAAACAGTGCTGTGATGAACATTGGGGTACACATGTCTCTTTCAGATCT[A/G]GTTTCCTCAGTGTGTATGCCCAGCAGCGGGATTGCTGGGTCATATGGCAG	2255
1_52875476-0_T_U_2899997243	1_52875476	TOP	[A/G]	0077804170	GCTCCCAACCTGGGGAAGCTGACTGGAGACACACCGGTGCTGTTATTTGC			0	0	0	NA	Custom	Unknown	0	BOT	NG[T/C]GCAAATAACAGCACCGGTGTGTCTCCAGTCAGCTTCCCCAGGTTGGGAGC	GCTCCCAACCTGGGGAAGCTGACTGGAGACACACCGGTGCTGTTATTTGC[A/G]CN	2255
1_52927621-0_T_U_2899895278	1_52927621	TOP	[C/G]	0006657139	AGAGCTGGGGCCAAAACAACTTGATGGAGGGTCACAGAATGTTTACGTGC	0001765259	AGAGCTGGGGCCAAAACAACTTGATGGAGGGTCACAGAATGTTTACGTGG	0	0	0	NA	Custom	unknown	0	TOP	CAGAGCTGGGGCCAAAACAACTTGATGGAGGGTCACAGAATGTTTACGTG[C/G]GGTGGAAAAGTGCCTGGAGCCCTTCCTAGGGGACTTGAAGGCAGCAGGAT	CAGAGCTGGGGCCAAAACAACTTGATGGAGGGTCACAGAATGTTTACGTG[C/G]GGTGGAAAAGTGCCTGGAGCCCTTCCTAGGGGACTTGAAGGCAGCAGGAT	2255
1_52977750-0_B_U_2899895281	1_52977750	BOT	[T/C]	0049626911	TATTCTATGTAGAGAGTGATCTTTTAAAAACAGAAATTGGACAATGTTAA			0	0	0	NA	Custom	Unknown	0	TOP	GATTTTTACTTTGGATGATATGAAAAGCATCACAGGTATTTGAGCCAAAG[A/G]TTAACATTGTCCAATTTCTGTTTTTAAAAGATCACTCTCTACATAGAATA	GATTTTTACTTTGGATGATATGAAAAGCATCACAGGTATTTGAGCCAAAG[A/G]TTAACATTGTCCAATTTCTGTTTTTAAAAGATCACTCTCTACATAGAATA	2255
1_53027489-0_B_U_2899895282	1_53027489	BOT	[T/C]	0075789448	TCTGTACAGTAAAAAAGATTAAAGTGTAAGAATTTTCAGGATAGGCAAAA			0	0	0	NA	Custom	Unknown	0	BOT	TCTGTACAGTAAAAAAGATTAAAGTGTAAGAATTTTCAGGATAGGCAAAA[T/C]GTATTTATTTGTATTTTTGCTTATTAATAACTACAATGTCCAAAAGAGGT	ACCTCTTTTGGACATTGTAGTTATTAATAAGCAAAAATACAAATAAATAC[A/G]TTTTGCCTATCCTGAAAATTCTTACACTTTAATCTTTTTTACTGTACAGA	2255
1_53076898-0_T_U_2899895284	1_53076898	TOP	[A/C]	0076604918	GGCAGATTCTTTATCCATGAGCTATGAGGAAAGCACCTGCCCCCACCCCC			0	0	0	NA	Custom	unknown	0	TOP	GGCAGATTCTTTATCCATGAGCTATGAGGAAAGCACCTGCCCCCACCCCC[A/C]AAAAAAATCTTTAAAATATTTAATTTTGCTAAAAATTTTAAATATCACAT	GGCAGATTCTTTATCCATGAGCTATGAGGAAAGCACCTGCCCCCACCCCC[A/C]AAAAAAATCTTTAAAATATTTAATTTTGCTAAAAATTTTAAATATCACAT	2255
1_53127650-0_B_U_2899895286	1_53127650	BOT	[T/C]	0088697534	TCACACTTGCTCATAGGAACTCAAACACTGTAACTGCCTGCCTACCTCTC			0	0	0	NA	Custom	Unknown	0	BOT	TCACACTTGCTCATAGGAACTCAAACACTGTAACTGCCTGCCTACCTCTC[T/C]ATTTAAGCTATTTCTGGTTACTGTCTAGAAGTAAACTATAAGAGCTCATC	GATGAGCTCTTATAGTTTACTTCTAGACAGTAACCAGAAATAGCTTAAAT[A/G]GAGAGGTAGGCAGGCAGTTACAGTGTTTGAGTTCCTATGAGCAAGTGTGA	2255
1_53228386-0_T_U_2899895290	1_53228386	TOP	[A/G]	0005704561	ATTAACTCACTTGATCCCCAGGGCTGTTGTTACCCTCCCTCATATTAGAG			0	0	0	NA	Custom	Unknown	0	TOP	ATTAACTCACTTGATCCCCAGGGCTGTTGTTACCCTCCCTCATATTAGAG[A/G]TGAGAAAACAGACCACAGGCAGGTCTGGGAGCTTGCTCAAGGCTGCAGGG	ATTAACTCACTTGATCCCCAGGGCTGTTGTTACCCTCCCTCATATTAGAG[A/G]TGAGAAAACAGACCACAGGCAGGTCTGGGAGCTTGCTCAAGGCTGCAGGG	2255
1_53279878-0_B_U_2899895293	1_53279878	BOT	[T/C]	0084612275	AGCATGCCAGGCTTCTCTGTCCTTCACTACCCTTTACAAAAGGGGAAACT			0	0	0	NA	Custom	unknown	0	TOP	TGTGGTAATGCGTTAGTATCCTGGGTGAGGGGCTGGTGTCCATTAAGCCA[A/G]AGTTTCCCCTTTTGTAAAGGGTAGTGAAGGACAGAGAAGCCTGGCATGCT	TGTGGTAATGCGTTAGTATCCTGGGTGAGGGGCTGGTGTCCATTAAGCCA[A/G]AGTTTCCCCTTTTGTAAAGGGTAGTGAAGGACAGAGAAGCCTGGCATGCT	2255
1_53328158-0_B_U_2899895295	1_53328158	BOT	[T/C]	0027678549	TGTTAAAACCAGTCTTTGGAATTAGGGGATTATCCAGAAGTAGTCCTGAT			0	0	0	NA	Custom	Unknown	0	TOP	TAAACCCGCAACAATGGTTATTAACATCATAGCTTCCAGCTCAGATATTT[A/G]ATCAGGACTACTTCTGGATAATCCCCTAATTCCAAAGACTGGTTTTAACA	TAAACCCGCAACAATGGTTATTAACATCATAGCTTCCAGCTCAGATATTT[A/G]ATCAGGACTACTTCTGGATAATCCCCTAATTCCAAAGACTGGTTTTAACA	2255
1_53382883-0_B_U_2899895296	1_53382883	BOT	[T/C]	0043652108	TGTAATTTTGAAAGTAAGCCTTTAGGTCAGCACTGAGTTTGTGCTTGTGC			0	0	0	NA	Custom	unknown	0	BOT	TGTAATTTTGAAAGTAAGCCTTTAGGTCAGCACTGAGTTTGTGCTTGTGC[T/C]GAGAACTAAACAAATGTGGCCAAGAGAACAACTCTAGCATAATGCTTTCA	TGAAAGCATTATGCTAGAGTTGTTCTCTTGGCCACATTTGTTTAGTTCTC[A/G]GCACAAGCACAAACTCAGTGCTGACCTAAAGGCTTACTTTCAAAATTACA	2255
1_53432891-0_B_U_2899895298	1_53432891	BOT	[T/C]	0092695439	TCAGTTCTTTGCATCAGGTGGCCAAAGTATTGGAGTTTCAGCTTCAACAT			0	0	0	NA	Custom	Unknown	0	BOT	TCAGTTCTTTGCATCAGGTGGCCAAAGTATTGGAGTTTCAGCTTCAACAT[T/C]AGTCCTTCCAGTGAACACCCAGGACTGATCTCCTTTAGGATGGACTGGTT	AACCAGTCCATCCTAAAGGAGATCAGTCCTGGGTGTTCACTGGAAGGACT[A/G]ATGTTGAAGCTGAAACTCCAATACTTTGGCCACCTGATGCAAAGAACTGA	2255
1_53483614-0_B_U_2899895301	1_53483614	BOT	[T/A]	0035757253	GTGTGGATCACAATAAACTGTGGAGAATTCTGAAAGAGATGGGAATACCT	0009790354	GTGTGGATCACAATAAACTGTGGAGAATTCTGAAAGAGATGGGAATACCA	0	0	0	NA	Custom	unknown	0	TOP	ATTGCTTCCTGACCTGCATATAGGTTTCTCAAGACGTGGGTCAGGTGGTC[A/T]GGTATTCCCATCTCTTTCAGAATTCTCCACAGTTTATTGTGATCCACACA	ATTGCTTCCTGACCTGCATATAGGTTTCTCAAGACGTGGGTCAGGTGGTC[A/T]GGTATTCCCATCTCTTTCAGAATTCTCCACAGTTTATTGTGATCCACACA	2255
1_53581249-0_B_U_2899895303	1_53581249	BOT	[T/C]	0075664206	CTCCTCACCTTCATTTCTATTGGTTTTCTAAGCCTGGGTCTTTAGTTGGT			0	0	0	NA	Custom	Unknown	0	TOP	CAGAAAGGAACAGAAAAATGAAATTACAAAGAGACTATTGAACAGCTTTC[A/G]ACCAACTAAAGACCCAGGCTTAGAAAACCAATAGAAATGAAGGTGAGGAG	CAGAAAGGAACAGAAAAATGAAATTACAAAGAGACTATTGAACAGCTTTC[A/G]ACCAACTAAAGACCCAGGCTTAGAAAACCAATAGAAATGAAGGTGAGGAG	2255
1_53631366-0_T_U_2899895305	1_53631366	TOP	[A/C]	0072741294	GTACTGCATTTTAGACTCTTTTGTTGACCATGATGGCTACTCCATTTCTT			0	0	0	NA	Custom	unknown	0	BOT	ATTTAACTCAGATGACCATTATATCTACTACTGTGAGCAGGAATCCCTTA[T/G]AAGAAATGGAGTAGCCATCATGGTCAACAAAAGAGTCTAAAATGCAGTAC	GTACTGCATTTTAGACTCTTTTGTTGACCATGATGGCTACTCCATTTCTT[A/C]TAAGGGATTCCTGCTCACAGTAGTAGATATAATGGTCATCTGAGTTAAAT	2255
1_53684931-0_B_U_2899895306	1_53684931	BOT	[G/C]	0024774267	GGCTCCTTGCTTACACACAATGCACAGACTTTGGTGGATTCAAGTCAGAG	0070725116	GGCTCCTTGCTTACACACAATGCACAGACTTTGGTGGATTCAAGTCAGAC	0	0	0	NA	Custom	Unknown	0	BOT	TGGCTCCTTGCTTACACACAATGCACAGACTTTGGTGGATTCAAGTCAGA[C/G]ATGCCAGCATCTCACTGCATGGGCACTCTCAGAATATCAGGCATTGGCTA	TAGCCAATGCCTGATATTCTGAGAGTGCCCATGCAGTGAGATGCTGGCAT[C/G]TCTGACTTGAATCCACCAAAGTCTGTGCATTGTGTGTAAGCAAGGAGCCA	2255
1_53734767-0_B_U_2899895309	1_53734767	BOT	[T/C]	0070776152	CCTCTACAACTGTATCTCCACTTCTGCTTTGCAAATAAGATCATCTATAC			0	0	0	NA	Custom	unknown	0	TOP	GAAAGAGAAAAACAAATATCATATATTAATGCAGAGGAATCTAGAAAAAT[A/G]GTATAGATGATCTTATTTGCAAAGCAGAAGTGGAGATACAGTTGTAGAGG	GAAAGAGAAAAACAAATATCATATATTAATGCAGAGGAATCTAGAAAAAT[A/G]GTATAGATGATCTTATTTGCAAAGCAGAAGTGGAGATACAGTTGTAGAGG	2255
1_53785062-0_T_U_2899895311	1_53785062	TOP	[A/G]	0024807112	ATTGTTTTATTTCTTGGTTCCTGAACTCCTGACACCATTTTCTGTCCTCC			0	0	0	NA	Custom	Unknown	0	BOT	AATTGTGTTTGAGCAAGGAAATCCCAGGGTGGCAGTGGCAGGGGTACATG[T/C]GGAGGACAGAAAATGGTGTCAGGAGTTCAGGAACCAAGAAATAAAACAAT	ATTGTTTTATTTCTTGGTTCCTGAACTCCTGACACCATTTTCTGTCCTCC[A/G]CATGTACCCCTGCCACTGCCACCCTGGGATTTCCTTGCTCAAACACAATT	2255
1_53831454-0_T_U_2899895313	1_53831454	TOP	[A/G]	0034666930	CTTAAGACCTGAATTTCACAATACCCTGGCCGTTGACCTTCTAAACTCTG			0	0	0	NA	Custom	unknown	0	BOT	CTGTGGCTTGGAGCTAGATGCCAAGTTGATGCCCATCTCTTTCAACTTTG[T/C]CAGAGTTTAGAAGGTCAACGGCCAGGGTATTGTGAAATTCAGGTCTTAAG	CTTAAGACCTGAATTTCACAATACCCTGGCCGTTGACCTTCTAAACTCTG[A/G]CAAAGTTGAAAGAGATGGGCATCAACTTGGCATCTAGCTCCAAGCCACAG	2255
1_538372-0_T_U_2900283890	1_538372	TOP	[A/G]	0082653258	GAGTTCCCATGAGGTGGCCAGAGGCACCCCCAACCCTGCCCACGTGGGTC			0	0	0	NA	Custom	unknown	0	TOP	GAGTTCCCATGAGGTGGCCAGAGGCACCCCCAACCCTGCCCACGTGGGTC[A/G]CCCACTGGGAGCCAN	GAGTTCCCATGAGGTGGCCAGAGGCACCCCCAACCCTGCCCACGTGGGTC[A/G]CCCACTGGGAGCCAN	2255
1_53882356-0_B_U_2899895314	1_53882356	BOT	[T/C]	0046796540	AGGCTTAAGTTTCAGCTTTTTTCTGAGGATATGTCTTCCCTGCATCTGTA			0	0	0	NA	Custom	Unknown	0	BOT	AGGCTTAAGTTTCAGCTTTTTTCTGAGGATATGTCTTCCCTGCATCTGTA[T/C]GGTTGCTTTTCTCCCCTCCAGTTCTCCTGTGAATGTGGCAGTTTTTAAAT	ATTTAAAAACTGCCACATTCACAGGAGAACTGGAGGGGAGAAAAGCAACC[A/G]TACAGATGCAGGGAAGACATATCCTCAGAAAAAAGCTGAAACTTAAGCCT	2255
1_53930071-0_B_U_2899993513	1_53930071	BOT	[T/C]	0030670902	TGTCCAGCCCGGTGTGGGGCTGCATCTACCCTTCACTCAGCCCACAGGCG			0	0	0	NA	Custom	Unknown	0	TOP	NN[A/G]CGCCTGTGGGCTGAGTGAAGGGTAGATGCAGCCCCACACCGGGCTGGACA	NN[A/G]CGCCTGTGGGCTGAGTGAAGGGTAGATGCAGCCCCACACCGGGCTGGACA	2255
1_53935460-0_T_U_2899895317	1_53935460	TOP	[A/G]	0032796544	GGAGAGAGTTTAGGAAGGGGGCAGAGAATATAAGCTTTGTCTAGAATAAT			0	0	0	NA	Custom	unknown	0	BOT	TGAGGCCAGTGGGATTTCTTTTAAAATCTTTCTCCACTTGTCTATTTTCA[T/C]ATTATTCTAGACAAAGCTTATATTCTCTGCCCCCTTCCTAAACTCTCTCC	GGAGAGAGTTTAGGAAGGGGGCAGAGAATATAAGCTTTGTCTAGAATAAT[A/G]TGAAAATAGACAAGTGGAGAAAGATTTTAAAAGAAATCCCACTGGCCTCA	2255
1_53979769-0_T_U_2899895319	1_53979769	TOP	[A/G]	0020675955	TCATCAGGCATTAGGTCCCAGAGGTTGGGGACCCCTGTTTTAAAGTATCA			0	0	0	NA	Custom	Unknown	0	BOT	ACTTTGAGTTTTTCGGTTTCTATTTGACTCAGTCCTATGACACAATGCCA[T/C]TGATACTTTAAAACAGGGGTCCCCAACCTCTGGGACCTAATGCCTGATGA	TCATCAGGCATTAGGTCCCAGAGGTTGGGGACCCCTGTTTTAAAGTATCA[A/G]TGGCATTGTGTCATAGGACTGAGTCAAATAGAAACCGAAAAACTCAAAGT	2255
1_54028285-0_T_U_2899895321	1_54028285	TOP	[A/C]	0064723992	GGATTCACATTAAGTTTCTGGCTCACTTGGCCTAACCTAGGCATTCAGAT			0	0	0	NA	Custom	unknown	0	BOT	ACCCTGTTCACCCATCTTCATCTTGTTCAACCCGGAGGCAAATCGGGCAA[T/G]ATCTGAATGCCTAGGTTAGGCCAAGTGAGCCAGAAACTTAATGTGAATCC	GGATTCACATTAAGTTTCTGGCTCACTTGGCCTAACCTAGGCATTCAGAT[A/C]TTGCCCGATTTGCCTCCGGGTTGAACAAGATGAAGATGGGTGAACAGGGT	2255
1_54076361-0_T_U_2899895322	1_54076361	TOP	[A/G]	0037680163	GTGATTTTGTTCTGTGTTTATCAGAATCTAAATCTTGAGCTGGGGTGACC			0	0	0	NA	Custom	Unknown	0	TOP	GTGATTTTGTTCTGTGTTTATCAGAATCTAAATCTTGAGCTGGGGTGACC[A/G]GGTCAGCAGGGATGCATGTAAGAGGATGCACAGAAAGGGGAGCAGAGGTG	GTGATTTTGTTCTGTGTTTATCAGAATCTAAATCTTGAGCTGGGGTGACC[A/G]GGTCAGCAGGGATGCATGTAAGAGGATGCACAGAAAGGGGAGCAGAGGTG	2255
1_54147762-0_T_U_2899895324	1_54147762	TOP	[A/C]	0076791927	GCAAAGCAGACGCAGAGACACAGAAAGTAGGAACAAATATGGATACCAAG			0	0	0	NA	Custom	unknown	0	TOP	GCAAAGCAGACGCAGAGACACAGAAAGTAGGAACAAATATGGATACCAAG[A/C]AGCGGAAGGACGGGTGGGATGAACTGGGAGATTGGGATTGACAGCATATA	GCAAAGCAGACGCAGAGACACAGAAAGTAGGAACAAATATGGATACCAAG[A/C]AGCGGAAGGACGGGTGGGATGAACTGGGAGATTGGGATTGACAGCATATA	2255
1_54290808-0_T_U_2899895326	1_54290808	TOP	[A/C]	0089680585	AATATTAATATAAGAATTGTAGTAGAACTTTGTCTTAAAGCCTCACAAAA			0	0	0	NA	Custom	Unknown	0	TOP	AATATTAATATAAGAATTGTAGTAGAACTTTGTCTTAAAGCCTCACAAAA[A/C]ACTGAGGCTGCTCCTCACAAGAGGAGCATGACTTTTCCTGTTTCCATGTG	AATATTAATATAAGAATTGTAGTAGAACTTTGTCTTAAAGCCTCACAAAA[A/C]ACTGAGGCTGCTCCTCACAAGAGGAGCATGACTTTTCCTGTTTCCATGTG	2255
1_54448109-0_T_U_2899895329	1_54448109	TOP	[A/G]	0091740460	CATTACTGGAAAAAACACAGCTTTGGCTCTAGCTGCCATCTTGCGTCCCC			0	0	0	NA	Custom	unknown	0	BOT	TGGTGCTCAAGTGGTCTTGGGAAGACCAGCTGAGGTTAGGCGCACACACG[T/C]GGGGACGCAAGATGGCAGCTAGAGCCAAAGCTGTGTTTTTTCCAGTAATG	CATTACTGGAAAAAACACAGCTTTGGCTCTAGCTGCCATCTTGCGTCCCC[A/G]CGTGTGTGCGCCTAACCTCAGCTGGTCTTCCCAAGACCACTTGAGCACCA	2255
1_5446693-0_B_U_2899893747	1_5446693	BOT	[T/C]	0049692531	GTTTATATGTTGCAAAAAGAAAGCAAACCAGAAACTGACAACATATAATC			0	0	0	NA	Custom	Unknown	0	TOP	ATCAAAAAATGTGCATCTCATTTTGACAATTCTTGAGAAAATTTTCCCAA[A/G]GATTATATGTTGTCAGTTTCTGGTTTGCTTTCTTTTTGCAACATATAAAC	ATCAAAAAATGTGCATCTCATTTTGACAATTCTTGAGAAAATTTTCCCAA[A/G]GATTATATGTTGTCAGTTTCTGGTTTGCTTTCTTTTTGCAACATATAAAC	2255
1_54668992-0_B_U_2899895332	1_54668992	BOT	[T/C]	0073680906	CTGCTTTTATAATGAAAAGCAGTTGTCAGCAGAGGAGGGCTGCTAGCTAT			0	0	0	NA	Custom	Unknown	0	BOT	CTGCTTTTATAATGAAAAGCAGTTGTCAGCAGAGGAGGGCTGCTAGCTAT[T/C]CTAATGGAGCTCCACTGACACTTTCCATACTGTTGGTTTAAGCTGCAGAG	CTCTGCAGCTTAAACCAACAGTATGGAAAGTGTCAGTGGAGCTCCATTAG[A/G]ATAGCTAGCAGCCCTCCTCTGCTGACAACTGCTTTTCATTATAAAAGCAG	2255
1_54720509-0_B_U_2899995809	1_54720509	BOT	[T/C]	0007735223	AAGTACAGGCAGCAGCTGAACGAGGAGATCACAGGGCTCAGTCACTCCAT			0	0	0	NA	Custom	unknown	0	TOP	NC[A/G]ATGGAGTGACTGAGCCCTGTGATCTCCTCGTTCAGCTGCTGCCTGTACTT	NC[A/G]ATGGAGTGACTGAGCCCTGTGATCTCCTCGTTCAGCTGCTGCCTGTACTT	2255
1_54770780-0_B_U_2899895334	1_54770780	BOT	[T/C]	0006717564	ATGGGTATATCTTTTCTTCTCTCCCTTGCCTTTAGCTTGTCTTCTTTTCT			0	0	0	NA	Custom	unknown	0	BOT	ATGGGTATATCTTTTCTTCTCTCCCTTGCCTTTAGCTTGTCTTCTTTTCT[T/C]AGCTATTTGTAAGACCTCCTCAGACAACCATTTTGCCTTTTCCATTTCTT	AAGAAATGGAAAAGGCAAAATGGTTGTCTGAGGAGGTCTTACAAATAGCT[A/G]AGAAAAGAAGACAAGCTAAAGGCAAGGGAGAGAAGAAAAGATATACCCAT	2255
1_54816110-0_T_U_2899895337	1_54816110	TOP	[A/G]	0073663559	TATTTGGATTTCCCTTCTTTCTAATGGGGATCTTTGGGCCAAGGCGTCTT			0	0	0	NA	Custom	Unknown	0	BOT	CACTTACTGCATCAAGCACAAAGGTAGGTACTTAGGATAGAAAAGTAGAA[T/C]AAGACGCCTTGGCCCAAAGATCCCCATTAGAAAGAAGGGAAATCCAAATA	TATTTGGATTTCCCTTCTTTCTAATGGGGATCTTTGGGCCAAGGCGTCTT[A/G]TTCTACTTTTCTATCCTAAGTACCTACCTTTGTGCTTGATGCAGTAAGTG	2255
1_54868503-0_B_U_2899895339	1_54868503	BOT	[T/A]	0009616430	ACAGTTATTCCTGCCCTTGTGTTTTTCCGAGGTTTTTCATTTGTCAGACT	0086789848	ACAGTTATTCCTGCCCTTGTGTTTTTCCGAGGTTTTTCATTTGTCAGACA	0	0	0	NA	Custom	unknown	0	TOP	CCAAATAAAAACAGTGACCACACATCTTAGATATCCTGACACAGGTTAAG[A/T]GTCTGACAAATGAAAAACCTCGGAAAAACACAAGGGCAGGAATAACTGTT	CCAAATAAAAACAGTGACCACACATCTTAGATATCCTGACACAGGTTAAG[A/T]GTCTGACAAATGAAAAACCTCGGAAAAACACAAGGGCAGGAATAACTGTT	2255
1_54918635-0_T_U_2899895341	1_54918635	TOP	[A/G]	0026689162	CATCAAACACCTGTCTCATTTCCAGATAATCAGCTTCACTCTTGCCTGCT			0	0	0	NA	Custom	Unknown	0	BOT	TAAGATGTTCATTCATCAAGCACATTTGAATGATTTCAAGCTGCAGAATG[T/C]AGCAGGCAAGAGTGAAGCTGATTATCTGGAAATGAGACAGGTGTTTGATG	CATCAAACACCTGTCTCATTTCCAGATAATCAGCTTCACTCTTGCCTGCT[A/G]CATTCTGCAGCTTGAAATCATTCAAATGTGCTTGATGAATGAACATCTTA	2255
1_54968746-0_B_U_2899895342	1_54968746	BOT	[T/G]	0053672273	AACCTTAAACCAAGGCTGGGCCCTTCTAACATGGGGCTCTGTCATAAACT			0	0	0	NA	Custom	Unknown	0	BOT	AACCTTAAACCAAGGCTGGGCCCTTCTAACATGGGGCTCTGTCATAAACT[T/G]CAGGGCAGTGTGCCCATGAAGCTGGCCCTGACCCCACGCTGTTGTTATGC	GCATAACAACAGCGTGGGGTCAGGGCCAGCTTCATGGGCACACTGCCCTG[A/C]AGTTTATGACAGAGCCCCATGTTAGAAGGGCCCAGCCTTGGTTTAAGGTT	2255
1_55005973-0_B_U_2899895344	1_55005973	BOT	[T/C]	0006618349	TCAAGATCACAGAGCCAATCCATGTTGGAACTAGGATTTGAACCCAGGTC			0	0	0	NA	Custom	unknown	0	BOT	TCAAGATCACAGAGCCAATCCATGTTGGAACTAGGATTTGAACCCAGGTC[T/C]AGGAAACACCAAAGCCCAGGTTTTCATTCACTGCACATTGCACCTGCAAA	TTTGCAGGTGCAATGTGCAGTGAATGAAAACCTGGGCTTTGGTGTTTCCT[A/G]GACCTGGGTTCAAATCCTAGTTCCAACATGGATTGGCTCTGTGATCTTGA	2255
1_55057043-0_T_U_2899895346	1_55057043	TOP	[A/G]	0076668471	ACTTTCAACTTGAAACTCTGACCTTCAATTAAGTTAGTGCCAGGCAACAG			0	0	0	NA	Custom	Unknown	0	TOP	ACTTTCAACTTGAAACTCTGACCTTCAATTAAGTTAGTGCCAGGCAACAG[A/G]CCACTGGACCCCACGAAATGGCTCTGGTGAGAAACACCCTCTTCCCTTGC	ACTTTCAACTTGAAACTCTGACCTTCAATTAAGTTAGTGCCAGGCAACAG[A/G]CCACTGGACCCCACGAAATGGCTCTGGTGAGAAACACCCTCTTCCCTTGC	2255
1_55204530-0_B_U_2901238169	1_55204530	BOT	[G/C]	0085620225	TATAGCTGGAGTTGGGGGTGGGATGCTCGTTGCCACAGTGGCAGCTGCAG	0064688211	TATAGCTGGAGTTGGGGGTGGGATGCTCGTTGCCACAGTGGCAGCTGCAC	0	0	0	NA	Custom	unknown	0	TOP	TTTTTTTTTTTTTTTTTTTTTTTTTTTTTTNTTTTTTTTTTTTTTTTTTA[C/G]TGCAGCTGCCACTGTGGCAACGAGCATCCCACCCCCAACTCCAGCTATAT	TTTTTTTTTTTTTTTTTTTTTTTTTTTTTTNTTTTTTTTTTTTTTTTTTA[C/G]TGCAGCTGCCACTGTGGCAACGAGCATCCCACCCCCAACTCCAGCTATAT	2255
1_55255156-0_B_U_2899895352	1_55255156	BOT	[T/G]	0007635453	TTAAATGTCCCTGGAAGGCTTATTAAACCAGATTGGCCTTAACACCAAAG			0	0	0	NA	Custom	unknown	0	BOT	TTAAATGTCCCTGGAAGGCTTATTAAACCAGATTGGCCTTAACACCAAAG[T/G]TTTTAACTGGAAACGTCAGGGAGTAGAATTCTATTGGGTTGTCGAAAATG	CATTTTCGACAACCCAATAGAATTCTACTCCCTGACGTTTCCAGTTAAAA[A/C]CTTTGGTGTTAAGGCCAATCTGGTTTAATAAGCCTTCCAGGGACATTTAA	2255
1_55305497-0_B_U_2899895355	1_55305497	BOT	[T/G]	0099808222	TTCCACTGTTTACCTATCTATTTGCCATGAAGTGATGGGACTGGATGCCA			0	0	0	NA	Custom	Unknown	0	TOP	ATCAGTGTGGAAAAGTTGGCTTAAAACTCAACATTCAGAAAACTAAAATC[A/C]TGGCATCCAGTCCCATCACTTCATGGCAAATAGATAGGTAAACAGTGGAA	ATCAGTGTGGAAAAGTTGGCTTAAAACTCAACATTCAGAAAACTAAAATC[A/C]TGGCATCCAGTCCCATCACTTCATGGCAAATAGATAGGTAAACAGTGGAA	2255
1_55359085-0_T_U_2899895356	1_55359085	TOP	[A/C]	0004617525	ACCCCAAAGCATCGAGAGTGGGTTTTCTTAAGAATGGATATAGGGTGATA			0	0	0	NA	Custom	unknown	0	TOP	ACCCCAAAGCATCGAGAGTGGGTTTTCTTAAGAATGGATATAGGGTGATA[A/C]GAAAAGAGAGAGAAATGTGGGCCCTGAGAAATCCAACTAGCAAAGGGAAG	ACCCCAAAGCATCGAGAGTGGGTTTTCTTAAGAATGGATATAGGGTGATA[A/C]GAAAAGAGAGAGAAATGTGGGCCCTGAGAAATCCAACTAGCAAAGGGAAG	2255
1_55406848-0_B_U_2899895358	1_55406848	BOT	[T/G]	0089668384	TTTTTTCCAGGAATAGCTTCGGTTTCACCCAGATGAAAGGCACGATGCCA			0	0	0	NA	Custom	Unknown	0	BOT	TTTTTTCCAGGAATAGCTTCGGTTTCACCCAGATGAAAGGCACGATGCCA[T/G]AGTGAGGCAGTCTTGTTATTAATCAACCTTGATTTGCAGAATATGACACA	TGTGTCATATTCTGCAAATCAAGGTTGATTAATAACAAGACTGCCTCACT[A/C]TGGCATCGTGCCTTTCATCTGGGTGAAACCGAAGCTATTCCTGGAAAAAA	2255
1_5543890-0_B_U_2899893751	1_5543890	BOT	[T/C]	0071692556	TCTTCCAAGGAGCAAGCATCTTTTAATTTCATGGCTGCAGTCACCATCTG			0	0	0	NA	Custom	unknown	0	TOP	AAACAATGGAAACAGTGAGAGGCTTTATTATCTTGGGCTCCAAAATCACT[A/G]CAGATGGTGACTGCAGCCATGAAATTAAAAGATGCTTGCTCCTTGGAAGA	AAACAATGGAAACAGTGAGAGGCTTTATTATCTTGGGCTCCAAAATCACT[A/G]CAGATGGTGACTGCAGCCATGAAATTAAAAGATGCTTGCTCCTTGGAAGA	2255
1_55485941-0_T_U_2899895361	1_55485941	TOP	[A/C]	0040775885	TTTGATGGGCTGTAAGACAAGCTGTTTTAAGTCAGCATAAAGTTCAAGCC			0	0	0	NA	Custom	Unknown	0	BOT	TTTCCACATATTGAGGTATGAGGAAATCATTTTGGGCTTATAACATGATT[T/G]GGCTTGAACTTTATGCTGACTTAAAACAGCTTGTCTTACAGCCCATCAAA	TTTGATGGGCTGTAAGACAAGCTGTTTTAAGTCAGCATAAAGTTCAAGCC[A/C]AATCATGTTATAAGCCCAAAATGATTTCCTCATACCTCAATATGTGGAAA	2255
1_55535796-0_T_U_2900284185	1_55535796	TOP	[A/G]	0090626343	CTCTGACTGGGAAATGACAGTTATTCAAAAACTTGTGCTTGTTCTCAGTC			0	0	0	NA	Custom	unknown	0	TOP	CTCTGACTGGGAAATGACAGTTATTCAAAAACTTGTGCTTGTTCTCAGTC[A/G]CTTN	CTCTGACTGGGAAATGACAGTTATTCAAAAACTTGTGCTTGTTCTCAGTC[A/G]CTTN	2255
1_55536586-0_T_U_2899895363	1_55536586	TOP	[A/G]	0049698943	TTAAGGATGAGGGTACAGGTGCAACACAGGTAAAGCGGGGGAAGGACAAC			0	0	0	NA	Custom	unknown	0	BOT	CTGGTCTTGTTGGCTCTGTAGGCTGATGTCCCAGGGCTCCCGGGACCACC[T/C]GTTGTCCTTCCCCCGCTTTACCTGTGTTGCACCTGTACCCTCATCCTTAA	TTAAGGATGAGGGTACAGGTGCAACACAGGTAAAGCGGGGGAAGGACAAC[A/G]GGTGGTCCCGGGAGCCCTGGGACATCAGCCTACAGAGCCAACAAGACCAG	2255
1_55585703-0_T_U_2899895364	1_55585703	TOP	[C/G]	0007703859	TACTGTGTGGCATGCTAAAGTTGTTAAGGGAATATATCCTAAGAATCCTC	0078614964	TACTGTGTGGCATGCTAAAGTTGTTAAGGGAATATATCCTAAGAATCCTG	0	0	0	NA	Custom	Unknown	0	TOP	CTACTGTGTGGCATGCTAAAGTTGTTAAGGGAATATATCCTAAGAATCCT[C/G]ACCACAAGGAGAATTTTATTTTTTTAATTGTATCTAAACTTAACAAAACA	CTACTGTGTGGCATGCTAAAGTTGTTAAGGGAATATATCCTAAGAATCCT[C/G]ACCACAAGGAGAATTTTATTTTTTTAATTGTATCTAAACTTAACAAAACA	2255
1_55630398-0_B_U_2899895366	1_55630398	BOT	[T/C]	0065654267	AGCTGATGTGATAGGTAAATGGGAAATGTGTGAGAAGTCACCCAGATACA			0	0	0	NA	Custom	unknown	0	BOT	AGCTGATGTGATAGGTAAATGGGAAATGTGTGAGAAGTCACCCAGATACA[T/C]TGAGGTTATTCTCTACCCTCACCCTCATTCCCCAGATGCTCAACATGATA	TATCATGTTGAGCATCTGGGGAATGAGGGTGAGGGTAGAGAATAACCTCA[A/G]TGTATCTGGGTGACTTCTCACACATTTCCCATTTACCTATCACATCAGCT	2255
1_55729092-0_B_U_2899895368	1_55729092	BOT	[T/C]	0002651582	CCCCAGTCCATCCAATCTATAGAAAATGGCACCACAAATTGCCTCATTAA			0	0	0	NA	Custom	Unknown	0	BOT	CCCCAGTCCATCCAATCTATAGAAAATGGCACCACAAATTGCCTCATTAA[T/C]CATGCCAAAGCCTGGGGATTTCCTTGACTTCTCTCTCTTATTTTTACATC	GATGTAAAAATAAGAGAGAGAAGTCAAGGAAATCCCCAGGCTTTGGCATG[A/G]TTAATGAGGCAATTTGTGGTGCCATTTTCTATAGATTGGATGGACTGGGG	2255
1_55829228-0_B_U_2900283640	1_55829228	BOT	[T/C]	0055755174	CCAACTCCATTTAGGGTTCTTGACCACTGCCCTGAGAAGTAAAAGCTGAG			0	0	0	NA	Custom	Unknown	0	BOT	CCAACTCCATTTAGGGTTCTTGACCACTGCCCTGAGAAGTAAAAGCTGAG[T/C]CAN	NTG[A/G]CTCAGCTTTTACTTCTCAGGGCAGTGGTCAAGAACCCTAAATGGAGTTGG	2255
1_55873620-0_T_U_2899895373	1_55873620	TOP	[A/G]	0005708593	ATCGATAGAGTCCCTCAGAGAGGATGAAGACAGTGATTAGAATTCATAGG			0	0	0	NA	Custom	Unknown	0	BOT	TCTTTTTCAGGTTCCATTTTCCCTGAATGTTTGTGTTTCCAGGAATTCTG[T/C]CCTATGAATTCTAATCACTGTCTTCATCCTCTCTGAGGGACTCTATCGAT	ATCGATAGAGTCCCTCAGAGAGGATGAAGACAGTGATTAGAATTCATAGG[A/G]CAGAATTCCTGGAAACACAAACATTCAGGGAAAATGGAACCTGAAAAAGA	2255
1_55923760-0_B_U_2899895374	1_55923760	BOT	[T/C]	0086795990	ATCACTGCAGATGGTGACTGCAGCCATGAAATTAAAAGGCACTTATTCCT			0	0	0	NA	Custom	unknown	0	BOT	ATCACTGCAGATGGTGACTGCAGCCATGAAATTAAAAGGCACTTATTCCT[T/C]GGAAGAAAAGCTATGACCAAGCTAGACAGCATATTAAAAAGCAGACACAT	ATGTGTCTGCTTTTTAATATGCTGTCTAGCTTGGTCATAGCTTTTCTTCC[A/G]AGGAATAAGTGCCTTTTAATTTCATGGCTGCAGTCACCATCTGCAGTGAT	2255
1_55934847-0_B_U_2899895378	1_55934847	BOT	[T/C]	0096640252	AAGACTAGGTGAAATAACACTTATAAGGGAGTGATCTCAGGTACAGTAGG			0	0	0	NA	Custom	unknown	0	BOT	AAGACTAGGTGAAATAACACTTATAAGGGAGTGATCTCAGGTACAGTAGG[T/C]GGTCAGTAACTGTTGGTGACCATCTACCAGCATCACAGACAAGCCTGGAG	CTCCAGGCTTGTCTGTGATGCTGGTAGATGGTCACCAACAGTTACTGACC[A/G]CCTACTGTACCTGAGATCACTCCCTTATAAGTGTTATTTCACCTAGTCTT	2255
1_55939986-0_T_U_2899895381	1_55939986	TOP	[A/G]	0053603548	GCTCACTTCCAGGGATCCCTTTCGTGGTCTCTACAGGATGCATTTTCATC			0	0	0	NA	Custom	Unknown	0	BOT	CTGGAAACACTTCTGTGCTGCTGAGACACGGCTGGGTTCCCCTTCATTGA[T/C]GATGAAAATGCATCCTGTAGAGACCACGAAAGGGATCCCTGGAAGTGAGC	GCTCACTTCCAGGGATCCCTTTCGTGGTCTCTACAGGATGCATTTTCATC[A/G]TCAATGAAGGGGAACCCAGCCGTGTCTCAGCAGCACAGAAGTGTTTCCAG	2255
1_5596645-0_B_U_2899893753	1_5596645	BOT	[G/C]	0093710964	CGGCGGCGCCCGGCCTGCAGCTCAGACGCCGCTCTGGGGCTCAGCTGCCG	0096774843	CGGCGGCGCCCGGCCTGCAGCTCAGACGCCGCTCTGGGGCTCAGCTGCCC	0	0	0	NA	Custom	unknown	0	TOP	CTGATGCAGGTACACATGGGAGCGAGGGCCGCTGGGGCGGAGGGCGACAG[C/G]GGCAGCTGAGCCCCAGAGCGGCGTCTGAGCTGCAGGCCGGGCGCCGCCGT	CTGATGCAGGTACACATGGGAGCGAGGGCCGCTGGGGCGGAGGGCGACAG[C/G]GGCAGCTGAGCCCCAGAGCGGCGTCTGAGCTGCAGGCCGGGCGCCGCCGT	2255
1_56040332-0_B_U_2900002164	1_56040332	BOT	[G/C]	0075606863	ATTTAAAGCAGCCCTCAAACTTAGCGTGAAAACAAAACCATCAAAGGAGG	0076625130	ATTTAAAGCAGCCCTCAAACTTAGCGTGAAAACAAAACCATCAAAGGAGC	0	0	0	NA	Custom	Unknown	0	BOT	CATTTAAAGCAGCCCTCAAACTTAGCGTGAAAACAAAACCATCAAAGGAG[C/G]CTTACCCCCCAAAN	NTTTGGGGGGTAAG[C/G]CTCCTTTGATGGTTTTGTTTTCACGCTAAGTTTGAGGGCTGCTTTAAATG	2255
1_56147939-0_B_U_2900285241	1_56147939	BOT	[T/C]	0065720859	TGGTGACTGCAGCCATGAAATTAAAAGACGCTTACTCCTTGGAAGGAAAG			0	0	0	NA	Custom	unknown	0	BOT	TGGTGACTGCAGCCATGAAATTAAAAGACGCTTACTCCTTGGAAGGAAAG[T/C]TATGACCAACCTAGATAGN	NCTATCTAGGTTGGTCATA[A/G]CTTTCCTTCCAAGGAGTAAGCGTCTTTTAATTTCATGGCTGCAGTCACCA	2255
1_56252809-0_T_U_2899895384	1_56252809	TOP	[A/G]	0099763251	GGCAGGCCACGTGCAGAGAGGCTGGTGATCCTGGAAGGGAGGCGGGAACC			0	0	0	NA	Custom	unknown	0	TOP	GGCAGGCCACGTGCAGAGAGGCTGGTGATCCTGGAAGGGAGGCGGGAACC[A/G]TACAGGGGGCCCGGCCCAAACCCTGCCCCTCCTCGCGGACTAGATCCCCA	GGCAGGCCACGTGCAGAGAGGCTGGTGATCCTGGAAGGGAGGCGGGAACC[A/G]TACAGGGGGCCCGGCCCAAACCCTGCCCCTCCTCGCGGACTAGATCCCCA	2255
1_56353303-0_B_U_2899895389	1_56353303	BOT	[G/C]	0099620155	AACAATGCCTTCTGCTCCAGCTACTTCCCCTAAAGAGAGGAGCGGGGCAG	0044809820	AACAATGCCTTCTGCTCCAGCTACTTCCCCTAAAGAGAGGAGCGGGGCAC	0	0	0	NA	Custom	unknown	0	TOP	CGGAACAACTTTAAAACAGGAAACTTCACCACAGGACCCCGCTCCTTCCT[C/G]TGCCCCGCTCCTCTCTTTAGGGGAAGTAGCTGGAGCAGAAGGCATTGTTG	CGGAACAACTTTAAAACAGGAAACTTCACCACAGGACCCCGCTCCTTCCT[C/G]TGCCCCGCTCCTCTCTTTAGGGGAAGTAGCTGGAGCAGAAGGCATTGTTG	2255
1_5642487-0_T_U_2899893754	1_5642487	TOP	[A/G]	0038603828	TCAAAACATCTGCATACTGTTGACCTTATGGGGGCAAGATTCATGCTATC			0	0	0	NA	Custom	Unknown	0	TOP	TCAAAACATCTGCATACTGTTGACCTTATGGGGGCAAGATTCATGCTATC[A/G]TGACAACTTGAAGGAAGTTATCGAGTGTCATAAACAACTTAATTTAGATC	TCAAAACATCTGCATACTGTTGACCTTATGGGGGCAAGATTCATGCTATC[A/G]TGACAACTTGAAGGAAGTTATCGAGTGTCATAAACAACTTAATTTAGATC	2255
1_56453114-0_B_U_2900282926	1_56453114	BOT	[G/C]	0039692952	AAACTAAGATCATGGCATCTGGTCCCATCACTTCATGGCAGATAGATGGG	0021646116	AAACTAAGATCATGGCATCTGGTCCCATCACTTCATGGCAGATAGATGGC	0	0	0	NA	Custom	unknown	0	BOT	AAAACTAAGATCATGGCATCTGGTCCCATCACTTCATGGCAGATAGATGG[C/G]AAAACAATGGAAATAN	NTATTTCCATTGTTTT[C/G]CCATCTATCTGCCATGAAGTGATGGGACCAGATGCCATGATCTTAGTTTT	2255
1_56505413-0_B_U_2899895391	1_56505413	BOT	[T/C]	0021714921	GCATAACTAGGACTCAAATTCAACAAAAATACTCATGGAAGAATAAGTGG			0	0	0	NA	Custom	unknown	0	TOP	TTTGTCCATTTTGTTTTGCTATCTATAGAAATGAATTTGTGCTTGTTACA[A/G]CCACTTATTCTTCCATGAGTATTTTTGTTGAATTTGAGTCCTAGTTATGC	TTTGTCCATTTTGTTTTGCTATCTATAGAAATGAATTTGTGCTTGTTACA[A/G]CCACTTATTCTTCCATGAGTATTTTTGTTGAATTTGAGTCCTAGTTATGC	2255
1_56636992-0_T_U_2899895394	1_56636992	TOP	[A/C]	0009655165	AGTGACTTAAATCTGCCATAGGTGTACATGTGTTCCTCATCCTGAACCCC			0	0	0	NA	Custom	unknown	0	TOP	AGTGACTTAAATCTGCCATAGGTGTACATGTGTTCCTCATCCTGAACCCC[A/C]CTCCCACCTCCCCCCGCATCCCATCCCTCTGGGTCATCCCAGTGCACCAG	AGTGACTTAAATCTGCCATAGGTGTACATGTGTTCCTCATCCTGAACCCC[A/C]CTCCCACCTCCCCCCGCATCCCATCCCTCTGGGTCATCCCAGTGCACCAG	2255
1_56747640-0_T_U_2899895396	1_56747640	TOP	[A/G]	0015755902	GGAATTGGAATTGCTACGTGATAATACCGGCTTGGCTTCCCCAGTGGCTC			0	0	0	NA	Custom	Unknown	0	TOP	GGAATTGGAATTGCTACGTGATAATACCGGCTTGGCTTCCCCAGTGGCTC[A/G]GCGGTAGAGAATCTGCCTGCAAAGCATGAATCACAGGTTCAGTCCCTGGG	GGAATTGGAATTGCTACGTGATAATACCGGCTTGGCTTCCCCAGTGGCTC[A/G]GCGGTAGAGAATCTGCCTGCAAAGCATGAATCACAGGTTCAGTCCCTGGG	2255
1_56802845-0_T_U_2899895398	1_56802845	TOP	[A/G]	0077666545	TATCTAGCTGAAGATGTCTAGTAGACATATGGCCATAAAGGCCTCAGGAG			0	0	0	NA	Custom	unknown	0	TOP	TATCTAGCTGAAGATGTCTAGTAGACATATGGCCATAAAGGCCTCAGGAG[A/G]GAGTTCTTGGTTGTTAATCTTTGGATTTGCCTCTTTGTTCCAAAAGGTGC	TATCTAGCTGAAGATGTCTAGTAGACATATGGCCATAAAGGCCTCAGGAG[A/G]GAGTTCTTGGTTGTTAATCTTTGGATTTGCCTCTTTGTTCCAAAAGGTGC	2255
1_56847908-0_T_U_2900285829	1_56847908	TOP	[A/G]	0059653980	TAAATGAATTATTAAATGAATAGCATCTGTCCTGTGCTTCTGATGGAATA			0	0	0	NA	Custom	Unknown	0	TOP	TAAATGAATTATTAAATGAATAGCATCTGTCCTGTGCTTCTGATGGAATA[A/G]TTGGTTGGTTTCCATGGTN	TAAATGAATTATTAAATGAATAGCATCTGTCCTGTGCTTCTGATGGAATA[A/G]TTGGTTGGTTTCCATGGTN	2255
1_56896744-0_B_U_2899895401	1_56896744	BOT	[T/C]	0044626540	ATGGGGTCCCAAAGAACAGAACCCTGACGACGTTCTGTTACTGGTCTCTT			0	0	0	NA	Custom	Unknown	0	TOP	AGCTCTGGGACTGGCCACGGGGTCAGTATACCCAGGCTCAGAAGTGCATG[A/G]AAGAGACCAGTAACAGAACGTCGTCAGGGTTCTGTTCTTTGGGACCCCAT	AGCTCTGGGACTGGCCACGGGGTCAGTATACCCAGGCTCAGAAGTGCATG[A/G]AAGAGACCAGTAACAGAACGTCGTCAGGGTTCTGTTCTTTGGGACCCCAT	2255
1_56922076-0_B_U_2899895403	1_56922076	BOT	[T/C]	0026776957	CGACTTTTTGCTGGAATTGCTGGTGCACATGTCTGTTTTCCTGAGCACAC			0	0	0	NA	Custom	unknown	0	TOP	TAACCCTGCAGAGGAGAGCACTGCATGGTTTCTGCCTTTGAAGGGGTCAC[A/G]GTGTGCTCAGGAAAACAGACATGTGCACCAGCAATTCCAGCAAAAAGTCG	TAACCCTGCAGAGGAGAGCACTGCATGGTTTCTGCCTTTGAAGGGGTCAC[A/G]GTGTGCTCAGGAAAACAGACATGTGCACCAGCAATTCCAGCAAAAAGTCG	2255
1_5692732-0_B_U_2900280055	1_5692732	BOT	[G/C]	0042604986	CTGGGCTTCCCTTGGGACTCAGCTGGTAAAGAATCCGCCTGCAATGCGGG	0091667313	CTGGGCTTCCCTTGGGACTCAGCTGGTAAAGAATCCGCCTGCAATGCGGC	0	0	0	NA	Custom	unknown	0	TOP	NT[C/G]CCGCATTGCAGGCGGATTCTTTACCAGCTGAGTCCCAAGGGAAGCCCAGG	NT[C/G]CCGCATTGCAGGCGGATTCTTTACCAGCTGAGTCCCAAGGGAAGCCCAGG	2255
1_56940598-0_B_U_2899895404	1_56940598	BOT	[T/A]	0002801355	CCATACATGACCACTGGAAAAACCATAGCCTTGACTAGACGGACCTTTGT	0040731126	CCATACATGACCACTGGAAAAACCATAGCCTTGACTAGACGGACCTTTGA	0	0	0	NA	Custom	Unknown	0	BOT	TCCATACATGACCACTGGAAAAACCATAGCCTTGACTAGACGGACCTTTG[A/T]TGACAAAGTAGTGTCTATGCTTTTCAACATGCTGTCTAGGTTGGTCATAA	TTATGACCAACCTAGACAGCATGTTGAAAAGCATAGACACTACTTTGTCA[A/T]CAAAGGTCCGTCTAGTCAAGGCTATGGTTTTTCCAGTGGTCATGTATGGA	2255
1_56971853-0_B_U_2899895407	1_56971853	BOT	[T/C]	0004716128	TGTCTGGGCTCCAAGACAAGCAAAGAGCTGAAATGTCACATCTGGTCATT			0	0	0	NA	Custom	unknown	0	TOP	AGTGCATGACACAGTAAGATACAAATGATAATTCCTGCTGTTTCAAGATT[A/G]AATGACCAGATGTGACATTTCAGCTCTTTGCTTGTCTTGGAGCCCAGACA	AGTGCATGACACAGTAAGATACAAATGATAATTCCTGCTGTTTCAAGATT[A/G]AATGACCAGATGTGACATTTCAGCTCTTTGCTTGTCTTGGAGCCCAGACA	2255
1_57026533-0_B_U_2899895409	1_57026533	BOT	[T/G]	0038678908	ACAAGTTCATATAGGAACAAGTGCTGGAACTGAACCCAGAGCTAGGTAAA			0	0	0	NA	Custom	Unknown	0	TOP	TTGAAGGTCTTAAGGAACATTTTTAAAGGGGTAAGAGCAAAGGTTGCAAA[A/C]TTTACCTAGCTCTGGGTTCAGTTCCAGCACTTGTTCCTATATGAACTTGT	TTGAAGGTCTTAAGGAACATTTTTAAAGGGGTAAGAGCAAAGGTTGCAAA[A/C]TTTACCTAGCTCTGGGTTCAGTTCCAGCACTTGTTCCTATATGAACTTGT	2255
1_57053631-0_T_U_2899895410	1_57053631	TOP	[A/C]	0087706260	TGCCAGCCTGCAGAACTACAAGAAAATACACCTCTGTTTTTTAAGTCACC			0	0	0	NA	Custom	unknown	0	TOP	TGCCAGCCTGCAGAACTACAAGAAAATACACCTCTGTTTTTTAAGTCACC[A/C]AGTGTGGAGTGTTTTGTTAGGGCATCCTCGCAAACTAATTGAGTACTGAA	TGCCAGCCTGCAGAACTACAAGAAAATACACCTCTGTTTTTTAAGTCACC[A/C]AGTGTGGAGTGTTTTGTTAGGGCATCCTCGCAAACTAATTGAGTACTGAA	2255
1_57072470-0_T_U_2899895412	1_57072470	TOP	[A/G]	0065766238	CCGGAGTAGGACATCCAGGTGGTATGATCTCTACTGCTTGTCCAATCACT			0	0	0	NA	Custom	Unknown	0	TOP	CCGGAGTAGGACATCCAGGTGGTATGATCTCTACTGCTTGTCCAATCACT[A/G]CCTTTGACTGGACCTGGCTTAGACCAAGAGAAGGGCAAATCTGTCAGTCC	CCGGAGTAGGACATCCAGGTGGTATGATCTCTACTGCTTGTCCAATCACT[A/G]CCTTTGACTGGACCTGGCTTAGACCAAGAGAAGGGCAAATCTGTCAGTCC	2255
1_57077095-0_T_U_2899895414	1_57077095	TOP	[A/T]	0090784388	CACAGAAGAGTGCAGCTCATCTGTGTACATTTCTGGTATAGCTCATCCAA	0079689400	CACAGAAGAGTGCAGCTCATCTGTGTACATTTCTGGTATAGCTCATCCAT	0	0	0	NA	Custom	unknown	0	TOP	TCACAGAAGAGTGCAGCTCATCTGTGTACATTTCTGGTATAGCTCATCCA[A/T]GAACATTGCAGGTATAGCTCATCTATATATATTTCAAGTATAGCTCATCT	TCACAGAAGAGTGCAGCTCATCTGTGTACATTTCTGGTATAGCTCATCCA[A/T]GAACATTGCAGGTATAGCTCATCTATATATATTTCAAGTATAGCTCATCT	2255
1_57126801-0_B_U_2899895416	1_57126801	BOT	[G/C]	0007670490	TCACAGCAGAAGCTAAGCTGAGCTGCCATGCTGCTTTTTCTTTCATCGGG	0038630189	TCACAGCAGAAGCTAAGCTGAGCTGCCATGCTGCTTTTTCTTTCATCGGC	0	0	0	NA	Custom	Unknown	0	BOT	TTCACAGCAGAAGCTAAGCTGAGCTGCCATGCTGCTTTTTCTTTCATCGG[C/G]CTAATAAACTGAAGGACAACTGTAGGCACAGTTTATCTTAAGAAAATCTA	TAGATTTTCTTAAGATAAACTGTGCCTACAGTTGTCCTTCAGTTTATTAG[C/G]CCGATGAAAGAAAAAGCAGCATGGCAGCTCAGCTTAGCTTCTGCTGTGAA	2255
1_57177462-0_T_U_2899895419	1_57177462	TOP	[A/G]	0001741989	CAGCCACTCTTTGGTGGGGAGAGGTATGAGTGATGGGCAGCTTGAGAAAC			0	0	0	NA	Custom	unknown	0	BOT	GGGGGACACAGAGAAGGAGGGGGAAGAAGGCCTGGCAGGGTCAGCTAAGG[T/C]GTTTCTCAAGCTGCCCATCACTCATACCTCTCCCCACCAAAGAGTGGCTG	CAGCCACTCTTTGGTGGGGAGAGGTATGAGTGATGGGCAGCTTGAGAAAC[A/G]CCTTAGCTGACCCTGCCAGGCCTTCTTCCCCCTCCTTCTCTGTGTCCCCC	2255
1_57235129-0_B_U_2899895421	1_57235129	BOT	[T/C]	0002719828	TAACTGATGACTCAGTAGTAAGTGGTTTTAGTTTTCCACTTCATACACTC			0	0	0	NA	Custom	Unknown	0	TOP	CCCAGGCTCCAGAACTCATGGTCAAGGGCCGGGAGGTCTTAAGGCAGCAC[A/G]GAGTGTATGAAGTGGAAAACTAAAACCACTTACTACTGAGTCATCAGTTA	CCCAGGCTCCAGAACTCATGGTCAAGGGCCGGGAGGTCTTAAGGCAGCAC[A/G]GAGTGTATGAAGTGGAAAACTAAAACCACTTACTACTGAGTCATCAGTTA	2255
1_57251859-0_B_U_2899997244	1_57251859	BOT	[T/C]	0044754176	TTTTTCAAACCCTGCTTCCGTATGTTGGTCCCAGGCGGCAGCTCTCTGGG			0	0	0	NA	Custom	Unknown	0	TOP	NG[A/G]CCCAGAGAGCTGCCGCCTGGGACCAACATACGGAAGCAGGGTTTGAAAAA	NG[A/G]CCCAGAGAGCTGCCGCCTGGGACCAACATACGGAAGCAGGGTTTGAAAAA	2255
1_57286122-0_B_U_2899895423	1_57286122	BOT	[T/C]	0051618947	GCAGTATGCTGGTCTTTATCGAAGGGATTTGTGTTCCATCTCTACTGAGC			0	0	0	NA	Custom	unknown	0	TOP	ACAGATGATGCAGAGAATCGATAACAGGAAATTACAGAGCAAACGTTATG[A/G]GCTCAGTAGAGATGGAACACAAATCCCTTCGATAAAGACCAGCATACTGC	ACAGATGATGCAGAGAATCGATAACAGGAAATTACAGAGCAAACGTTATG[A/G]GCTCAGTAGAGATGGAACACAAATCCCTTCGATAAAGACCAGCATACTGC	2255
1_57338456-0_B_U_2899895424	1_57338456	BOT	[T/G]	0091800895	CAAATAAAAGTCATGTGCAGTTTCTATTTTAGGAGAATCTAACATTTACC			0	0	0	NA	Custom	Unknown	0	BOT	CAAATAAAAGTCATGTGCAGTTTCTATTTTAGGAGAATCTAACATTTACC[T/G]TAAATCAGCATGTCATTTACCTTGGCATAACAGTGATAAAATTTTTAAGG	CCTTAAAAATTTTATCACTGTTATGCCAAGGTAAATGACATGCTGATTTA[A/C]GGTAAATGTTAGATTCTCCTAAAATAGAAACTGCACATGACTTTTATTTG	2255
1_57438336-0_B_U_2899895431	1_57438336	BOT	[T/C]	0022702252	TGGCTTGAATTTCATGCTTCTTGTCCTCTGGACTCAGATTATAAAATTGT			0	0	0	NA	Custom	Unknown	0	TOP	ATGAGAATATTTTTAATGAAAACATAAAAACGTTAGAAGAAAAGAAGAGC[A/G]ACAATTTTATAATCTGAGTCCAGAGGACAAGAAGCATGAAATTCAAGCCA	ATGAGAATATTTTTAATGAAAACATAAAAACGTTAGAAGAAAAGAAGAGC[A/G]ACAATTTTATAATCTGAGTCCAGAGGACAAGAAGCATGAAATTCAAGCCA	2255
1_57488879-0_T_U_2899895433	1_57488879	TOP	[A/G]	0013736247	TCACTGTGAGTTACTGTCACTTATTTCTAGGTGGTATCTTTTCCAGATTT			0	0	0	NA	Custom	unknown	0	BOT	TCAAATTAAGGTATCTTAGTGGGAATAATGAAGGAAATGCTCTAAAATGC[T/C]AAATCTGGAAAAGATACCACCTAGAAATAAGTGACAGTAACTCACAGTGA	TCACTGTGAGTTACTGTCACTTATTTCTAGGTGGTATCTTTTCCAGATTT[A/G]GCATTTTAGAGCATTTCCTTCATTATTCCCACTAAGATACCTTAATTTGA	2255
1_57539648-0_B_U_2899895434	1_57539648	BOT	[T/C]	0077795139	CAGGAAATTTGTGTAACAGAACACATTTTTGGCACTTTCAGGAGACTAAA			0	0	0	NA	Custom	Unknown	0	BOT	CAGGAAATTTGTGTAACAGAACACATTTTTGGCACTTTCAGGAGACTAAA[T/C]CCCATTTTTATAGCCTCTCCTATATTTCCCAATCATTAAAATCATATTTT	AAAATATGATTTTAATGATTGGGAAATATAGGAGAGGCTATAAAAATGGG[A/G]TTTAGTCTCCTGAAAGTGCCAAAAATGTGTTCTGTTACACAAATTTCCTG	2255
1_57639540-0_T_U_2899895437	1_57639540	TOP	[A/G]	0010735197	GGCTACAGTCCATGGGGTCACAAAGAGTTGGACATGACTGAGCAACTAAC			0	0	0	NA	Custom	unknown	0	BOT	TTAGGCACAGACATACTAACATGGAGCTAAAATGCATGTGCGTGCGTGTG[T/C]GTTAGTTGCTCAGTCATGTCCAACTCTTTGTGACCCCATGGACTGTAGCC	GGCTACAGTCCATGGGGTCACAAAGAGTTGGACATGACTGAGCAACTAAC[A/G]CACACGCACGCACATGCATTTTAGCTCCATGTTAGTATGTCTGTGCCTAA	2255
1_57686080-0_B_U_2900285455	1_57686080	BOT	[T/C]	0082710488	CCAGGAGTTGGTGAAGGAAAGGGAAACCAGGCATGTTGCAGTCCATGGGG			0	0	0	NA	Custom	unknown	0	BOT	CCAGGAGTTGGTGAAGGAAAGGGAAACCAGGCATGTTGCAGTCCATGGGG[T/C]TGAAAATGCTN	NAGCATTTTCA[A/G]CCCCATGGACTGCAACATGCCTGGTTTCCCTTTCCTTCACCAACTCCTGG	2255
1_57734403-0_B_U_2899895438	1_57734403	BOT	[T/C]	0047726870	ACAGAAGAGAAAGGCAAAAAAGAAAGGCCAATTTATTTCCATCTGCAAAG			0	0	0	NA	Custom	Unknown	0	BOT	ACAGAAGAGAAAGGCAAAAAAGAAAGGCCAATTTATTTCCATCTGCAAAG[T/C]AGCAGATGTTTTCTGTGCAAAAGTAACATCAAAGCAGCATGTTATATCTG	CAGATATAACATGCTGCTTTGATGTTACTTTTGCACAGAAAACATCTGCT[A/G]CTTTGCAGATGGAAATAAATTGGCCTTTCTTTTTTGCCTTTCTCTTCTGT	2255
1_57785393-0_B_U_2899895440	1_57785393	BOT	[T/G]	0044713547	CTCAGATTCATGGCTGCAAGTCTAGCTGCATGAGAATTCTGTGTTTTCTA			0	0	0	NA	Custom	unknown	0	BOT	CTCAGATTCATGGCTGCAAGTCTAGCTGCATGAGAATTCTGTGTTTTCTA[T/G]GTGGGGAGAGACAACACAAAAAATCCAGCTTTGACAACAGGAAGACATAT	ATATGTCTTCCTGTTGTCAAAGCTGGATTTTTTGTGTTGTCTCTCCCCAC[A/C]TAGAAAACACAGAATTCTCATGCAGCTAGACTTGCAGCCATGAATCTGAG	2255
1_57835594-0_T_U_2899895442	1_57835594	TOP	[A/G]	0020640993	ATGCTAAAGGGCTTGTTTATTCTCGTATTTAATCTCCTCTACAACAGTGA			0	0	0	NA	Custom	Unknown	0	TOP	ATGCTAAAGGGCTTGTTTATTCTCGTATTTAATCTCCTCTACAACAGTGA[A/G]GAGTGGGTATTATCATCTTCAGGTAACAGATGAAGAAACTGAGGCTCAAA	ATGCTAAAGGGCTTGTTTATTCTCGTATTTAATCTCCTCTACAACAGTGA[A/G]GAGTGGGTATTATCATCTTCAGGTAACAGATGAAGAAACTGAGGCTCAAA	2255
1_57886124-0_B_U_2899997245	1_57886124	BOT	[T/C]	0050709830	TAAGTCACTTCAGTTGTCTGACTCTTTGTGACCCCATGGACTGTAGCCCA			0	0	0	NA	Custom	unknown	0	TOP	NG[A/G]TGGGCTACAGTCCATGGGGTCACAAAGAGTCAGACAACTGAAGTGACTTA	NG[A/G]TGGGCTACAGTCCATGGGGTCACAAAGAGTCAGACAACTGAAGTGACTTA	2255
1_5792518-0_T_U_2900284147	1_5792518	TOP	[A/G]	0082645188	ACTGTAGCCCACCAGGCTGCTCTGTCCGTGGGGATTCTCCAGGCAAGAAT			0	0	0	NA	Custom	Unknown	0	TOP	ACTGTAGCCCACCAGGCTGCTCTGTCCGTGGGGATTCTCCAGGCAAGAAT[A/G]CTGGAGTGGGTN	ACTGTAGCCCACCAGGCTGCTCTGTCCGTGGGGATTCTCCAGGCAAGAAT[A/G]CTGGAGTGGGTN	2255
1_57978908-0_B_U_2899895447	1_57978908	BOT	[T/C]	0010731938	CAGCAAAGAAGCTGCTTACCTCAGTGAAGAACAAGTGAAGTTCTGGCATA			0	0	0	NA	Custom	Unknown	0	TOP	TTGGCTGATATTTTTATTTACTTTCAGGACAAAAGTGAAACAATGAAGAT[A/G]TATGCCAGAACTTCACTTGTTCTTCACTGAGGTAAGCAGCTTCTTTGCTG	TTGGCTGATATTTTTATTTACTTTCAGGACAAAAGTGAAACAATGAAGAT[A/G]TATGCCAGAACTTCACTTGTTCTTCACTGAGGTAAGCAGCTTCTTTGCTG	2255
1_58028842-0_B_U_2899895449	1_58028842	BOT	[T/C]	0094677454	GGCTCCTCTATCCATGGATTAGAATTGGAAGAGAGGAGCTCCTTCAGAGG			0	0	0	NA	Custom	unknown	0	TOP	CCAACATCTAAGCCCCACCCCGCCTGACCTCTCCCCTTGATCACTGCAAC[A/G]CCTCTGAAGGAGCTCCTCTCTTCCAATTCTAATCCATGGATAGAGGAGCC	CCAACATCTAAGCCCCACCCCGCCTGACCTCTCCCCTTGATCACTGCAAC[A/G]CCTCTGAAGGAGCTCCTCTCTTCCAATTCTAATCCATGGATAGAGGAGCC	2255
1_58055987-0_B_U_2899895450	1_58055987	BOT	[T/C]	0021742875	CCATGCAAACTCCCTCTTGAGACAGCAGAGGATTCCGGGGGAAATCAGAG			0	0	0	NA	Custom	Unknown	0	BOT	CCATGCAAACTCCCTCTTGAGACAGCAGAGGATTCCGGGGGAAATCAGAG[T/C]GGTAAAGTGTCCCTTCCTGAAAGACACAGGGGTGCAATTCCAGGCCCAGG	CCTGGGCCTGGAATTGCACCCCTGTGTCTTTCAGGAAGGGACACTTTACC[A/G]CTCTGATTTCCCCCGGAATCCTCTGCTGTCTCAAGAGGGAGTTTGCATGG	2255
1_58078383-0_T_U_2899895452	1_58078383	TOP	[A/G]	0082632215	AGCCATATTAAGTTGCTGAATCATGACATTTCAAAACACTCTGGAGGAAA			0	0	0	NA	Custom	unknown	0	TOP	AGCCATATTAAGTTGCTGAATCATGACATTTCAAAACACTCTGGAGGAAA[A/G]AAAGGCTTCCAAATTGTGGAAACAATATGCCACAGAAAAGAATCAAGATT	AGCCATATTAAGTTGCTGAATCATGACATTTCAAAACACTCTGGAGGAAA[A/G]AAAGGCTTCCAAATTGTGGAAACAATATGCCACAGAAAAGAATCAAGATT	2255
1_58176025-0_B_U_2899895455	1_58176025	BOT	[T/C]	0082710587	GTCCATGCTTTTCTATCCCTGTAAGATTGCTTACTGGAGAAAAGATGTGG			0	0	0	NA	Custom	Unknown	0	TOP	CCTTACACCAAAACAATAGATGAGTATGATAACAGCAGTACATTGTTAGA[A/G]CCACATCTTTTCTCCAGTAAGCAATCTTACAGGGATAGAAAAGCATGGAC	CCTTACACCAAAACAATAGATGAGTATGATAACAGCAGTACATTGTTAGA[A/G]CCACATCTTTTCTCCAGTAAGCAATCTTACAGGGATAGAAAAGCATGGAC	2255
1_58234805-0_B_U_2899895457	1_58234805	BOT	[T/C]	0084796897	CTTCAGCCCTCAGCTTTCTTCACCGTCCAACTCTCATATCCATACATGAT			0	0	0	NA	Custom	unknown	0	TOP	ATTTAAAAGCAGAGACATTACTTTGCCAACAAAGTTCTGTCTAGTCAAGT[A/G]ATCATGTATGGATATGAGAGTTGGACGGTGAAGAAAGCTGAGGGCTGAAG	ATTTAAAAGCAGAGACATTACTTTGCCAACAAAGTTCTGTCTAGTCAAGT[A/G]ATCATGTATGGATATGAGAGTTGGACGGTGAAGAAAGCTGAGGGCTGAAG	2255
1_58284613-0_T_U_2899895459	1_58284613	TOP	[A/G]	0086784485	TAGTACATGTGTGTTTACTTACATTTGTTAGAAAAATTCAACCACTTACC			0	0	0	NA	Custom	Unknown	0	BOT	ATTTGGATTGACTGTGCTTTATTTTTTTTTCACTCCATTATCCAGTAATA[T/C]GGTAAGTGGTTGAATTTTTCTAACAAATGTAAGTAAACACACATGTACTA	TAGTACATGTGTGTTTACTTACATTTGTTAGAAAAATTCAACCACTTACC[A/G]TATTACTGGATAATGGAGTGAAAAAAAAATAAAGCACAGTCAATCCAAAT	2255
1_58333394-0_T_U_2899895460	1_58333394	TOP	[A/G]	0001789437	AAGTAGTGATCCAACTGCTCTTATTTCCACGTGTGCTCAGTTGCTCAGTC			0	0	0	NA	Custom	unknown	0	TOP	AAGTAGTGATCCAACTGCTCTTATTTCCACGTGTGCTCAGTTGCTCAGTC[A/G]TGTCTGACTCTTTGTGACCCCTGGACTATAGCCCACCAGGCTCCTCTGCC	AAGTAGTGATCCAACTGCTCTTATTTCCACGTGTGCTCAGTTGCTCAGTC[A/G]TGTCTGACTCTTTGTGACCCCTGGACTATAGCCCACCAGGCTCCTCTGCC	2255
1_58381614-0_B_U_2899895463	1_58381614	BOT	[T/A]	0091772854	CACTCACCCCTCACTACACAACAATCCTTTGAAAATAATTATATGGTTTT	0075656319	CACTCACCCCTCACTACACAACAATCCTTTGAAAATAATTATATGGTTTA	0	0	0	NA	Custom	Unknown	0	TOP	ACTTGATTAGACTTGAAACATGTCCAAGAACTAATTTTCAGCAATTTTTT[A/T]AAACCATATAATTATTTTCAAAGGATTGTTGTGTAGTGAGGGGTGAGTGT	ACTTGATTAGACTTGAAACATGTCCAAGAACTAATTTTCAGCAATTTTTT[A/T]AAACCATATAATTATTTTCAAAGGATTGTTGTGTAGTGAGGGGTGAGTGT	2255
1_5842592-0_T_U_2899893759	1_5842592	TOP	[A/G]	0008712260	TTATTCCAATCTCAGAGACAGAAAATTACATCATAGCAATCTTGATAATA			0	0	0	NA	Custom	unknown	0	BOT	GCATTTATCCCAATAAAATACACATAGTAAATAATAAATACTATGTGTTG[T/C]TATTATCAAGATTGCTATGATGTAATTTTCTGTCTCTGAGATTGGAATAA	TTATTCCAATCTCAGAGACAGAAAATTACATCATAGCAATCTTGATAATA[A/G]CAACACATAGTATTTATTATTTACTATGTGTATTTTATTGGGATAAATGC	2255
1_58430662-0_B_U_2899995810	1_58430662	BOT	[T/G]	0070604589	TATCAAATGGGCTTCCCTGGTGGTTCAGAGGGTTAAACATCTGCCTACAA			0	0	0	NA	Custom	Unknown	0	TOP	NC[A/C]TTGTAGGCAGATGTTTAACCCTCTGAACCACCAGGGAAGCCCATTTGATA	NC[A/C]TTGTAGGCAGATGTTTAACCCTCTGAACCACCAGGGAAGCCCATTTGATA	2255
1_58480678-0_T_U_2899895464	1_58480678	TOP	[A/T]	0075629894	CATTCTGAGTTGTGTGTGCATAACAAGAGGGAGGCAGACATGCAGCTCAA	0085683103	CATTCTGAGTTGTGTGTGCATAACAAGAGGGAGGCAGACATGCAGCTCAT	0	0	0	NA	Custom	Unknown	0	TOP	ACATTCTGAGTTGTGTGTGCATAACAAGAGGGAGGCAGACATGCAGCTCA[A/T]GCCCCTTGTCCTCAGCAACATCTTTAACTTAAGGCAGGCCTCCTTAACAA	ACATTCTGAGTTGTGTGTGCATAACAAGAGGGAGGCAGACATGCAGCTCA[A/T]GCCCCTTGTCCTCAGCAACATCTTTAACTTAAGGCAGGCCTCCTTAACAA	2255
1_58556380-0_T_U_2900280101	1_58556380	TOP	[A/G]	0096606294	ATTTCAGGTAATTGTTGACTTCTGATGTTCAGATTTCTTTCACCCAAAGC			0	0	0	NA	Custom	Unknown	0	BOT	NA[T/C]GCTTTGGGTGAAAGAAATCTGAACATCAGAAGTCAACAATTACCTGAAAT	ATTTCAGGTAATTGTTGACTTCTGATGTTCAGATTTCTTTCACCCAAAGC[A/G]TN	2255
1_58579534-0_T_U_2900283070	1_58579534	TOP	[A/G]	0081775244	AATTATAACTTGAGCTCAGTTGAGAATAAGTTGTTATTTTCTCATTTTAC			0	0	0	NA	Custom	unknown	0	TOP	AATTATAACTTGAGCTCAGTTGAGAATAAGTTGTTATTTTCTCATTTTAC[A/G]AATAAGCCAGTN	AATTATAACTTGAGCTCAGTTGAGAATAAGTTGTTATTTTCTCATTTTAC[A/G]AATAAGCCAGTN	2255
1_58583287-0_B_U_2899895466	1_58583287	BOT	[T/C]	0042783953	CATATCACCAATTAAATCATTTTTCGGCATGGAATTAAAACACTGTGTCT			0	0	0	NA	Custom	unknown	0	BOT	CATATCACCAATTAAATCATTTTTCGGCATGGAATTAAAACACTGTGTCT[T/C]TTCAGTATTTCTTATTACAGTCTACCACAAAGAAAACGAAAATACATATC	GATATGTATTTTCGTTTTCTTTGTGGTAGACTGTAATAAGAAATACTGAA[A/G]AGACACAGTGTTTTAATTCCATGCCGAAAAATGATTTAATTGGTGATATG	2255
1_58633566-0_T_U_2899895469	1_58633566	TOP	[A/G]	0006708438	GGTACTTTGCAGTTGCATGCTGGATTCTCAGACTGTACTTGGGTTTAGTA			0	0	0	NA	Custom	Unknown	0	BOT	TCAATACACATGGAAAAAACTCTCCCCTCCCACATTCGTAGTGCTTTTTC[T/C]TACTAAACCCAAGTACAGTCTGAGAATCCAGCATGCAACTGCAAAGTACC	GGTACTTTGCAGTTGCATGCTGGATTCTCAGACTGTACTTGGGTTTAGTA[A/G]GAAAAAGCACTACGAATGTGGGAGGGGAGAGTTTTTTCCATGTGTATTGA	2255
1_58684348-0_B_U_2899895470	1_58684348	BOT	[T/C]	0097733295	TCTGAATATTCATTGGAAGGACCGATGCTGAAGCTGAAACTTCAATACTT			0	0	0	NA	Custom	unknown	0	BOT	TCTGAATATTCATTGGAAGGACCGATGCTGAAGCTGAAACTTCAATACTT[T/C]GGCCACCTGATGAGAAGAACTGACTCATTTGAAAAGACCCTGATGCTGGG	CCCAGCATCAGGGTCTTTTCAAATGAGTCAGTTCTTCTCATCAGGTGGCC[A/G]AAGTATTGAAGTTTCAGCTTCAGCATCGGTCCTTCCAATGAATATTCAGA	2255
1_58788079-0_T_U_2899895472	1_58788079	TOP	[A/G]	0089800549	ATCACACCAAATAAGTCTGACTGCCTTGAGTTTAGTAAGTATTCCTCAGA			0	0	0	NA	Custom	Unknown	0	TOP	ATCACACCAAATAAGTCTGACTGCCTTGAGTTTAGTAAGTATTCCTCAGA[A/G]GTATTCTTTTGACTCTAATCACACTTATGGTATAAAAGAACAAAAACTCC	ATCACACCAAATAAGTCTGACTGCCTTGAGTTTAGTAAGTATTCCTCAGA[A/G]GTATTCTTTTGACTCTAATCACACTTATGGTATAAAAGAACAAAAACTCC	2255
1_58887958-0_T_U_2899895478	1_58887958	TOP	[A/G]	0096654861	CTAACAGCTAGAGATATAGCAGTGAACAAATGTGATGGTCTGTTTCATGA			0	0	0	NA	Custom	unknown	0	TOP	CTAACAGCTAGAGATATAGCAGTGAACAAATGTGATGGTCTGTTTCATGA[A/G]ACTTACATTCTATAGGGTAAGTCTGATAAAAACATCAATATGAGAAAATA	CTAACAGCTAGAGATATAGCAGTGAACAAATGTGATGGTCTGTTTCATGA[A/G]ACTTACATTCTATAGGGTAAGTCTGATAAAAACATCAATATGAGAAAATA	2255
1_58938441-0_T_U_2899895480	1_58938441	TOP	[A/G]	0050654820	CAATCATATTCCTCACACACGTGCATTAAGCAGTACTTGGCTGGACACTC			0	0	0	NA	Custom	Unknown	0	TOP	CAATCATATTCCTCACACACGTGCATTAAGCAGTACTTGGCTGGACACTC[A/G]AATGGGAACCACAGTGAATCTAAAGATTCTGGCCACTTCTTGTTCTCAAG	CAATCATATTCCTCACACACGTGCATTAAGCAGTACTTGGCTGGACACTC[A/G]AATGGGAACCACAGTGAATCTAAAGATTCTGGCCACTTCTTGTTCTCAAG	2255
1_5894560-0_B_U_2899995779	1_5894560	BOT	[T/C]	0096768135	TAAATAATTCCACAAGATTTAGATCACATGACTTTCCTCCAATTCTTCTA			0	0	0	NA	Custom	unknown	0	TOP	NC[A/G]TAGAAGAATTGGAGGAAAGTCATGTGATCTAAATCTTGTGGAATTATTTA	NC[A/G]TAGAAGAATTGGAGGAAAGTCATGTGATCTAAATCTTGTGGAATTATTTA	2255
1_58987362-0_T_U_2899895482	1_58987362	TOP	[A/G]	0002764321	CTTCAGAATCTCCCAGAGTTTGCTCAAACTCATGTCATTGAGTCAGTAAC			0	0	0	NA	Custom	unknown	0	TOP	CTTCAGAATCTCCCAGAGTTTGCTCAAACTCATGTCATTGAGTCAGTAAC[A/G]CCATCTCATCCTGTTGTCCCCTTCTCCTGCCTTCAATCTTTCCCAGGATC	CTTCAGAATCTCCCAGAGTTTGCTCAAACTCATGTCATTGAGTCAGTAAC[A/G]CCATCTCATCCTGTTGTCCCCTTCTCCTGCCTTCAATCTTTCCCAGGATC	2255
1_59039713-0_B_U_2899895484	1_59039713	BOT	[T/C]	0093809585	CTGAAGCTGAAACTCCAATCCTTCGCCACCTGATGCAAAGAATCGACTCA			0	0	0	NA	Custom	Unknown	0	BOT	CTGAAGCTGAAACTCCAATCCTTCGCCACCTGATGCAAAGAATCGACTCA[T/C]TGGAAAAGACCCTGATGCTGGGAAAGATTGAAGGCAGGAGGAGAAGAGGA	TCCTCTTCTCCTCCTGCCTTCAATCTTTCCCAGCATCAGGGTCTTTTCCA[A/G]TGAGTCGATTCTTTGCATCAGGTGGCGAAGGATTGGAGTTTCAGCTTCAG	2255
1_59089455-0_B_U_2899895486	1_59089455	BOT	[T/C]	0019725964	GTTCCATCATTTAATTTTCTCCTCACCCTAAATTTTAGCCCATGCATGTG			0	0	0	NA	Custom	unknown	0	BOT	GTTCCATCATTTAATTTTCTCCTCACCCTAAATTTTAGCCCATGCATGTG[T/C]TTGGCATGACTTAGATGGCTTTGCTTCTATCACACTAAATTATAATTCCA	TGGAATTATAATTTAGTGTGATAGAAGCAAAGCCATCTAAGTCATGCCAA[A/G]CACATGCATGGGCTAAAATTTAGGGTGAGGAGAAAATTAAATGATGGAAC	2255
1_59129686-0_T_U_2899895489	1_59129686	TOP	[A/G]	0064678538	AACCTATATTTAAATTTATTCTCATAGGGTTCATGATATTGGCTTTGCCT			0	0	0	NA	Custom	Unknown	0	BOT	GTTATACAGATGGTCAAAAGCACTGAAATAATATTTATTTGTATTTCTCA[T/C]AGGCAAAGCCAATATCATGAACCCTATGAGAATAAATTTAAATATAGGTT	AACCTATATTTAAATTTATTCTCATAGGGTTCATGATATTGGCTTTGCCT[A/G]TGAGAAATACAAATAAATATTATTTCAGTGCTTTTGACCATCTGTATAAC	2255
1_59179920-0_T_U_2899895490	1_59179920	TOP	[A/G]	0094806111	AAGCACAGAGTCCCTTTGTCTCTGCTGGTGACCCGTAGAGGTTTCCAGAA			0	0	0	NA	Custom	unknown	0	TOP	AAGCACAGAGTCCCTTTGTCTCTGCTGGTGACCCGTAGAGGTTTCCAGAA[A/G]GCTGAAAATGTATAAGCATCCTGGATCAATTGCCTTTTTTTTTTTTTAAA	AAGCACAGAGTCCCTTTGTCTCTGCTGGTGACCCGTAGAGGTTTCCAGAA[A/G]GCTGAAAATGTATAAGCATCCTGGATCAATTGCCTTTTTTTTTTTTTAAA	2255
1_59333792-0_T_U_2899998357	1_59333792	TOP	[A/G]	0041745924	CACACTGAAACCAGCTTCTGGTTTCTAGGAAGGAAACAGTATAAGGAAAG			0	0	0	NA	Custom	unknown	0	BOT	NT[T/C]CTTTCCTTATACTGTTTCCTTCCTAGAAACCAGAAGCTGGTTTCAGTGTG	CACACTGAAACCAGCTTCTGGTTTCTAGGAAGGAAACAGTATAAGGAAAG[A/G]AN	2255
1_59482269-0_B_U_2899895493	1_59482269	BOT	[T/C]	0064791292	GACTGTGTGGATCACAATAAACTGGAAAATTCTGAAGGAGATGGGAATAC			0	0	0	NA	Custom	unknown	0	TOP	TTGCTTCCTGACCTGCATACAGGTTTCTTAAGAGGCAGGTCAGGTGGTCT[A/G]GTATTCCCATCTCCTTCAGAATTTTCCAGTTTATTGTGATCCACACAGTC	TTGCTTCCTGACCTGCATACAGGTTTCTTAAGAGGCAGGTCAGGTGGTCT[A/G]GTATTCCCATCTCCTTCAGAATTTTCCAGTTTATTGTGATCCACACAGTC	2255
1_59489454-0_T_U_2899895495	1_59489454	TOP	[A/G]	0090646355	ATGGAATCCAGCAATGTGAACGCTGCAGTAGCTTCTTAGACCTGTCATTG			0	0	0	NA	Custom	Unknown	0	BOT	AAGAAAATGGATAACAGTTTATGTAATATTTAACAGATGTCAAAGAAAAA[T/C]CAATGACAGGTCTAAGAAGCTACTGCAGCGTTCACATTGCTGGATTCCAT	ATGGAATCCAGCAATGTGAACGCTGCAGTAGCTTCTTAGACCTGTCATTG[A/G]TTTTTCTTTGACATCTGTTAAATATTACATAAACTGTTATCCATTTTCTT	2255
1_59532195-0_B_U_2899895496	1_59532195	BOT	[T/G]	0082629504	TATGCTTTCAGCTCCTTCCCGTCATTTGGGGAAAACAAGAGACTGTACCA			0	0	0	NA	Custom	unknown	0	BOT	TATGCTTTCAGCTCCTTCCCGTCATTTGGGGAAAACAAGAGACTGTACCA[T/G]AGAAGAAGGGAAATTTTCTTTTTTCTTATCTCCCCACCTGTATCTTCCCA	TGGGAAGATACAGGTGGGGAGATAAGAAAAAAGAAAATTTCCCTTCTTCT[A/C]TGGTACAGTCTCTTGTTTTCCCCAAATGACGGGAAGGAGCTGAAAGCATA	2255
1_59564037-0_B_U_2899895498	1_59564037	BOT	[T/C]	0091618203	TCTGAAAAGAATATATGCGTGTGTCTGTATATAATTGGATCACTTTGCTA			0	0	0	NA	Custom	Unknown	0	BOT	TCTGAAAAGAATATATGCGTGTGTCTGTATATAATTGGATCACTTTGCTA[T/C]ACACTTGAAACTAACACAATATTGCAAATTAACTATACTTAAAGATCCCC	GGGGATCTTTAAGTATAGTTAATTTGCAATATTGTGTTAGTTTCAAGTGT[A/G]TAGCAAAGTGATCCAATTATATACAGACACACGCATATATTCTTTTCAGA	2255
1_59576725-0_B_U_2900003093	1_59576725	BOT	[T/C]	0045770119	CTACTTCAGTCCTGGTGCGGGGAGGGAGGGGTGCTGCAGACAAATATCAC			0	0	0	NA	Custom	Unknown	0	BOT	CTACTTCAGTCCTGGTGCGGGGAGGGAGGGGTGCTGCAGACAAATATCAC[T/C]GGN	NCC[A/G]GTGATATTTGTCTGCAGCACCCCTCCCTCCCCGCACCAGGACTGAAGTAG	2255
1_59603914-0_B_U_2899895503	1_59603914	BOT	[T/C]	0091685221	TTTGAAGGACTGTTGTCTAGTCACTATGTCGTGTCCGACTCTTTCGCGAC			0	0	0	NA	Custom	Unknown	0	TOP	TGTTTGGAAAATCCCATGGACAGAGGAGCCTGGCGGGCTACAGTCCATGG[A/G]GTCGCGAAAGAGTCGGACACGACATAGTGACTAGACAACAGTCCTTCAAA	TGTTTGGAAAATCCCATGGACAGAGGAGCCTGGCGGGCTACAGTCCATGG[A/G]GTCGCGAAAGAGTCGGACACGACATAGTGACTAGACAACAGTCCTTCAAA	2255
1_596338-0_B_U_2900280069	1_596338	BOT	[T/G]	0003666224	AACAGCAGCTAATGTTTACCGAACGCTGATGGCAGCAGGGCTGCGCACGC			0	0	0	NA	Custom	Unknown	0	TOP	NA[A/C]GCGTGCGCAGCCCTGCTGCCATCAGCGTTCGGTAAACATTAGCTGCTGTT	NA[A/C]GCGTGCGCAGCCCTGCTGCCATCAGCGTTCGGTAAACATTAGCTGCTGTT	2255
1_59653299-0_B_U_2899895505	1_59653299	BOT	[T/C]	0040692156	CAAAAGAATCACTAAAGCTGTGAGGTCCCCAATGCACCAGAATGTCTCCA			0	0	0	NA	Custom	unknown	0	TOP	ATGCACACAAGTGCCAGAGCTGATTCTTTTAATAGCAAAAAAAATTGCAC[A/G]TGGAGACATTCTGGTGCATTGGGGACCTCACAGCTTTAGTGATTCTTTTG	ATGCACACAAGTGCCAGAGCTGATTCTTTTAATAGCAAAAAAAATTGCAC[A/G]TGGAGACATTCTGGTGCATTGGGGACCTCACAGCTTTAGTGATTCTTTTG	2255
1_59703535-0_B_U_2899895507	1_59703535	BOT	[T/C]	0079740582	CAGCTACAGACAGGAACCAAAGGATCATCTTTATCGCCTACACTGAGTAA			0	0	0	NA	Custom	Unknown	0	TOP	GACACAGAATCCCATCTCCACGCGGGGGTGGCGGAGATAACCAGCGGGCC[A/G]TTACTCAGTGTAGGCGATAAAGATGATCCTTTGGTTCCTGTCTGTAGCTG	GACACAGAATCCCATCTCCACGCGGGGGTGGCGGAGATAACCAGCGGGCC[A/G]TTACTCAGTGTAGGCGATAAAGATGATCCTTTGGTTCCTGTCTGTAGCTG	2255
1_59752645-0_T_U_2899895508	1_59752645	TOP	[A/G]	0096712577	GTTCTGTTAGTGAAATGACTGGTGCTTCAAGGTATTCAGATCGGCTAGAA			0	0	0	NA	Custom	unknown	0	TOP	GTTCTGTTAGTGAAATGACTGGTGCTTCAAGGTATTCAGATCGGCTAGAA[A/G]AGAGAGACAGTCTTCATTCTTAGGTGTGCATGGTAGAAGAATCTACTTAG	GTTCTGTTAGTGAAATGACTGGTGCTTCAAGGTATTCAGATCGGCTAGAA[A/G]AGAGAGACAGTCTTCATTCTTAGGTGTGCATGGTAGAAGAATCTACTTAG	2255
1_59852828-0_B_U_2899895510	1_59852828	BOT	[T/C]	0075760330	CATGGCTACCGTCTAGGGTACAAGAAAGCCAGAAAGAATTGTTTAGATCA			0	0	0	NA	Custom	Unknown	0	BOT	CATGGCTACCGTCTAGGGTACAAGAAAGCCAGAAAGAATTGTTTAGATCA[T/C]TGGGTCTCAAACTTTGTTGTGCATTGGAGTCACTGGGAAGCCTCATTAAA	TTTAATGAGGCTTCCCAGTGACTCCAATGCACAACAAAGTTTGAGACCCA[A/G]TGATCTAAACAATTCTTTCTGGCTTTCTTGTACCCTAGACGGTAGCCATG	2255
1_59902267-0_B_U_2899895512	1_59902267	BOT	[T/C]	0061760905	TCCATTCTATTTCCTCCTCCGTGCTCTGCCTCATCAAATGGAAACACCAT			0	0	0	NA	Custom	unknown	0	BOT	TCCATTCTATTTCCTCCTCCGTGCTCTGCCTCATCAAATGGAAACACCAT[T/C]ATGACCACATACATGGGTGACCAGAGCTACAGCCCCCTTCTGAGGGTAGA	TCTACCCTCAGAAGGGGGCTGTAGCTCTGGTCACCCATGTATGTGGTCAT[A/G]ATGGTGTTTCCATTTGATGAGGCAGAGCACGGAGGAGGAAATAGAATGGA	2255
1_5991857-0_T_U_2899893762	1_5991857	TOP	[C/G]	0094807154	TCCTAAAACCTAGGAAAAGTTATGTTGAGCTTTAAAATAATAAGCAAAAC	0086795307	TCCTAAAACCTAGGAAAAGTTATGTTGAGCTTTAAAATAATAAGCAAAAG	0	0	0	NA	Custom	Unknown	0	TOP	TTCCTAAAACCTAGGAAAAGTTATGTTGAGCTTTAAAATAATAAGCAAAA[C/G]AGATTTCTAGGTGAGCTTTGGCAAAAAAAAAAAAAATTTTTAAAAGCAAG	TTCCTAAAACCTAGGAAAAGTTATGTTGAGCTTTAAAATAATAAGCAAAA[C/G]AGATTTCTAGGTGAGCTTTGGCAAAAAAAAAAAAAATTTTTAAAAGCAAG	2255
1_60003201-0_B_U_2899895514	1_60003201	BOT	[T/C]	0062790152	GGGTTACCATTCCCTTCTCCAGGATATCTTCCCAACCTCGGGATCGAAGC			0	0	0	NA	Custom	unknown	0	BOT	GGGTTACCATTCCCTTCTCCAGGATATCTTCCCAACCTCGGGATCGAAGC[T/C]GGGTCTCCTGCATTGCAGGTGGGTTGTTTGCTGTCTGAGCTACCTGTGTT	AACACAGGTAGCTCAGACAGCAAACAACCCACCTGCAATGCAGGAGACCC[A/G]GCTTCGATCCCGAGGTTGGGAAGATATCCTGGAGAAGGGAATGGTAACCC	2255
1_60011568-0_T_U_2899895516	1_60011568	TOP	[A/G]	0009653363	CACATTAGCCTTGAAACTATTCTGCTTTGACCTTTGCCCTCTCTACCAAT			0	0	0	NA	Custom	Unknown	0	TOP	CACATTAGCCTTGAAACTATTCTGCTTTGACCTTTGCCCTCTCTACCAAT[A/G]CCACACCAGCCTCTACAATCTAATTTTAGCATCTCAGCTAGAGTGATCCT	CACATTAGCCTTGAAACTATTCTGCTTTGACCTTTGCCCTCTCTACCAAT[A/G]CCACACCAGCCTCTACAATCTAATTTTAGCATCTCAGCTAGAGTGATCCT	2255
1_60093963-0_B_U_2899895519	1_60093963	BOT	[T/C]	0065675290	TTTTTTTAATAAACCACAGTTTTCAAAAGTATGTGAGGCCCTAATGACTT			0	0	0	NA	Custom	unknown	0	TOP	GTATGCTTACTTTCACTTAAGAGTTTCAAGACTTTTAATAATTTTATGAT[A/G]AAGTCATTAGGGCCTCACATACTTTTGAAAACTGTGGTTTATTAAAAAAA	GTATGCTTACTTTCACTTAAGAGTTTCAAGACTTTTAATAATTTTATGAT[A/G]AAGTCATTAGGGCCTCACATACTTTTGAAAACTGTGGTTTATTAAAAAAA	2255
1_60194559-0_B_U_2899995811	1_60194559	BOT	[T/C]	0041727203	GGTACCATTGTTCTCAGTCACATTCTATGAGTTCAGGTCTCTATCCTTGG			0	0	0	NA	Custom	Unknown	0	TOP	NC[A/G]CCAAGGATAGAGACCTGAACTCATAGAATGTGACTGAGAACAATGGTACC	NC[A/G]CCAAGGATAGAGACCTGAACTCATAGAATGTGACTGAGAACAATGGTACC	2255
1_60240361-0_T_U_2899895520	1_60240361	TOP	[A/G]	0097745957	AACGCCAGTGATGTGTGTGGGTCACCCCATGTCTGCTCATCCTGTGAGTT			0	0	0	NA	Custom	Unknown	0	TOP	AACGCCAGTGATGTGTGTGGGTCACCCCATGTCTGCTCATCCTGTGAGTT[A/G]ATGAGTGTTATTTTGAACTGACATGACTTTGTATAAGCATTGGTATTTTC	AACGCCAGTGATGTGTGTGGGTCACCCCATGTCTGCTCATCCTGTGAGTT[A/G]ATGAGTGTTATTTTGAACTGACATGACTTTGTATAAGCATTGGTATTTTC	2255
1_60341800-0_B_U_2899895523	1_60341800	BOT	[T/C]	0052603234	CTCTGTCACATTCTAATTACAGAAGCTGCCGGAGGAGCTCTGGGAAGTAT			0	0	0	NA	Custom	unknown	0	TOP	AACAGGGAAGCCCTTTAAATGCCTTACCATTTGGTTAAATTATCCTTCCC[A/G]ATACTTCCCAGAGCTCCTCCGGCAGCTTCTGTAATTAGAATGTGACAGAG	AACAGGGAAGCCCTTTAAATGCCTTACCATTTGGTTAAATTATCCTTCCC[A/G]ATACTTCCCAGAGCTCCTCCGGCAGCTTCTGTAATTAGAATGTGACAGAG	2255
1_60392863-0_B_U_2899895525	1_60392863	BOT	[T/C]	0010758187	TTGGCCCCAAAAGAATTCCTTTTATTCTGTGGGTGCCTGCTCAGTCACTT			0	0	0	NA	Custom	Unknown	0	TOP	GGAGCCTGGCAGGCTACAGACCATTGGGTCACAAAGAGTCGGGCATGACT[A/G]AAGTGACTGAGCAGGCACCCACAGAATAAAAGGAATTCTTTTGGGGCCAA	GGAGCCTGGCAGGCTACAGACCATTGGGTCACAAAGAGTCGGGCATGACT[A/G]AAGTGACTGAGCAGGCACCCACAGAATAAAAGGAATTCTTTTGGGGCCAA	2255
1_60405903-0_B_U_2900003765	1_60405903	BOT	[T/C]	0076733822	AGTCACTGCAGCCTATCTACACACTGAGGGGCCAGGGACCACCCATGACA			0	0	0	NA	Custom	unknown	0	BOT	AGTCACTGCAGCCTATCTACACACTGAGGGGCCAGGGACCACCCATGACA[T/C]GTGGCCAACACTGAAGN	NCTTCAGTGTTGGCCAC[A/G]TGTCATGGGTGGTCCCTGGCCCCTCAGTGTGTAGATAGGCTGCAGTGACT	2255
1_60405904_modl1A_ilmnfwd-0_T_F_2901237528	1_60405904_modl1A_ilmnfwd	TOP	[A/G]	0096676538	GTCACTGCAGCCTATCTACACACTGAGGGGCCAGGGACCACCCATGACAA			0	0	0	NA	Custom	Unknown	0	TOP	GTCACTGCAGCCTATCTACACACTGAGGGGCCAGGGACCACCCATGACAA[A/G]TTTTTNTTTTTTTTTTTTTTTNTTTTTTTTTNTTTTTTTTTTTNTTTT	GTCACTGCAGCCTATCTACACACTGAGGGGCCAGGGACCACCCATGACAA[A/G]TTTTTNTTTTTTTTTTTTTTTNTTTTTTTTTNTTTTTTTTTTTNTTTT	2255
1_60405904_modl1G_ilmnfwd-0_T_F_2901237529	1_60405904_modl1G_ilmnfwd	TOP	[A/G]	0008742862	GTCACTGCAGCCTATCTACACACTGAGGGGCCAGGGACCACCCATGACAG			0	0	0	NA	Custom	unknown	0	TOP	GTCACTGCAGCCTATCTACACACTGAGGGGCCAGGGACCACCCATGACAG[A/G]TTTTTNTTTTTTTTTTTTTTTNTTTTTTTTTNTTTTTTTTTTTNTTTT	GTCACTGCAGCCTATCTACACACTGAGGGGCCAGGGACCACCCATGACAG[A/G]TTTTTNTTTTTTTTTTTTTTTNTTTTTTTTTNTTTTTTTTTTTNTTTT	2255
1_60405920_modl2C_ilmnrev-0_B_R_2901237530	1_60405920_modl2C_ilmnrev	BOT	[G/C]	0035690955	ACTTCCTCTCCTAAAAACGGTCATGTGCTGTGTTTCATGCAGCATGGCTG	0051731947	ACTTCCTCTCCTAAAAACGGTCATGTGCTGTGTTTCATGCAGCATGGCTC	0	0	0	NA	Custom	Unknown	0	BOT	CACTTCCTCTCCTAAAAACGGTCATGTGCTGTGTTTCATGCAGCATGGCT[C/G]AAAANNAAAAAAAAAAANAAAAAAAAANAAAAAAAAAAAAAAAAAAAA	TTTTTTTTTTTTTTTTTTTTNTTTTTTTTTNTTTTTTTTTTTNNTTTT[C/G]AGCCATGCTGCATGAAACACAGCACATGACCGTTTTTAGGAGAGGAAGTG	2255
1_60405952-0_B_U_2899895527	1_60405952	BOT	[T/C]	0003637465	CTCTTGAGGTTTCGGTTGAAGACACCCTTCTTCACTTCCTCTCCTAAAAA			0	0	0	NA	Custom	unknown	0	TOP	ATGTGGCCAACACTGAAGCAGCCATGCTGCATGAAACACAGCACATGACC[A/G]TTTTTAGGAGAGGAAGTGAAGAAGGGTGTCTTCAACCGAAACCTCAAGAG	ATGTGGCCAACACTGAAGCAGCCATGCTGCATGAAACACAGCACATGACC[A/G]TTTTTAGGAGAGGAAGTGAAGAAGGGTGTCTTCAACCGAAACCTCAAGAG	2255
1_604117-0_T_U_2899893562	1_604117	TOP	[A/G]	0054609584	GCTGGTTGGGGCAAGTGGCCACAAGTAGAGGTGAGGGGTCATGTCACTCA			0	0	0	NA	Custom	Unknown	0	TOP	GCTGGTTGGGGCAAGTGGCCACAAGTAGAGGTGAGGGGTCATGTCACTCA[A/G]AGGGATGGTTCCCAGTCGGGTAAGTGGGGCGTAGTTGAGGAGGGAGAAAG	GCTGGTTGGGGCAAGTGGCCACAAGTAGAGGTGAGGGGTCATGTCACTCA[A/G]AGGGATGGTTCCCAGTCGGGTAAGTGGGGCGTAGTTGAGGAGGGAGAAAG	2255
1_60442398-0_B_U_2899895529	1_60442398	BOT	[T/G]	0065646194	GTTGGTAAAGAATCCGCCTGCAATGCAGGAGAACCTGGTTCGATTCCTGG			0	0	0	NA	Custom	Unknown	0	TOP	CAAGAATACTGCAGTGGGTAGCCTATCCCTTCTCCAGCGGATCTTCCCGA[A/C]CCAGGAATCGAACCAGGTTCTCCTGCATTGCAGGCGGATTCTTTACCAAC	CAAGAATACTGCAGTGGGTAGCCTATCCCTTCTCCAGCGGATCTTCCCGA[A/C]CCAGGAATCGAACCAGGTTCTCCTGCATTGCAGGCGGATTCTTTACCAAC	2255
1_60482871-0_B_U_2899895530	1_60482871	BOT	[T/C]	0075795247	CAAGAGCATTGTGTCTCAGGAGGGTCCCGGAGAACGTAAATCTGCCAGGT			0	0	0	NA	Custom	unknown	0	BOT	CAAGAGCATTGTGTCTCAGGAGGGTCCCGGAGAACGTAAATCTGCCAGGT[T/C]GACTTCACAGCACGATGCTGGAATTCCTGAGAGGTGATTTGGCAGAGGCC	GGCCTCTGCCAAATCACCTCTCAGGAATTCCAGCATCGTGCTGTGAAGTC[A/G]ACCTGGCAGATTTACGTTCTCCGGGACCCTCCTGAGACACAATGCTCTTG	2255
1_60492359-0_B_U_2899895532	1_60492359	BOT	[G/C]	0059734279	CTATGAACTAGAAAGAATTGCCCTCACCCAATCATGCTGGCACCTTGATG	0011696220	CTATGAACTAGAAAGAATTGCCCTCACCCAATCATGCTGGCACCTTGATC	0	0	0	NA	Custom	Unknown	0	BOT	TCTATGAACTAGAAAGAATTGCCCTCACCCAATCATGCTGGCACCTTGAT[C/G]TAAGACTTCCAGCCTGAAGAACTGTGAGAAATAAATGTCTGTTGTTTATA	TATAAACAACAGACATTTATTTCTCACAGTTCTTCAGGCTGGAAGTCTTA[C/G]ATCAAGGTGCCAGCATGATTGGGTGAGGGCAATTCTTTCTAGTTCATAGA	2255
1_60544861-0_T_U_2899895534	1_60544861	TOP	[A/G]	0085712536	AATCCAGCCAGCTTCTCAAGCAGAAAAGAGTCACTGGCTTTATCACTGGG			0	0	0	NA	Custom	unknown	0	TOP	AATCCAGCCAGCTTCTCAAGCAGAAAAGAGTCACTGGCTTTATCACTGGG[A/G]TCTCTCAGTCAGGCCACGTGCTGGGTGTTCTTTCTGCTGAAACTGAGGGG	AATCCAGCCAGCTTCTCAAGCAGAAAAGAGTCACTGGCTTTATCACTGGG[A/G]TCTCTCAGTCAGGCCACGTGCTGGGTGTTCTTTCTGCTGAAACTGAGGGG	2255
1_60743463-0_T_U_2900280102	1_60743463	TOP	[A/G]	0038780886	TAAGTAGCCTTCCCGTGTGGTCATTGTTGAACTGGAGGGGAAAGGCGGTC			0	0	0	NA	Custom	Unknown	0	BOT	NA[T/C]GACCGCCTTTCCCCTCCAGTTCAACAATGACCACACGGGAAGGCTACTTA	TAAGTAGCCTTCCCGTGTGGTCATTGTTGAACTGGAGGGGAAAGGCGGTC[A/G]TN	2255
1_60744369-0_B_U_2899895542	1_60744369	BOT	[T/C]	0064796134	AGGCCCTTAATCATAGCCTAAGGTCTCGCGCGCTGGAATGCAAGTGGCAA			0	0	0	NA	Custom	unknown	0	BOT	AGGCCCTTAATCATAGCCTAAGGTCTCGCGCGCTGGAATGCAAGTGGCAA[T/C]GCTGAGTCAAGGGTGAAGCTGAAACCCTGCATTTTCCCTTGGAGCAGCTC	GAGCTGCTCCAAGGGAAAATGCAGGGTTTCAGCTTCACCCTTGACTCAGC[A/G]TTGCCACTTGCATTCCAGCGCGCGAGACCTTAGGCTATGATTAAGGGCCT	2255
1_60843739-0_B_U_2899895546	1_60843739	BOT	[T/G]	0039743976	TTGTTAATTGTCAGTCAGGAGTGCTAGGCAAAAGCTGCCTCACTGAAGCC			0	0	0	NA	Custom	unknown	0	BOT	TTGTTAATTGTCAGTCAGGAGTGCTAGGCAAAAGCTGCCTCACTGAAGCC[T/G]CAGGGTCTGTATGGGGTAAACTTCTTAGATAAATGCAACTGACAACTTTT	AAAAGTTGTCAGTTGCATTTATCTAAGAAGTTTACCCCATACAGACCCTG[A/C]GGCTTCAGTGAGGCAGCTTTTGCCTAGCACTCCTGACTGACAATTAACAA	2255
1_60893309-0_T_U_2899895549	1_60893309	TOP	[C/G]	0045606886	GAAGAAATAATTTCACCGCTTGAAGCCTTTGGGCCCTGATACCATGTGTC	0043748247	GAAGAAATAATTTCACCGCTTGAAGCCTTTGGGCCCTGATACCATGTGTG	0	0	0	NA	Custom	Unknown	0	BOT	AGGTTTCTGAATTATTTGCAGCTTCAATTAACACTTTGTTAAAACACACA[C/G]ACACATGGTATCAGGGCCCAAAGGCTTCAAGCGGTGAAATTATTTCTTCT	AGAAGAAATAATTTCACCGCTTGAAGCCTTTGGGCCCTGATACCATGTGT[C/G]TGTGTGTTTTAACAAAGTGTTAATTGAAGCTGCAAATAATTCAGAAACCT	2255
1_60915960-0_T_U_2899895551	1_60915960	TOP	[A/G]	0008807330	TGGAGCTCAGCCACAGAGGGGCACAGGTGTGGTATAATGGTGCCACAGGA			0	0	0	NA	Custom	Unknown	0	BOT	GCCATCTGCGCTACAAGCATGGAGCTTGCTGACTCACACTGGCTGGCCCC[T/C]TCCTGTGGCACCATTATACCACACCTGTGCCCCTCTGTGGCTGAGCTCCA	TGGAGCTCAGCCACAGAGGGGCACAGGTGTGGTATAATGGTGCCACAGGA[A/G]GGGGCCAGCCAGTGTGAGTCAGCAAGCTCCATGCTTGTAGCGCAGATGGC	2255
1_61019219-0_T_U_2899995812	1_61019219	TOP	[A/G]	0075620365	CTCAGAATTCACATTTAAAATAATCACATCCAAATGCTTCTGATACAAGT			0	0	0	NA	Custom	unknown	0	BOT	NC[T/C]ACTTGTATCAGAAGCATTTGGATGTGATTATTTTAAATGTGAATTCTGAG	CTCAGAATTCACATTTAAAATAATCACATCCAAATGCTTCTGATACAAGT[A/G]GN	2255
1_61068978-0_T_U_2899895553	1_61068978	TOP	[A/G]	0006765876	AGCGGCGTCATGGTCATTGAACTTCAGTCCCACAAGGAGGAGGAAATGGT			0	0	0	NA	Custom	unknown	0	BOT	GACGAGGCAGGGAGGAAGCCAGGTCTCCGTACCGTCTCCAGGGCTGAGGC[T/C]ACCATTTCCTCCTCCTTGTGGGACTGAAGTTCAATGACCATGACGCCGCT	AGCGGCGTCATGGTCATTGAACTTCAGTCCCACAAGGAGGAGGAAATGGT[A/G]GCCTCAGCCCTGGAGACGGTACGGAGACCTGGCTTCCTCCCTGCCTCGTC	2255
1_61118485-0_T_U_2899998358	1_61118485	TOP	[A/G]	0052695553	ATAGCCTTAGACTGATCTGCATATGAAGAGACTCCATGTACAAAAACCTC			0	0	0	NA	Custom	Unknown	0	BOT	NT[T/C]GAGGTTTTTGTACATGGAGTCTCTTCATATGCAGATCAGTCTAAGGCTAT	ATAGCCTTAGACTGATCTGCATATGAAGAGACTCCATGTACAAAAACCTC[A/G]AN	2255
1_61158824-0_T_U_2899895554	1_61158824	TOP	[A/C]	0080723545	TGTAGGCAGGGATGGTTTTAAGGATATTTCCAGGTAATCAGCTTCCATAA			0	0	0	NA	Custom	Unknown	0	TOP	TGTAGGCAGGGATGGTTTTAAGGATATTTCCAGGTAATCAGCTTCCATAA[A/C]TACTGTATTTGATAACTCTTCGTTATCTCAAATTTTAGCACTGTCCCGGG	TGTAGGCAGGGATGGTTTTAAGGATATTTCCAGGTAATCAGCTTCCATAA[A/C]TACTGTATTTGATAACTCTTCGTTATCTCAAATTTTAGCACTGTCCCGGG	2255
1_61164351-0_B_U_2900280103	1_61164351	BOT	[T/C]	0090715189	CAGGCTCGCCCAGCGAGCTTACGGAGCCTCTTGGGATGACTGGTCACACG			0	0	0	NA	Custom	unknown	0	TOP	NA[A/G]CGTGTGACCAGTCATCCCAAGAGGCTCCGTAAGCTCGCTGGGCGAGCCTG	NA[A/G]CGTGTGACCAGTCATCCCAAGAGGCTCCGTAAGCTCGCTGGGCGAGCCTG	2255
1_61164425-0_B_U_2899895556	1_61164425	BOT	[T/C]	0079609388	GCTCCGTAAGCTCGCTGGGCGAGCCTGCGTCTCCTAGTCCGCTGCTCACT			0	0	0	NA	Custom	unknown	0	BOT	GCTCCGTAAGCTCGCTGGGCGAGCCTGCGTCTCCTAGTCCGCTGCTCACT[T/C]CCTGAGCTGTTGTTTCGTCCTCTCCTCCGTGGTGTGCTCGGTCACTCAGG	CCTGAGTGACCGAGCACACCACGGAGGAGAGGACGAAACAACAGCTCAGG[A/G]AGTGAGCAGCGGACTAGGAGACGCAGGCTCGCCCAGCGAGCTTACGGAGC	2255
1_61218497-0_B_U_2899895560	1_61218497	BOT	[T/C]	0074664980	TGCTCTTCCTGTTTGTGCCAATGTATTGATGTAGAATTGCTGTTTTCTTC			0	0	0	NA	Custom	unknown	0	BOT	TGCTCTTCCTGTTTGTGCCAATGTATTGATGTAGAATTGCTGTTTTCTTC[T/C]ACTGTATTTATTGCTGCATTTCTCAGCATAAACCTATCCCATTGTATTTT	AAAATACAATGGGATAGGTTTATGCTGAGAAATGCAGCAATAAATACAGT[A/G]GAAGAAAACAGCAATTCTACATCAATACATTGGCACAAACAGGAAGAGCA	2255
1_61242427-0_T_U_2900004556	1_61242427	TOP	[A/G]	0043639579	TATGTTGACCTCTTCCCATGAGTTGTGTGTGTGTGTAGTTGCTCAGTCGT			0	0	0	NA	Custom	Unknown	0	TOP	TATGTTGACCTCTTCCCATGAGTTGTGTGTGTGTGTAGTTGCTCAGTCGT[A/G]TCTGACTGTTTGN	TATGTTGACCTCTTCCCATGAGTTGTGTGTGTGTGTAGTTGCTCAGTCGT[A/G]TCTGACTGTTTGN	2255
1_61268555-0_T_U_2899895562	1_61268555	TOP	[C/G]	0060621203	TATACAGCGGTGTGCAACCTGCCGGAGTTCCCGGAGGCTTGGCTGGAAGC	0092718476	TATACAGCGGTGTGCAACCTGCCGGAGTTCCCGGAGGCTTGGCTGGAAGG	0	0	0	NA	Custom	Unknown	0	TOP	ATATACAGCGGTGTGCAACCTGCCGGAGTTCCCGGAGGCTTGGCTGGAAG[C/G]CGCTCCTGGGCTGGCCCAGGGGCAGCGGGGAACCTGCCCGACTTGATCCA	ATATACAGCGGTGTGCAACCTGCCGGAGTTCCCGGAGGCTTGGCTGGAAG[C/G]CGCTCCTGGGCTGGCCCAGGGGCAGCGGGGAACCTGCCCGACTTGATCCA	2255
1_61282428-0_B_U_2899895564	1_61282428	BOT	[T/C]	0081753378	TTCATCTTACGACGAGGTCCCCGCACGGTTGGACAGGTGAGCCACACTCC			0	0	0	NA	Custom	unknown	0	BOT	TTCATCTTACGACGAGGTCCCCGCACGGTTGGACAGGTGAGCCACACTCC[T/C]TGCCTCCCGGGTCCACCGAGCTGACAATTCTGCAACTTAACCCGGTGGGC	GCCCACCGGGTTAAGTTGCAGAATTGTCAGCTCGGTGGACCCGGGAGGCA[A/G]GGAGTGTGGCTCACCTGTCCAACCGTGCGGGGACCTCGTCGTAAGATGAA	2255
1_61299455-0_B_U_2899895566	1_61299455	BOT	[T/C]	0090657166	CCTAAATTTTCTTGTCTTAGTTGCAGTACACAGGATCTAAAGTTGCAGCA			0	0	0	NA	Custom	Unknown	0	BOT	CCTAAATTTTCTTGTCTTAGTTGCAGTACACAGGATCTAAAGTTGCAGCA[T/C]GTGAACTCTTAGTTGCGGCATGTGGGATCTAGTTCCCTGACCGGGGATCG	CGATCCCCGGTCAGGGAACTAGATCCCACATGCCGCAACTAAGAGTTCAC[A/G]TGCTGCAACTTTAGATCCTGTGTACTGCAACTAAGACAAGAAAATTTAGG	2255
1_61318536-0_B_U_2899895569	1_61318536	BOT	[T/C]	0027725531	AACAGCCCACACACAATAGAAAGCCTGCATCCTGCAACTAAGGCCTGATG			0	0	0	NA	Custom	unknown	0	TOP	ATGAAAATGACCTTTTAATTTTTTTAAATTTTATGTATTTATTTTTGGCT[A/G]CATCAGGCCTTAGTTGCAGGATGCAGGCTTTCTATTGTGTGTGGGCTGTT	ATGAAAATGACCTTTTAATTTTTTTAAATTTTATGTATTTATTTTTGGCT[A/G]CATCAGGCCTTAGTTGCAGGATGCAGGCTTTCTATTGTGTGTGGGCTGTT	2255
1_61329139-0_T_U_2899895570	1_61329139	TOP	[A/G]	0077742848	CTACGGAGGTGCGCGGCCTCAGGGACTGAACGCAGAGCAGGACTGCAGGG			0	0	0	NA	Custom	Unknown	0	TOP	CTACGGAGGTGCGCGGCCTCAGGGACTGAACGCAGAGCAGGACTGCAGGG[A/G]CCGACGGGTAAAAGGGGCGCTCGCTGTGCGCCCGCGCCCTTCTGAGCACC	CTACGGAGGTGCGCGGCCTCAGGGACTGAACGCAGAGCAGGACTGCAGGG[A/G]CCGACGGGTAAAAGGGGCGCTCGCTGTGCGCCCGCGCCCTTCTGAGCACC	2255
1_61329244-0_B_U_2899895572	1_61329244	BOT	[T/G]	0099771438	GTCTCCTCCTGGGGGTGGGCTTAGGCTGTTTCAGCTGCACGTGGGAAGGC			0	0	0	NA	Custom	unknown	0	BOT	GTCTCCTCCTGGGGGTGGGCTTAGGCTGTTTCAGCTGCACGTGGGAAGGC[T/G]GAGGGTCGCGTCAGGCAGCGGCGAGCCACCCTGCCCTTTCCTCGAGGGGT	ACCCCTCGAGGAAAGGGCAGGGTGGCTCGCCGCTGCCTGACGCGACCCTC[A/C]GCCTTCCCACGTGCAGCTGAAACAGCCTAAGCCCACCCCCAGGAGGAGAC	2255
1_61396925-0_T_U_2899895576	1_61396925	TOP	[A/G]	0086805985	CCTGTAGGTGGGTGGTGTTACTCGGGGGTCATTCCATTGACCTGTAGGTA			0	0	0	NA	Custom	unknown	0	TOP	CCTGTAGGTGGGTGGTGTTACTCGGGGGTCATTCCATTGACCTGTAGGTA[A/G]GGTGTTACTCGGGGGTCATGCAGAGTGAGTGCACAGGACCTGGGCACATC	CCTGTAGGTGGGTGGTGTTACTCGGGGGTCATTCCATTGACCTGTAGGTA[A/G]GGTGTTACTCGGGGGTCATGCAGAGTGAGTGCACAGGACCTGGGCACATC	2255
1_61402882-0_B_U_2899895579	1_61402882	BOT	[T/C]	0025790528	TTGAGTGAAGTGAAAGGATTAGTCACTCATTCATGTCCCGCTCTTTGCAA			0	0	0	NA	Custom	Unknown	0	TOP	GTCTGGAGAATGCCATGGACAGAGGAGCCTGGCGGGCTACAGTCCATGGG[A/G]TTGCAAAGAGCGGGACATGAATGAGTGACTAATCCTTTCACTTCACTCAA	GTCTGGAGAATGCCATGGACAGAGGAGCCTGGCGGGCTACAGTCCATGGG[A/G]TTGCAAAGAGCGGGACATGAATGAGTGACTAATCCTTTCACTTCACTCAA	2255
1_6140956_modl20G_ilmnrev-0_T_R_2901237533	1_6140956_modl20G_ilmnrev	TOP	[A/C]	0092751203	CACTGGAAAAGACCCTGTTGCTGGGAAAGAGTGAGGTCAGGAGAAGGGGG			0	0	0	NA	Custom	unknown	0	TOP	CACTGGAAAAGACCCTGTTGCTGGGAAAGAGTGAGGTCAGGAGAAGGGGG[A/C]ACCAGNAGGATGAGGTGGTCAGATGGCATCACCAATTCAATGGACATGAGT	CACTGGAAAAGACCCTGTTGCTGGGAAAGAGTGAGGTCAGGAGAAGGGGG[A/C]ACCAGNAGGATGAGGTGGTCAGATGGCATCACCAATTCAATGGACATGAGT	2255
1_61413386-0_T_U_2899895580	1_61413386	TOP	[C/G]	0087692295	CAGTACAGAATTTAACCGAGTGAGGCTTTCCTAACTGGGAGTTAGAGATC	0024654271	CAGTACAGAATTTAACCGAGTGAGGCTTTCCTAACTGGGAGTTAGAGATG	0	0	0	NA	Custom	unknown	0	TOP	CCAGTACAGAATTTAACCGAGTGAGGCTTTCCTAACTGGGAGTTAGAGAT[C/G]GAGGTCAGATGGGGACAGGGGTGCCTGACTCCTACATAACAGGGGCCCAG	CCAGTACAGAATTTAACCGAGTGAGGCTTTCCTAACTGGGAGTTAGAGAT[C/G]GAGGTCAGATGGGGACAGGGGTGCCTGACTCCTACATAACAGGGGCCCAG	2255
1_61418952-0_B_U_2899895582	1_61418952	BOT	[T/C]	0051612536	AAAGGAGAGTGATATCAGTTAGAGTCAGTCAGTTTGTTCCCCACTGTCAG			0	0	0	NA	Custom	Unknown	0	BOT	AAAGGAGAGTGATATCAGTTAGAGTCAGTCAGTTTGTTCCCCACTGTCAG[T/C]GTGACCTGGGCTCCTGTCCTCCTTTGATTATTGTTTAGTTTGGGGCAATC	GATTGCCCCAAACTAAACAATAATCAAAGGAGGACAGGAGCCCAGGTCAC[A/G]CTGACAGTGGGGAACAAACTGACTGACTCTAACTGATATCACTCTCCTTT	2255
1_61468921-0_T_U_2899895585	1_61468921	TOP	[A/G]	0019709534	AGGAAGTGGGGAATTGTGGAATATTGCTTTTGAAAATACAGTTTGGCCCC			0	0	0	NA	Custom	unknown	0	BOT	CCAAAGCAGGCCGCCATGCACCTGGCTGGCACACACTGCCTGTATGCCAA[T/C]GGGGCCAAACTGTATTTTCAAAAGCAATATTCCACAATTCCCCACTTCCT	AGGAAGTGGGGAATTGTGGAATATTGCTTTTGAAAATACAGTTTGGCCCC[A/G]TTGGCATACAGGCAGTGTGTGCCAGCCAGGTGCATGGCGGCCTGCTTTGG	2255
1_61515455-0_T_U_2900284840	1_61515455	TOP	[A/G]	0069711526	CTTTTAAAAAGACTGCTTTTCGGCCTTTTGGCTAAGATCAACTGTGATAC			0	0	0	NA	Custom	Unknown	0	TOP	CTTTTAAAAAGACTGCTTTTCGGCCTTTTGGCTAAGATCAACTGTGATAC[A/G]GGGGCTTCTCAGGTGGTAN	CTTTTAAAAAGACTGCTTTTCGGCCTTTTGGCTAAGATCAACTGTGATAC[A/G]GGGGCTTCTCAGGTGGTAN	2255
1_61565370-0_T_U_2899895587	1_61565370	TOP	[A/G]	0079809833	TGTGTGCTGGTGTAACTTGTGGTAGGGCCTTTCTGGTTGATAAGAACCCA			0	0	0	NA	Custom	Unknown	0	BOT	AGCCTGGAGAGGAGGAGTCAAAGAGAAAATGATGCTGTCAGGGGATACTG[T/C]TGGGTTCTTATCAACCAGAAAGGCCCTACCACAAGTTACACCAGCACACA	TGTGTGCTGGTGTAACTTGTGGTAGGGCCTTTCTGGTTGATAAGAACCCA[A/G]CAGTATCCCCTGACAGCATCATTTTCTCTTTGACTCCTCCTCTCCAGGCT	2255
1_61615685-0_B_U_2899895588	1_61615685	BOT	[G/C]	0092689928	CCAGTGGTCATGTATGGATGTGAGAGTTGGACTACAAAGAAAGCTGAGCG	0086653850	CCAGTGGTCATGTATGGATGTGAGAGTTGGACTACAAAGAAAGCTGAGCC	0	0	0	NA	Custom	unknown	0	BOT	TCCAGTGGTCATGTATGGATGTGAGAGTTGGACTACAAAGAAAGCTGAGC[C/G]CTGAAGAATTTATGCTTTTGAACTGTAGTGTTGGAGAAGACTCTTGAGAG	CTCTCAAGAGTCTTCTCCAACACTACAGTTCAAAAGCATAAATTCTTCAG[C/G]GCTCAGCTTTCTTTGTAGTCCAACTCTCACATCCATACATGACCACTGGA	2255
1_61637761-0_B_U_2899895591	1_61637761	BOT	[T/C]	0043655592	GGGCTAGTAACTTGGCCATCTAAGAAAACGAGAAGGTTAACAACACAGGT			0	0	0	NA	Custom	Unknown	0	TOP	GTGGGGAAAGAAAAGATCTCATGCAGGCATCTTCGAGGGAGCTTAGAGAT[A/G]ACCTGTGTTGTTAACCTTCTCGTTTTCTTAGATGGCCAAGTTACTAGCCC	GTGGGGAAAGAAAAGATCTCATGCAGGCATCTTCGAGGGAGCTTAGAGAT[A/G]ACCTGTGTTGTTAACCTTCTCGTTTTCTTAGATGGCCAAGTTACTAGCCC	2255
1_61639319-0_T_U_2900283291	1_61639319	TOP	[A/G]	0004794343	TGTTAGCTCCTTAAACAGTCTTACACTCCCAAATGAACCCTACCTCTTCA			0	0	0	NA	Custom	Unknown	0	TOP	TGTTAGCTCCTTAAACAGTCTTACACTCCCAAATGAACCCTACCTCTTCA[A/G]AGCACTCACGGGCAN	TGTTAGCTCCTTAAACAGTCTTACACTCCCAAATGAACCCTACCTCTTCA[A/G]AGCACTCACGGGCAN	2255
1_61644176-0_B_U_2899895592	1_61644176	BOT	[T/C]	0001614594	GGCTGGAAGTGAAGTTAACAATTGCTCATGTGTATGTGGGGAAAAGACCC			0	0	0	NA	Custom	unknown	0	BOT	GGCTGGAAGTGAAGTTAACAATTGCTCATGTGTATGTGGGGAAAAGACCC[T/C]GATGCTGGGAAAGATTGAAGGCAAAAGGAGAAGAAGATGCAGAGGATAAG	CTTATCCTCTGCATCTTCTTCTCCTTTTGCCTTCAATCTTTCCCAGCATC[A/G]GGGTCTTTTCCCCACATACACATGAGCAATTGTTAACTTCACTTCCAGCC	2255
1_61682649-0_T_U_2899895594	1_61682649	TOP	[A/C]	0052771580	CCTTCTGAGTTATTCTGACTCGAGGCCATGGCCTGAAACCTCTAACACCT			0	0	0	NA	Custom	Unknown	0	TOP	CCTTCTGAGTTATTCTGACTCGAGGCCATGGCCTGAAACCTCTAACACCT[A/C]CTCTCTAAATAACCAGTCATTGGGTGAATGCTGCTTTCAGGGAGACAGCA	CCTTCTGAGTTATTCTGACTCGAGGCCATGGCCTGAAACCTCTAACACCT[A/C]CTCTCTAAATAACCAGTCATTGGGTGAATGCTGCTTTCAGGGAGACAGCA	2255
1_61739724-0_T_U_2899895596	1_61739724	TOP	[A/C]	0042710123	CTACTAGAGGCTAGACACATGCATTATTCTTATAATTTAGGCATATAGTT			0	0	0	NA	Custom	unknown	0	TOP	CTACTAGAGGCTAGACACATGCATTATTCTTATAATTTAGGCATATAGTT[A/C]ATAATCAGCGTTATTTAAGATTCATCTGAACAGCTTTTTAAAAAATGAGG	CTACTAGAGGCTAGACACATGCATTATTCTTATAATTTAGGCATATAGTT[A/C]ATAATCAGCGTTATTTAAGATTCATCTGAACAGCTTTTTAAAAAATGAGG	2255
1_61772290-0_B_U_2899895599	1_61772290	BOT	[T/G]	0009638321	CAAAACAAAAATTCTATCAGAATCCAAAAATAAAATTCTGCTTATTTCTG			0	0	0	NA	Custom	Unknown	0	TOP	TTTCTTGCCTTTTAATGTTACGTCTTAGGAAAAGTAATTTGTATTTAAAA[A/C]CAGAAATAAGCAGAATTTTATTTTTGGATTCTGATAGAATTTTTGTTTTG	TTTCTTGCCTTTTAATGTTACGTCTTAGGAAAAGTAATTTGTATTTAAAA[A/C]CAGAAATAAGCAGAATTTTATTTTTGGATTCTGATAGAATTTTTGTTTTG	2255
1_61918950-0_T_U_2899895600	1_61918950	TOP	[A/G]	0099780507	CCATGATTTTACCACTCAGAAACAAAAGCTATTATGCCTTGGCACACTTT			0	0	0	NA	Custom	unknown	0	TOP	CCATGATTTTACCACTCAGAAACAAAAGCTATTATGCCTTGGCACACTTT[A/G]TTTTTTGTTACATTCTCTAGTTTATTTTTTAGATCCCACACATGAGTGAT	CCATGATTTTACCACTCAGAAACAAAAGCTATTATGCCTTGGCACACTTT[A/G]TTTTTTGTTACATTCTCTAGTTTATTTTTTAGATCCCACACATGAGTGAT	2255
1_61922771-0_B_U_2900004147	1_61922771	BOT	[T/G]	0015684271	AAATGCCCACTGTGCTGCAGGCAGTACAGTGACTTCCTCACAAACTCTGC			0	0	0	NA	Custom	Unknown	0	BOT	AAATGCCCACTGTGCTGCAGGCAGTACAGTGACTTCCTCACAAACTCTGC[T/G]TAGTCACTCAGTN	NACTGAGTGACTA[A/C]GCAGAGTTTGTGAGGAAGTCACTGTACTGCCTGCAGCACAGTGGGCATTT	2255
1_61969170-0_T_U_2900004977	1_61969170	TOP	[A/G]	0008675183	GAAAAATAGTGAAGAAAGCCTACTGGACTAATGGAACACAATAAAAGAAA			0	0	0	NA	Custom	unknown	0	TOP	GAAAAATAGTGAAGAAAGCCTACTGGACTAATGGAACACAATAAAAGAAA[A/G]TGGTAN	GAAAAATAGTGAAGAAAGCCTACTGGACTAATGGAACACAATAAAAGAAA[A/G]TGGTAN	2255
1_62018892-0_B_U_2899895602	1_62018892	BOT	[T/G]	0076788349	TCCACGTAGTCAAAGCTGTGGTTTTCCAATAGTCATGTATGAATATAAGA			0	0	0	NA	Custom	Unknown	0	BOT	TCCACGTAGTCAAAGCTGTGGTTTTCCAATAGTCATGTATGAATATAAGA[T/G]TTGGACCATAAGGAAGGTCCAAAGAATCAGTGCTTTCAAATTGTGGTGCT	AGCACCACAATTTGAAAGCACTGATTCTTTGGACCTTCCTTATGGTCCAA[A/C]TCTTATATTCATACATGACTATTGGAAAACCACAGCTTTGACTACGTGGA	2255
1_62068021-0_T_U_2899895605	1_62068021	TOP	[A/G]	0064779848	TGGCACTCAGGAAATGAGGTCTCTGCCGTACAATCCATGCTAACACTCAC			0	0	0	NA	Custom	unknown	0	BOT	GGTCTGAGAAAAGAAAAACTTGAAGAGTGTTTGGTAACCTTCAATTTATC[T/C]GTGAGTGTTAGCATGGATTGTACGGCAGAGACCTCATTTCCTGAGTGCCA	TGGCACTCAGGAAATGAGGTCTCTGCCGTACAATCCATGCTAACACTCAC[A/G]GATAAATTGAAGGTTACCAAACACTCTTCAAGTTTTTCTTTTCTCAGACC	2255
1_62119309-0_B_U_2899895606	1_62119309	BOT	[G/C]	0085771339	TGCTAAGCACCAAGTGCCTCTTACCTATTATCTTGTTTAATACTAACTAG	0078712927	TGCTAAGCACCAAGTGCCTCTTACCTATTATCTTGTTTAATACTAACTAC	0	0	0	NA	Custom	Unknown	0	BOT	TTGCTAAGCACCAAGTGCCTCTTACCTATTATCTTGTTTAATACTAACTA[C/G]AATCCTGTGGGTCTTCTCAGGCAATGCTAGGGGTCAAGAACCTGCCTGCC	GGCAGGCAGGTTCTTGACCCCTAGCATTGCCTGAGAAGACCCACAGGATT[C/G]TAGTTAGTATTAAACAAGATAATAGGTAAGAGGCACTTGGTGCTTAGCAA	2255
1_62169733-0_B_U_2900280104	1_62169733	BOT	[T/C]	0086696886	CACCAGGTATGCGCCCTGCCCCGGCACACACGGACACACACAGCCTTACC			0	0	0	NA	Custom	Unknown	0	TOP	NA[A/G]GGTAAGGCTGTGTGTGTCCGTGTGTGCCGGGGCAGGGCGCATACCTGGTG	NA[A/G]GGTAAGGCTGTGTGTGTCCGTGTGTGCCGGGGCAGGGCGCATACCTGGTG	2255
1_62220710-0_T_U_2899895609	1_62220710	TOP	[A/C]	0048790881	TGGACACACGTTATTCTGCTTCTTTTGTCTTAATGGAGTGATAAAACATT			0	0	0	NA	Custom	unknown	0	BOT	TCTTAGTTTTAAATTGTGTCTAATGAAATAGACATGCAGACTGTAAGTAA[T/G]AATGTTTTATCACTCCATTAAGACAAAAGAAGCAGAATAACGTGTGTCCA	TGGACACACGTTATTCTGCTTCTTTTGTCTTAATGGAGTGATAAAACATT[A/C]TTACTTACAGTCTGCATGTCTATTTCATTAGACACAATTTAAAACTAAGA	2255
1_62272734-0_B_U_2899895611	1_62272734	BOT	[T/A]	0068715887	ATAGCAGAATAGGGACTGCTTGGTTTCCCCCATGCACTGAGCGTTAACCT	0097758950	ATAGCAGAATAGGGACTGCTTGGTTTCCCCCATGCACTGAGCGTTAACCA	0	0	0	NA	Custom	Unknown	0	TOP	TAGCCAGGCTTTCAAGAACGTTGATGAGCTGTTTGTTTCTTAAAACATCA[A/T]GGTTAACGCTCAGTGCATGGGGGAAACCAAGCAGTCCCTATTCTGCTATT	TAGCCAGGCTTTCAAGAACGTTGATGAGCTGTTTGTTTCTTAAAACATCA[A/T]GGTTAACGCTCAGTGCATGGGGGAAACCAAGCAGTCCCTATTCTGCTATT	2255
1_62323058-0_B_U_2899895613	1_62323058	BOT	[T/C]	0025806991	CTCACGAAACCAAGAAGGTGCTTGATCCCCCTCCCGCCCTTTCAGAGCCC			0	0	0	NA	Custom	unknown	0	TOP	GGGGACAGGGGCCGTGAAGGCTGCTCCACGAAGTCCCTGAAAATTCCCCT[A/G]GGGCTCTGAAAGGGCGGGAGGGGGATCAAGCACCTTCTTGGTTTCGTGAG	GGGGACAGGGGCCGTGAAGGCTGCTCCACGAAGTCCCTGAAAATTCCCCT[A/G]GGGCTCTGAAAGGGCGGGAGGGGGATCAAGCACCTTCTTGGTTTCGTGAG	2255
1_6240387-0_T_U_2899893768	1_6240387	TOP	[A/G]	0006780373	AGTCCAAATTCCCTGGGAGGAAGTGCTGAAGGAGAGGACAACAGCTAGGA			0	0	0	NA	Custom	Unknown	0	TOP	AGTCCAAATTCCCTGGGAGGAAGTGCTGAAGGAGAGGACAACAGCTAGGA[A/G]ATGGAGCAGAGACCAGCAGACGTGGTCCCCAGCAGCACTAAAGTCACACA	AGTCCAAATTCCCTGGGAGGAAGTGCTGAAGGAGAGGACAACAGCTAGGA[A/G]ATGGAGCAGAGACCAGCAGACGTGGTCCCCAGCAGCACTAAAGTCACACA	2255
1_62422443-0_B_U_2899895614	1_62422443	BOT	[T/C]	0021694224	CTTGAATAAGCTCACTCTACTGTACCTTGCGTTACTCTCATTTTGGGTCT			0	0	0	NA	Custom	unknown	0	BOT	CTTGAATAAGCTCACTCTACTGTACCTTGCGTTACTCTCATTTTGGGTCT[T/C]TTTGCTGTGCTGGGCCAGTCCCATCTAGCTCATCCTATTGGGTGGCAGGG	CCCTGCCACCCAATAGGATGAGCTAGATGGGACTGGCCCAGCACAGCAAA[A/G]AGACCCAAAATGAGAGTAACGCAAGGTACAGTAGAGTGAGCTTATTCAAG	2255
1_62472038-0_T_U_2900282275	1_62472038	TOP	[A/G]	0099809125	AGGTTTCTGCAAAGAAGGAGAAGACAGAATTCAGTTGTAAAATGACTCCC			0	0	0	NA	Custom	unknown	0	BOT	NT[T/C]GGGAGTCATTTTACAACTGAATTCTGTCTTCTCCTTCTTTGCAGAAACCT	AGGTTTCTGCAAAGAAGGAGAAGACAGAATTCAGTTGTAAAATGACTCCC[A/G]AN	2255
1_62515243-0_T_U_2899895617	1_62515243	TOP	[A/G]	0002653464	GTCAACATGGCGAATCACGGAATTCTTTCATTGGTAAGCCCCCTCTCAAG			0	0	0	NA	Custom	Unknown	0	BOT	GCTGAAAAGTTAGCTAAATAAAACAAAGTGCCAAGCGAGACATTTAACAC[T/C]CTTGAGAGGGGGCTTACCAATGAAAGAATTCCGTGATTCGCCATGTTGAC	GTCAACATGGCGAATCACGGAATTCTTTCATTGGTAAGCCCCCTCTCAAG[A/G]GTGTTAAATGTCTCGCTTGGCACTTTGTTTTATTTAGCTAACTTTTCAGC	2255
1_62521494-0_B_U_2900280105	1_62521494	BOT	[T/C]	0067698591	GAGAGAGGGGAAGTAGTAGGAAATGATGCTGGACAGGAACCAGGTTCTGC			0	0	0	NA	Custom	unknown	0	TOP	NA[A/G]GCAGAACCTGGTTCCTGTCCAGCATCATTTCCTACTACTTCCCCTCTCTC	NA[A/G]GCAGAACCTGGTTCCTGTCCAGCATCATTTCCTACTACTTCCCCTCTCTC	2255
1_62566093-0_T_U_2900001790	1_62566093	TOP	[A/C]	0001658857	GCCCAGTTTCAGGCAGCGGGGGCCATGCAAGAGGAGATGGGGAGAGCCAG			0	0	0	NA	Custom	Unknown	0	TOP	GCCCAGTTTCAGGCAGCGGGGGCCATGCAAGAGGAGATGGGGAGAGCCAG[A/C]CGAAGTCACN	GCCCAGTTTCAGGCAGCGGGGGCCATGCAAGAGGAGATGGGGAGAGCCAG[A/C]CGAAGTCACN	2255
1_62611159-0_B_U_2899895619	1_62611159	BOT	[T/C]	0082739366	TGGTGAATTCTAAATGATGCCTGCAGGAGTAGAGGTGGCCTGATATTCCC			0	0	0	NA	Custom	unknown	0	TOP	GTTAGTAATGTCCTCATACTAGTAATGAACATAGAGCTGAATGGGAGAAA[A/G]GGGAATATCAGGCCACCTCTACTCCTGCAGGCATCATTTAGAATTCACCA	GTTAGTAATGTCCTCATACTAGTAATGAACATAGAGCTGAATGGGAGAAA[A/G]GGGAATATCAGGCCACCTCTACTCCTGCAGGCATCATTTAGAATTCACCA	2255
1_62616273-0_T_U_2899895620	1_62616273	TOP	[A/T]	0022737170	TTCACTTGCTGTTCAGTCTCTGAGTCATGTCCAACTCTTTGTGAACCCAA	0041709111	TTCACTTGCTGTTCAGTCTCTGAGTCATGTCCAACTCTTTGTGAACCCAT	0	0	0	NA	Custom	Unknown	0	TOP	CTTCACTTGCTGTTCAGTCTCTGAGTCATGTCCAACTCTTTGTGAACCCA[A/T]GGACTGCAGCACATCAGACTCCTTTGTCCTTCACTATCTCTCAGAGTTTG	CTTCACTTGCTGTTCAGTCTCTGAGTCATGTCCAACTCTTTGTGAACCCA[A/T]GGACTGCAGCACATCAGACTCCTTTGTCCTTCACTATCTCTCAGAGTTTG	2255
1_62761900-0_T_U_2900282276	1_62761900	TOP	[A/G]	0011689532	GATGCTGTATACACTGCAACTCCAATATTAAATCATAATTTGCTTTAAAT			0	0	0	NA	Custom	Unknown	0	BOT	NT[T/C]ATTTAAAGCAAATTATGATTTAATATTGGAGTTGCAGTGTATACAGCATC	GATGCTGTATACACTGCAACTCCAATATTAAATCATAATTTGCTTTAAAT[A/G]AN	2255
1_62810036-0_T_U_2899895625	1_62810036	TOP	[A/G]	0069678554	CCTGTAGGACATTGAAGTAGAAATGTCTGGTAGGTGCTTTGAGTTTCTAG			0	0	0	NA	Custom	Unknown	0	BOT	GGGACTTTAAGACTGAGAAAGTCTCAGGCAAACCACAGTGAGTCAGTTGG[T/C]CTAGAAACTCAAAGCACCTACCAGACATTTCTACTTCAATGTCCTACAGG	CCTGTAGGACATTGAAGTAGAAATGTCTGGTAGGTGCTTTGAGTTTCTAG[A/G]CCAACTGACTCACTGTGGTTTGCCTGAGACTTTCTCAGTCTTAAAGTCCC	2255
1_62859864-0_B_U_2899895626	1_62859864	BOT	[T/C]	0097724858	ACTTATCCAAGGTCATGAGGCAGGAAGTGTGTCAAGACTTGAATTTCCTA			0	0	0	NA	Custom	unknown	0	BOT	ACTTATCCAAGGTCATGAGGCAGGAAGTGTGTCAAGACTTGAATTTCCTA[T/C]GTGACTGTTCTAATCGATACTTCAACACCATCCAACAGAAATATGGTGCA	TGCACCATATTTCTGTTGGATGGTGTTGAAGTATCGATTAGAACAGTCAC[A/G]TAGGAAATTCAAGTCTTGACACACTTCCTGCCTCATGACCTTGGATAAGT	2255
1_62911046-0_B_U_2899895628	1_62911046	BOT	[T/C]	0060796932	TCCAAAAACACTCTCTTGTCGTCACCTCAGACACTGCCATTGCAATCAGT			0	0	0	NA	Custom	unknown	0	BOT	TCCAAAAACACTCTCTTGTCGTCACCTCAGACACTGCCATTGCAATCAGT[T/C]TCGTACTCCAGACAATAAAACAGCAGAGGAAGAGGAAGAAGAAAAACTAC	GTAGTTTTTCTTCTTCCTCTTCCTCTGCTGTTTTATTGTCTGGAGTACGA[A/G]ACTGATTGCAATGGCAGTGTCTGAGGTGACGACAAGAGAGTGTTTTTGGA	2255
1_62960597-0_B_U_2899895630	1_62960597	BOT	[T/C]	0029630551	ACAGACTCTCCAGAGAGGAAAAGCCCTGGTTTGTGGTATTCAGAGATATC			0	0	0	NA	Custom	Unknown	0	BOT	ACAGACTCTCCAGAGAGGAAAAGCCCTGGTTTGTGGTATTCAGAGATATC[T/C]TTGGTGTAAAGACTGCCACCAAGGAAGATTTCATCTTTGCACCATCGAAC	GTTCGATGGTGCAAAGATGAAATCTTCCTTGGTGGCAGTCTTTACACCAA[A/G]GATATCTCTGAATACCACAAACCAGGGCTTTTCCTCTCTGGAGAGTCTGT	2255
1_63010597-0_B_U_2899895632	1_63010597	BOT	[T/C]	0082776565	GAGTCAAAAAACCTTTGCTGAATAAATGAATGAAGAAATAAAGTCACAGA			0	0	0	NA	Custom	unknown	0	BOT	GAGTCAAAAAACCTTTGCTGAATAAATGAATGAAGAAATAAAGTCACAGA[T/C]ACTAGGTTATATCTCACTGGTATATATTTTACTATAGTGGAGAAATTCAG	CTGAATTTCTCCACTATAGTAAAATATATACCAGTGAGATATAACCTAGT[A/G]TCTGTGACTTTATTTCTTCATTCATTTATTCAGCAAAGGTTTTTTGACTC	2255
1_630384-0_B_U_2899893565	1_630384	BOT	[G/C]	0087729314	TTGGGGTCTATACAAATGCGACTTTTTTTTTTTTTTCCCGTGGAACTCAG	0096694904	TTGGGGTCTATACAAATGCGACTTTTTTTTTTTTTTCCCGTGGAACTCAC	0	0	0	NA	Custom	Unknown	0	TOP	CAGTAAGGCTATTGTCCCTTTAAATTGAAAAACAGAAAGCAAAATATTCT[C/G]TGAGTTCCACGGGAAAAAAAAAAAAAAGTCGCATTTGTATAGACCCCAAA	CAGTAAGGCTATTGTCCCTTTAAATTGAAAAACAGAAAGCAAAATATTCT[C/G]TGAGTTCCACGGGAAAAAAAAAAAAAAGTCGCATTTGTATAGACCCCAAA	2255
1_63055582-0_B_U_2899895637	1_63055582	BOT	[T/C]	0042753976	AAAAACTCAGCAAACTTGGAATGCAAGGATATTTCTTCAGTCAGAAAAGG			0	0	0	NA	Custom	Unknown	0	TOP	ATGCCATCTTTCATCAGTAGATACAAGGTTATTTTAGGTTTTGTGTAGAT[A/G]CCTTTTCTGACTGAAGAAATATCCTTGCATTCCAAGTTTGCTGAGTTTTT	ATGCCATCTTTCATCAGTAGATACAAGGTTATTTTAGGTTTTGTGTAGAT[A/G]CCTTTTCTGACTGAAGAAATATCCTTGCATTCCAAGTTTGCTGAGTTTTT	2255
1_63137677-0_B_U_2899895638	1_63137677	BOT	[T/C]	0096712432	ACTGCACGATGTTGTTTAGAGAGCAGCAAGTAGTCAGTGTGGCTTGAGCA			0	0	0	NA	Custom	unknown	0	BOT	ACTGCACGATGTTGTTTAGAGAGCAGCAAGTAGTCAGTGTGGCTTGAGCA[T/C]TAAGGTACGGTTGCCCAGAGATGGCATGGTGGAAGGCCAGAAAGACAGAC	GTCTGTCTTTCTGGCCTTCCACCATGCCATCTCTGGGCAACCGTACCTTA[A/G]TGCTCAAGCCACACTGACTACTTGCTGCTCTCTAAACAACATCGTGCAGT	2255
1_631414-0_B_U_2899893566	1_631414	BOT	[G/C]	0005703853	TTTTGTCGTTCCTGGAAACTCAAGCCTGTTATTCTGAACCATTCAGGGTG	0044612993	TTTTGTCGTTCCTGGAAACTCAAGCCTGTTATTCTGAACCATTCAGGGTC	0	0	0	NA	Custom	Unknown	0	BOT	TTTTTGTCGTTCCTGGAAACTCAAGCCTGTTATTCTGAACCATTCAGGGT[C/G]TCTCCGATAATTGTATAGAAGTAGGGATTATGCTATATTATTAAAGCTGT	ACAGCTTTAATAATATAGCATAATCCCTACTTCTATACAATTATCGGAGA[C/G]ACCCTGAATGGTTCAGAATAACAGGCTTGAGTTTCCAGGAACGACAAAAA	2255
1_63157781-0_T_U_2899895641	1_63157781	TOP	[A/G]	0005729305	CATATCAATAGACAAGAATGTCACAGTCATCAGTGATTCCAGCCATTCAG			0	0	0	NA	Custom	unknown	0	BOT	TGCAGCCTAATGGCTGCCCTGCAGCAGGTATTATTTTCCTTCCTGGTTGC[T/C]CTGAATGGCTGGAATCACTGATGACTGTGACATTCTTGTCTATTGATATG	CATATCAATAGACAAGAATGTCACAGTCATCAGTGATTCCAGCCATTCAG[A/G]GCAACCAGGAAGGAAAATAATACCTGCTGCAGGGCAGCCATTAGGCTGCA	2255
1_63164483-0_T_U_2899895642	1_63164483	TOP	[A/C]	0073703959	GAGGCTAACGGGTTTTCTGCCCTCTCCCAGTTGTGTGCCAATGAACAGTT			0	0	0	NA	Custom	Unknown	0	TOP	GAGGCTAACGGGTTTTCTGCCCTCTCCCAGTTGTGTGCCAATGAACAGTT[A/C]ACATTCAGCTTTGGGCAAGGGTGGGGGGTGGAGAGCCATACTTCGTACTG	GAGGCTAACGGGTTTTCTGCCCTCTCCCAGTTGTGTGCCAATGAACAGTT[A/C]ACATTCAGCTTTGGGCAAGGGTGGGGGGTGGAGAGCCATACTTCGTACTG	2255
1_63249131-0_B_U_2899895647	1_63249131	BOT	[T/C]	0094602350	AAGAGTTGTCCGTCCCCTTGACTGCTTTTCAGAAATGCAGGTTCTCAAGC			0	0	0	NA	Custom	Unknown	0	TOP	GGACACAACTTAGCAACTAAACCACCAACCACCTACCAGGTCTGGAGAGC[A/G]GCTTGAGAACCTGCATTTCTGAAAAGCAGTCAAGGGGACGGACAACTCTT	GGACACAACTTAGCAACTAAACCACCAACCACCTACCAGGTCTGGAGAGC[A/G]GCTTGAGAACCTGCATTTCTGAAAAGCAGTCAAGGGGACGGACAACTCTT	2255
1_63293966-0_B_U_2899895648	1_63293966	BOT	[T/G]	0006764415	TGGAATTCCAGTTGAGCTATTTCAAATCCTAAAAGATGATGCTGTGAAAG			0	0	0	NA	Custom	unknown	0	BOT	TGGAATTCCAGTTGAGCTATTTCAAATCCTAAAAGATGATGCTGTGAAAG[T/G]GCTGCACTCAATATGCCAGCAAATGTGGAAAACTCCGCAGTGGCCACAGG	CCTGTGGCCACTGCGGAGTTTTCCACATTTGCTGGCATATTGAGTGCAGC[A/C]CTTTCACAGCATCATCTTTTAGGATTTGAAATAGCTCAACTGGAATTCCA	2255
1_63327675-0_T_U_2899895651	1_63327675	TOP	[A/G]	0084730147	CAGCTTCAGCATCTGTTTTTCCAATGAATAGCCAGGACTGATCTCCTTCA			0	0	0	NA	Custom	Unknown	0	BOT	GAAGATTCTTGAGAGTCCCTTGGACTGCAAGGAGATCCAACCAGTCCATC[T/C]TGAAGGAGATCAGTCCTGGCTATTCATTGGAAAAACAGATGCTGAAGCTG	CAGCTTCAGCATCTGTTTTTCCAATGAATAGCCAGGACTGATCTCCTTCA[A/G]GATGGACTGGTTGGATCTCCTTGCAGTCCAAGGGACTCTCAAGAATCTTC	2255
1_63372805-0_B_U_2899895652	1_63372805	BOT	[T/C]	0061725260	GTTGTTGATATTTCTCCCAGCAATTGCGATTCCAGCTTGTGAATACTCTA			0	0	0	NA	Custom	unknown	0	BOT	GTTGTTGATATTTCTCCCAGCAATTGCGATTCCAGCTTGTGAATACTCTA[T/C]TTAACTGTGAAATCCCTCAGCTAACTTTAGTGTATATCAGGGTTTCTCAA	TTGAGAAACCCTGATATACACTAAAGTTAGCTGAGGGATTTCACAGTTAA[A/G]TAGAGTATTCACAAGCTGGAATCGCAATTGCTGGGAGAAATATCAACAAC	2255
1_63380188-0_T_U_2899895654	1_63380188	TOP	[A/G]	0012633298	GTGCTGTTTACCTGTCTTAGCTGCAAAACATCTGACTGTTTGAATGTACC			0	0	0	NA	Custom	Unknown	0	TOP	GTGCTGTTTACCTGTCTTAGCTGCAAAACATCTGACTGTTTGAATGTACC[A/G]TACGGTACATACCTTGAAGTGAAAGCGTTAGTTGCTTGGTCATGTCCGAC	GTGCTGTTTACCTGTCTTAGCTGCAAAACATCTGACTGTTTGAATGTACC[A/G]TACGGTACATACCTTGAAGTGAAAGCGTTAGTTGCTTGGTCATGTCCGAC	2255
1_6339998-0_B_U_2899893772	1_6339998	BOT	[T/A]	0052683559	TAATTCCAGTTAAGATGGTATTTATGTGTGGTGTAAGATAGGGGTCCAAT	0080804203	TAATTCCAGTTAAGATGGTATTTATGTGTGGTGTAAGATAGGGGTCCAAA	0	0	0	NA	Custom	unknown	0	BOT	CTAATTCCAGTTAAGATGGTATTTATGTGTGGTGTAAGATAGGGGTCCAA[A/T]TTTATTCTTTTGTATGATTGATAACATGGCACTATGCCAGAGCACGATGG	CCATCGTGCTCTGGCATAGTGCCATGTTATCAATCATACAAAAGAATAAA[A/T]TTGGACCCCTATCTTACACCACACATAAATACCATCTTAACTGGAATTAG	2255
1_63429922-0_T_U_2899895656	1_63429922	TOP	[A/G]	0032706112	TCCTCCAGAGAATGACTAGTCAGGGTCAGAAAAGGTGATTGATTTTGGAA			0	0	0	NA	Custom	unknown	0	TOP	TCCTCCAGAGAATGACTAGTCAGGGTCAGAAAAGGTGATTGATTTTGGAA[A/G]GTCCGAACTCCCGGCCTCTGTCCGGGGCTGAGTGCCCAGCCAACTTCTAA	TCCTCCAGAGAATGACTAGTCAGGGTCAGAAAAGGTGATTGATTTTGGAA[A/G]GTCCGAACTCCCGGCCTCTGTCCGGGGCTGAGTGCCCAGCCAACTTCTAA	2255
1_63449219-0_T_U_2899895659	1_63449219	TOP	[A/C]	0003711378	TCTGGCTTCACAATATAGAGTCCCAGCTTCTTGGCGTAACGTAACTTTCC			0	0	0	NA	Custom	Unknown	0	BOT	TGGTGTATCTTCCTATTTAAACACGAAAAGTAAGTTTGAACAAACCTGCT[T/G]GGAAAGTTACGTTACGCCAAGAAGCTGGGACTCTATATTGTGAAGCCAGA	TCTGGCTTCACAATATAGAGTCCCAGCTTCTTGGCGTAACGTAACTTTCC[A/C]AGCAGGTTTGTTCAAACTTACTTTTCGTGTTTAAATAGGAAGATACACCA	2255
1_63455383-0_T_U_2899895660	1_63455383	TOP	[A/G]	0041752100	GTAAATCCAACCAACCTTTCTCAGTCCTCACCTTGTCTGGCCTCAGCAGC			0	0	0	NA	Custom	unknown	0	TOP	GTAAATCCAACCAACCTTTCTCAGTCCTCACCTTGTCTGGCCTCAGCAGC[A/G]TTCGACCCAGACGCTGCCTCCTTTGCGTCCCTAGGCTTCTGCGACACTCT	GTAAATCCAACCAACCTTTCTCAGTCCTCACCTTGTCTGGCCTCAGCAGC[A/G]TTCGACCCAGACGCTGCCTCCTTTGCGTCCCTAGGCTTCTGCGACACTCT	2255
1_63489023-0_T_U_2900280106	1_63489023	TOP	[A/G]	0099622111	TTAATCTGAAGCTCCAATACTTTGGCCACCTAACGTGAAGAACTGACTCA			0	0	0	NA	Custom	Unknown	0	BOT	NA[T/C]TGAGTCAGTTCTTCACGTTAGGTGGCCAAAGTATTGGAGCTTCAGATTAA	TTAATCTGAAGCTCCAATACTTTGGCCACCTAACGTGAAGAACTGACTCA[A/G]TN	2255
1_63500734-0_B_U_2899895663	1_63500734	BOT	[T/C]	0076672274	CCCCTCTCCTAACAATTTTTACATTCCTTGAGGACAGGGATATGTCTCAC			0	0	0	NA	Custom	Unknown	0	TOP	GCAGAAGAATATTAATATATCCGGATCCTTTGGGGGACTAATAAATGAGG[A/G]GTGAGACATATCCCTGTCCTCAAGGAATGTAAAAATTGTTAGGAGAGGGG	GCAGAAGAATATTAATATATCCGGATCCTTTGGGGGACTAATAAATGAGG[A/G]GTGAGACATATCCCTGTCCTCAAGGAATGTAAAAATTGTTAGGAGAGGGG	2255
1_63540318-0_T_U_2899895665	1_63540318	TOP	[A/G]	0088711169	TTATTCCTTAGAAATGCATCGTAAGTATTTAGAGCAAGTATTCTGTTTTC			0	0	0	NA	Custom	unknown	0	BOT	CAGCAACCCCCACCCCTCAATAACAGTGTGCCCTCGGGAATTCAGGATGG[T/C]GAAAACAGAATACTTGCTCTAAATACTTACGATGCATTTCTAAGGAATAA	TTATTCCTTAGAAATGCATCGTAAGTATTTAGAGCAAGTATTCTGTTTTC[A/G]CCATCCTGAATTCCCGAGGGCACACTGTTATTGAGGGGTGGGGGTTGCTG	2255
1_63584602-0_B_U_2899895667	1_63584602	BOT	[T/C]	0063682251	CATTTCGTTATTTCAACAGTCGTTGGGATGTTTCATTCTGAAACCATCCA			0	0	0	NA	Custom	Unknown	0	TOP	AACTATACCTTTAAAAATTTTCAAGGACATAACCTACAATGAGTATGCAA[A/G]TGGATGGTTTCAGAATGAAACATCCCAACGACTGTTGAAATAACGAAATG	AACTATACCTTTAAAAATTTTCAAGGACATAACCTACAATGAGTATGCAA[A/G]TGGATGGTTTCAGAATGAAACATCCCAACGACTGTTGAAATAACGAAATG	2255
1_63642176-0_T_U_2899895669	1_63642176	TOP	[A/G]	0041737913	AATTTTAACCCAAAGGTCTGTCTTCCAATGAGCCCTATTCACAGCACAGC			0	0	0	NA	Custom	unknown	0	BOT	AAATCAGGAGGAAAGCAGTCCAGTGGGGTGAGGAAAGTACTGGAAGGCCT[T/C]GCTGTGCTGTGAATAGGGCTCATTGGAAGACAGACCTTTGGGTTAAAATT	AATTTTAACCCAAAGGTCTGTCTTCCAATGAGCCCTATTCACAGCACAGC[A/G]AGGCCTTCCAGTACTTTCCTCACCCCACTGGACTGCTTTCCTCCTGATTT	2255
1_63692185-0_T_U_2900280107	1_63692185	TOP	[A/G]	0095637859	ATTATCAAGTATCCTCAAAGAGGTTACCCCAGTTTCTCCTCGCATCATCA			0	0	0	NA	Custom	unknown	0	BOT	NA[T/C]TGATGATGCGAGGAGAAACTGGGGTAACCTCTTTGAGGATACTTGATAAT	ATTATCAAGTATCCTCAAAGAGGTTACCCCAGTTTCTCCTCGCATCATCA[A/G]TN	2255
1_63745729-0_B_U_2899895671	1_63745729	BOT	[G/C]	0002657357	TGTATTGTCTAGACTAACCACAGATTCAGCTCACAGGCCAATAAAAGCAG	0068773901	TGTATTGTCTAGACTAACCACAGATTCAGCTCACAGGCCAATAAAAGCAC	0	0	0	NA	Custom	Unknown	0	TOP	CTTTTTTTGTTTTAAAATCACTTGAAATTCTGTAGGCCTTTCTGATGTCA[C/G]TGCTTTTATTGGCCTGTGAGCTGAATCTGTGGTTAGTCTAGACAATACAG	CTTTTTTTGTTTTAAAATCACTTGAAATTCTGTAGGCCTTTCTGATGTCA[C/G]TGCTTTTATTGGCCTGTGAGCTGAATCTGTGGTTAGTCTAGACAATACAG	2255
1_63898203-0_T_U_2899895676	1_63898203	TOP	[A/G]	0041760214	CCAGAGCTTGTTCAAATTCATGTCCATTGAGTCAGTCATACCATCCAACC			0	0	0	NA	Custom	unknown	0	TOP	CCAGAGCTTGTTCAAATTCATGTCCATTGAGTCAGTCATACCATCCAACC[A/G]TCTCATCCTCTGTTGTCCCCTTCTCCTCCCACCTTCAATCTTTCCCAGCA	CCAGAGCTTGTTCAAATTCATGTCCATTGAGTCAGTCATACCATCCAACC[A/G]TCTCATCCTCTGTTGTCCCCTTCTCCTCCCACCTTCAATCTTTCCCAGCA	2255
1_63999541-0_B_U_2899895681	1_63999541	BOT	[T/C]	0049684561	CTGGAGAAGGAAATGACAACCCACTCCTGGGTATTCTTGCCTGGAGAATT			0	0	0	NA	Custom	unknown	0	TOP	TGACTCTTTGTGACCAATGGAGTATAGCCTGCCAGCCTCCTCTGTTCATG[A/G]AATTCTCCAGGCAAGAATACCCAGGAGTGGGTTGTCATTTCCTTCTCCAG	TGACTCTTTGTGACCAATGGAGTATAGCCTGCCAGCCTCCTCTGTTCATG[A/G]AATTCTCCAGGCAAGAATACCCAGGAGTGGGTTGTCATTTCCTTCTCCAG	2255
1_64096929-0_T_U_2899895685	1_64096929	TOP	[C/G]	0024745592	GAATCTGGCTATGGCAAGAGCAACCTAAAAGTTACATGAAGATGAGAATC	0060665546	GAATCTGGCTATGGCAAGAGCAACCTAAAAGTTACATGAAGATGAGAATG	0	0	0	NA	Custom	unknown	0	BOT	TGCTGTTTTGAGCTCCTAAGTTGTCTTTGCTCTGGCGTCTGGTAACCTTT[C/G]ATTCTCATCTTCATGTAACTTTTAGGTTGCTCTTGCCATAGCCAGATTCA	TGAATCTGGCTATGGCAAGAGCAACCTAAAAGTTACATGAAGATGAGAAT[C/G]AAAGGTTACCAGACGCCAGAGCAAAGACAACTTAGGAGCTCAAAACAGCA	2255
1_64132306-0_B_U_2899895689	1_64132306	BOT	[G/C]	0050724828	TGACCTCTCTCCACTGGGCACCCGCTGCGTCTGAACTGGGCAGGGTCCTG	0007764550	TGACCTCTCTCCACTGGGCACCCGCTGCGTCTGAACTGGGCAGGGTCCTC	0	0	0	NA	Custom	unknown	0	TOP	TGGGCCGGCAGAGGGTGCTGTGCAGACACGGTGAGCTCACGTCCGAACCA[C/G]AGGACCCTGCCCAGTTCAGACGCAGCGGGTGCCCAGTGGAGAGAGGTCAT	TGGGCCGGCAGAGGGTGCTGTGCAGACACGGTGAGCTCACGTCCGAACCA[C/G]AGGACCCTGCCCAGTTCAGACGCAGCGGGTGCCCAGTGGAGAGAGGTCAT	2255
1_64132380-0_B_U_2899895690	1_64132380	BOT	[T/G]	0073647886	AGCGGGTGCCCAGTGGAGAGAGGTCATTTTGAACTAAATTTGTTTCTTTG			0	0	0	NA	Custom	Unknown	0	BOT	AGCGGGTGCCCAGTGGAGAGAGGTCATTTTGAACTAAATTTGTTTCTTTG[T/G]CTATTGAGACAAAATAACGCACAACATATTTTTCAGAAATCTTTTGAGAG	CTCTCAAAAGATTTCTGAAAAATATGTTGTGCGTTATTTTGTCTCAATAG[A/C]CAAAGAAACAAATTTAGTTCAAAATGACCTCTCTCCACTGGGCACCCGCT	2255
1_64146708-0_B_U_2899895692	1_64146708	BOT	[T/C]	0077680937	GCCAGAGTGAGGAAAGCTGAGGATAGCTGAAAAGACTGAGATTTTCAAAG			0	0	0	NA	Custom	unknown	0	BOT	GCCAGAGTGAGGAAAGCTGAGGATAGCTGAAAAGACTGAGATTTTCAAAG[T/C]GAGTGGCTCCTGTGCTCATAGATTTATGCCACTTCCTTGCAGGAAAACTT	AAGTTTTCCTGCAAGGAAGTGGCATAAATCTATGAGCACAGGAGCCACTC[A/G]CTTTGAAAATCTCAGTCTTTTCAGCTATCCTCAGCTTTCCTCACTCTGGC	2255
1_64147-0_T_U_2899893547	1_64147	TOP	[A/G]	0017755970	CCTCATGCACGTTGTGTGAACTCTGCAAGCTTTGCGTTCTCCACGTGTAG			0	0	0	NA	Custom	Unknown	0	BOT	TGTTGCCTTTGCCGAAACCTCACAGGAGGAGGACTGAGTGACGACCCTGT[T/C]CTACACGTGGAGAACGCAAAGCTTGCAGAGTTCACACAACGTGCATGAGG	CCTCATGCACGTTGTGTGAACTCTGCAAGCTTTGCGTTCTCCACGTGTAG[A/G]ACAGGGTCGTCACTCAGTCCTCCTCCTGTGAGGTTTCGGCAAAGGCAACA	2255
1_64197639-0_B_U_2899895695	1_64197639	BOT	[T/C]	0029622833	TGTTTATATTAAGGTACTGGTTCACATGAATGTGGGGTCAAGGTCCAAAT			0	0	0	NA	Custom	unknown	0	TOP	ACTACAACATAAATCTTACTAGAATTCCCAGCCTACTAGTCTGTTTTATG[A/G]ATTTGGACCTTGACCCCACATTCATGTGAACCAGTACCTTAATATAAACA	ACTACAACATAAATCTTACTAGAATTCCCAGCCTACTAGTCTGTTTTATG[A/G]ATTTGGACCTTGACCCCACATTCATGTGAACCAGTACCTTAATATAAACA	2255
1_64247469-0_T_U_2899895696	1_64247469	TOP	[A/G]	0020633927	ATTAGGGACACCACTGTGCCTTAAGTAGAGTTCTCTGTGCTACACATTAT			0	0	0	NA	Custom	Unknown	0	TOP	ATTAGGGACACCACTGTGCCTTAAGTAGAGTTCTCTGTGCTACACATTAT[A/G]ATCCCAACAGCTGTGTATTTTGTATTGATAGTGTACATGGACCAGTTCCA	ATTAGGGACACCACTGTGCCTTAAGTAGAGTTCTCTGTGCTACACATTAT[A/G]ATCCCAACAGCTGTGTATTTTGTATTGATAGTGTACATGGACCAGTTCCA	2255
1_64265829-0_T_U_2899895699	1_64265829	TOP	[A/T]	0097609110	GTGTCTTATCCTTTCCCCTCAACACTGGAGATCTACCTGTGTTGTCATAA	0034668113	GTGTCTTATCCTTTCCCCTCAACACTGGAGATCTACCTGTGTTGTCATAT	0	0	0	NA	Custom	unknown	0	BOT	GGGGCAAGCTACAGAACACTCTGGAGCAAAGAACACTGAAGTAGAAGTAC[A/T]TATGACAACACAGGTAGATCTCCAGTGTTGAGGGGAAAGGATAAGACACA	TGTGTCTTATCCTTTCCCCTCAACACTGGAGATCTACCTGTGTTGTCATA[A/T]GTACTTCTACTTCAGTGTTCTTTGCTCCAGAGTGTTCTGTAGCTTGCCCC	2255
1_64277225-0_B_U_2899895701	1_64277225	BOT	[T/C]	0020806292	ATTCTCTCTCACCTGGCAGGACATCATGGTTATTCTGGCCTACAGTTACA			0	0	0	NA	Custom	Unknown	0	TOP	CCACTGCATGCTTCCTGGCCTTCCTCAGTATAGAGTCCTTTACATCTGAG[A/G]TGTAACTGTAGGCCAGAATAACCATGATGTCCTGCCAGGTGAGAGAGAAT	CCACTGCATGCTTCCTGGCCTTCCTCAGTATAGAGTCCTTTACATCTGAG[A/G]TGTAACTGTAGGCCAGAATAACCATGATGTCCTGCCAGGTGAGAGAGAAT	2255
1_64282978-0_T_U_2900282277	1_64282978	TOP	[A/G]	0065621906	AATCCCATGGACAGAGGAGTCTGGCAGACTATAGTTCATGGGGTTGCAAA			0	0	0	NA	Custom	unknown	0	BOT	NT[T/C]TTTGCAACCCCATGAACTATAGTCTGCCAGACTCCTCTGTCCATGGGATT	AATCCCATGGACAGAGGAGTCTGGCAGACTATAGTTCATGGGGTTGCAAA[A/G]AN	2255
1_64340456-0_T_U_2899895703	1_64340456	TOP	[A/C]	0085609270	TATCCTGAATGGGACTATCTGCTTCCTGGACTTGGTTGACTATTTCCTTT			0	0	0	NA	Custom	unknown	0	BOT	TAGAGATCAAAAGTTGCAGAATATAATAGCTAAAATCTTCCCTAACATGG[T/G]AAAGGAAATAGTCAACCAAGTCCAGGAAGCAGATAGTCCCATTCAGGATA	TATCCTGAATGGGACTATCTGCTTCCTGGACTTGGTTGACTATTTCCTTT[A/C]CCATGTTAGGGAAGATTTTAGCTATTATATTCTGCAACTTTTGATCTCTA	2255
1_64391409-0_B_U_2900002392	1_64391409	BOT	[T/A]	0071675830	TGCTGCTGCCCAGCGTCACAAGAGGGTATCTTAATTCTTATCACTAGCCT	0078652863	TGCTGCTGCCCAGCGTCACAAGAGGGTATCTTAATTCTTATCACTAGCCA	0	0	0	NA	Custom	Unknown	0	BOT	TTGCTGCTGCCCAGCGTCACAAGAGGGTATCTTAATTCTTATCACTAGCC[A/T]GAACAAAGATN	NATCTTTGTTC[A/T]GGCTAGTGATAAGAATTAAGATACCCTCTTGTGACGCTGGGCAGCAGCAA	2255
1_6441592-0_B_U_2899893777	1_6441592	BOT	[T/C]	0039790826	TGTAGCTTTCAAGTCATGGATCTGACTGACTGGTTTCTTTCCCCTCCTCC			0	0	0	NA	Custom	Unknown	0	TOP	CCCAGAAGGTAGAGAACCCTGCGGTTTTCCTGGCATTTTGCCAGGGAAGA[A/G]GGAGGAGGGGAAAGAAACCAGTCAGTCAGATCCATGACTTGAAAGCTACA	CCCAGAAGGTAGAGAACCCTGCGGTTTTCCTGGCATTTTGCCAGGGAAGA[A/G]GGAGGAGGGGAAAGAAACCAGTCAGTCAGATCCATGACTTGAAAGCTACA	2255
1_64436967-0_T_U_2899895705	1_64436967	TOP	[A/C]	0009787335	TACCTTCATCTGAGTCAGTTATAGGGTGCACCCTATTATGTGGCCAACAA			0	0	0	NA	Custom	unknown	0	BOT	CGCCCCTCGGAGGTCAAGAACAACAATGACCAGCTTGATCAAGAGACTTC[T/G]TTGTTGGCCACATAATAGGGTGCACCCTATAACTGACTCAGATGAAGGTA	TACCTTCATCTGAGTCAGTTATAGGGTGCACCCTATTATGTGGCCAACAA[A/C]GAAGTCTCTTGATCAAGCTGGTCATTGTTGTTCTTGACCTCCGAGGGGCG	2255
1_64437743-0_B_U_2900285234	1_64437743	BOT	[T/C]	0082618556	AAATATGGAACAATGGACTGGTTCCAAATTGGGAAAGGAATACATCAAGG			0	0	0	NA	Custom	unknown	0	BOT	AAATATGGAACAATGGACTGGTTCCAAATTGGGAAAGGAATACATCAAGG[T/C]TATATTTTGTCACCCN	NGGGTGACAAAATATA[A/G]CCTTGATGTATTCCTTTCCCAATTTGGAACCAGTCCATTGTTCCATATTT	2255
1_64446519-0_B_U_2899895707	1_64446519	BOT	[T/C]	0075629318	GCCAAAATGCTCCTTTCCTGAGTTAAATAAAAACAGTACATGTCCTGTCA			0	0	0	NA	Custom	Unknown	0	TOP	GGAAAGAATACAAAGAAAAATAGAAGAAAATGATAGCATAACTTGTATCT[A/G]TGACAGGACATGTACTGTTTTTATTTAACTCAGGAAAGGAGCATTTTGGC	GGAAAGAATACAAAGAAAAATAGAAGAAAATGATAGCATAACTTGTATCT[A/G]TGACAGGACATGTACTGTTTTTATTTAACTCAGGAAAGGAGCATTTTGGC	2255
1_64452790-0_B_U_2899895708	1_64452790	BOT	[T/C]	0008799384	GACTGAGTACACGTGCAATTTGCCATATACCTGTAAGATTGCATAAGATA			0	0	0	NA	Custom	unknown	0	BOT	GACTGAGTACACGTGCAATTTGCCATATACCTGTAAGATTGCATAAGATA[T/C]GAAACAGAACATACTTAATTCGGCATACATAATAGAATGAATGCTCTCTA	TAGAGAGCATTCATTCTATTATGTATGCCGAATTAAGTATGTTCTGTTTC[A/G]TATCTTATGCAATCTTACAGGTATATGGCAAATTGCACGTGTACTCAGTC	2255
1_64462108-0_T_U_2899895712	1_64462108	TOP	[A/G]	0081692322	TTTCATTATAGGGGACTGGAATGCAAAAGTAGGAAGTCAAGAAACACCTG			0	0	0	NA	Custom	unknown	0	TOP	TTTCATTATAGGGGACTGGAATGCAAAAGTAGGAAGTCAAGAAACACCTG[A/G]AGTAAGGCAAATTTGGCCTTGGAGTACAGAATGAAGCAGGGCAAAGGCTA	TTTCATTATAGGGGACTGGAATGCAAAAGTAGGAAGTCAAGAAACACCTG[A/G]AGTAAGGCAAATTTGGCCTTGGAGTACAGAATGAAGCAGGGCAAAGGCTA	2255
1_64469445-0_T_U_2900282278	1_64469445	TOP	[A/C]	0020652528	AAATCCTAAGAATCTTATCACAAATAAAAATAATTTTTTCTTTAATCTAG			0	0	0	NA	Custom	Unknown	0	BOT	NT[T/G]CTAGATTAAAGAAAAAATTATTTTTATTTGTGATAAGATTCTTAGGATTT	AAATCCTAAGAATCTTATCACAAATAAAAATAATTTTTTCTTTAATCTAG[A/C]AN	2255
1_64475969-0_B_U_2901238173	1_64475969	BOT	[T/A]	0071797115	CACTTTTCTGTCTTGTCACACTGGATCAAACTATAAAACTTATTTACATT	0066708946	CACTTTTCTGTCTTGTCACACTGGATCAAACTATAAAACTTATTTACATA	0	0	0	NA	Custom	unknown	0	TOP	TTTTTTTTTTTTTTTTTTTTTTTTTTTTTTNTTTTTTTTTTTTTTTTTTA[A/T]ATGTAAATAAGTTTTATAGTTTGATCCAGTGTGACAAGACAGAAAAGTGA	TTTTTTTTTTTTTTTTTTTTTTTTTTTTTTNTTTTTTTTTTTTTTTTTTA[A/T]ATGTAAATAAGTTTTATAGTTTGATCCAGTGTGACAAGACAGAAAAGTGA	2255
1_64479628-0_B_U_2899895714	1_64479628	BOT	[T/C]	0029677939	TGGGCAAAACTTCCAAAACTATGTTGAATAGTAGTGGTGAGAGTGGGCAC			0	0	0	NA	Custom	Unknown	0	BOT	TGGGCAAAACTTCCAAAACTATGTTGAATAGTAGTGGTGAGAGTGGGCAC[T/C]GTTGTCTTGTTCCTGATTTCAGGGTAAATGTTTTCAATTTTTCACCACTG	CAGTGGTGAAAAATTGAAAACATTTACCCTGAAATCAGGAACAAGACAAC[A/G]GTGCCCACTCTCACCACTACTATTCAACATAGTTTTGGAAGTTTTGCCCA	2255
1_64529765-0_T_U_2900001471	1_64529765	TOP	[A/G]	0089710550	GGGCTAGAGTCAGAGCCAGATGTGAGCTGGGGCTTTTTCTATAGTCAGAG			0	0	0	NA	Custom	unknown	0	TOP	GGGCTAGAGTCAGAGCCAGATGTGAGCTGGGGCTTTTTCTATAGTCAGAG[A/G]CCAACACAGCCCCACCAGCN	GGGCTAGAGTCAGAGCCAGATGTGAGCTGGGGCTTTTTCTATAGTCAGAG[A/G]CCAACACAGCCCCACCAGCN	2255
1_64533290-0_B_U_2900001361	1_64533290	BOT	[T/C]	0028708913	ATATTAACAACATAATTAATACTTTTAATCCATAAACACAGGATATCTTT			0	0	0	NA	Custom	Unknown	0	BOT	ATATTAACAACATAATTAATACTTTTAATCCATAAACACAGGATATCTTT[T/C]CATATATTTGN	NCAAATATATG[A/G]AAAGATATCCTGTGTTTATGGATTAAAAGTATTAATTATGTTGTTAATAT	2255
1_64535313-0_B_U_2900282279	1_64535313	BOT	[T/C]	0047669851	GTGATCACATGGGTAATGGTGATCATATCATATACCTGTATTGCCTTGAC			0	0	0	NA	Custom	unknown	0	TOP	NT[A/G]GTCAAGGCAATACAGGTATATGATATGATCACCATTACCCATGTGATCAC	NT[A/G]GTCAAGGCAATACAGGTATATGATATGATCACCATTACCCATGTGATCAC	2255
1_64546362-0_B_U_2900280108	1_64546362	BOT	[T/G]	0092787102	TGTCCATCTGCATGCCATTTTTGAAAAATGCTATTCAGCATTTCCACATA			0	0	0	NA	Custom	unknown	0	TOP	NA[A/C]TATGTGGAAATGCTGAATAGCATTTTTCAAAAATGGCATGCAGATGGACA	NA[A/C]TATGTGGAAATGCTGAATAGCATTTTTCAAAAATGGCATGCAGATGGACA	2255
1_64555895-0_B_U_2899895716	1_64555895	BOT	[T/G]	0086642393	ATTTATTCAACTCTTGCTTTGTTGTTGTAAGCACTTGTTTGTGTCCAGAG			0	0	0	NA	Custom	unknown	0	BOT	ATTTATTCAACTCTTGCTTTGTTGTTGTAAGCACTTGTTTGTGTCCAGAG[T/G]TCCAAAATAATTGATTCTGAAATTTTGGCTGGATATGTCTGTATTTCTGA	TCAGAAATACAGACATATCCAGCCAAAATTTCAGAATCAATTATTTTGGA[A/C]CTCTGGACACAAACAAGTGCTTACAACAACAAAGCAAGAGTTGAATAAAT	2255
1_64593330-0_T_U_2900284300	1_64593330	TOP	[A/T]	0022629156	AACTGAGAGAACAAACCACTACCACAAATCCTGGAATTACTGTTAGTAAA	0086778527	AACTGAGAGAACAAACCACTACCACAAATCCTGGAATTACTGTTAGTAAT	0	0	0	NA	Custom	Unknown	0	TOP	CAACTGAGAGAACAAACCACTACCACAAATCCTGGAATTACTGTTAGTAA[A/T]GAAAAN	CAACTGAGAGAACAAACCACTACCACAAATCCTGGAATTACTGTTAGTAA[A/T]GAAAAN	2255
1_64618972-0_T_U_2900283506	1_64618972	TOP	[A/G]	0034740231	ATTTTTCCAGCCAAGAATACTGGAGTGAGTTTCCATGTCCTCCTCCAGAG			0	0	0	NA	Custom	unknown	0	TOP	ATTTTTCCAGCCAAGAATACTGGAGTGAGTTTCCATGTCCTCCTCCAGAG[A/G]ATCTTGN	ATTTTTCCAGCCAAGAATACTGGAGTGAGTTTCCATGTCCTCCTCCAGAG[A/G]ATCTTGN	2255
1_64634151-0_T_U_2899895718	1_64634151	TOP	[A/T]	0019653155	GTGCCTAATTTCTGCCCTGACACAGGCGGGCAGAGGTGGTCTCTTATTCA	0017792921	GTGCCTAATTTCTGCCCTGACACAGGCGGGCAGAGGTGGTCTCTTATTCT	0	0	0	NA	Custom	Unknown	0	TOP	AGTGCCTAATTTCTGCCCTGACACAGGCGGGCAGAGGTGGTCTCTTATTC[A/T]GGTTGCTAGTTCCGTCTCACTGCGGGGAGGGGCTGGTGCTGCTTTCCCCT	AGTGCCTAATTTCTGCCCTGACACAGGCGGGCAGAGGTGGTCTCTTATTC[A/T]GGTTGCTAGTTCCGTCTCACTGCGGGGAGGGGCTGGTGCTGCTTTCCCCT	2255
1_64650552-0_B_U_2899895720	1_64650552	BOT	[T/C]	0086809586	GTACATGAATTATTGTTTATACAGAAGCAAACTTTATGATACAAGAAGTA			0	0	0	NA	Custom	unknown	0	BOT	GTACATGAATTATTGTTTATACAGAAGCAAACTTTATGATACAAGAAGTA[T/C]AAGATTAACTTTCCTAAGAAGTATTTTTTCCCTGTCTATATTATTAATCA	TGATTAATAATATAGACAGGGAAAAAATACTTCTTAGGAAAGTTAATCTT[A/G]TACTTCTTGTATCATAAAGTTTGCTTCTGTATAAACAATAATTCATGTAC	2255
1_64671015-0_T_U_2899895722	1_64671015	TOP	[A/G]	0040793143	AGCAGAGTAAAACACATATTTCCAGAAGGAAAAGAATGAGAGAAAGAGGG			0	0	0	NA	Custom	Unknown	0	TOP	AGCAGAGTAAAACACATATTTCCAGAAGGAAAAGAATGAGAGAAAGAGGG[A/G]TAAAGCTATATGAAGAAGTAATGGCTGAAAATGTGCATAATCTGAAGAAG	AGCAGAGTAAAACACATATTTCCAGAAGGAAAAGAATGAGAGAAAGAGGG[A/G]TAAAGCTATATGAAGAAGTAATGGCTGAAAATGTGCATAATCTGAAGAAG	2255
1_64671402-0_B_U_2899895725	1_64671402	BOT	[T/C]	0063804234	AAAGTTGCTTTTTTCTTGCTCCTTTTAAGATTCTCTCTTTGTGGACTTCC			0	0	0	NA	Custom	unknown	0	TOP	AACCCACATCCTCTGCACTGCAAGGCAGATTCTCGACTGCTGGACCACCA[A/G]GGAAGTCCACAAAGAGAGAATCTTAAAAGGAGCAAGAAAAAAGCAACTTT	AACCCACATCCTCTGCACTGCAAGGCAGATTCTCGACTGCTGGACCACCA[A/G]GGAAGTCCACAAAGAGAGAATCTTAAAAGGAGCAAGAAAAAAGCAACTTT	2255
1_64684085-0_T_U_2899895727	1_64684085	TOP	[A/G]	0059798275	TAGGATGTTCATACAGATAGCTACTCTGTAAGTAGTTGTGATTTTGGTGC			0	0	0	NA	Custom	Unknown	0	BOT	TGGTCAAGACGGCAGAGTAGGACAACCTCGAACTCACCTCTTCCTACAGA[T/C]GCACCAAAATCACAACTACTTACAGAGTAGCTATCTGTATGAACATCCTA	TAGGATGTTCATACAGATAGCTACTCTGTAAGTAGTTGTGATTTTGGTGC[A/G]TCTGTAGGAAGAGGTGAGTTCGAGGTTGTCCTACTCTGCCGTCTTGACCA	2255
1_64696141-0_T_U_2899895728	1_64696141	TOP	[A/C]	0006635911	GAAATTTAGGATGTGAGTAATTTTAGGCAATAAAATATGCCAATTTCTTG			0	0	0	NA	Custom	unknown	0	TOP	GAAATTTAGGATGTGAGTAATTTTAGGCAATAAAATATGCCAATTTCTTG[A/C]AGAAATCCATGCCACATATGATTTAATAAAATAACCAAAGAACATCTTTT	GAAATTTAGGATGTGAGTAATTTTAGGCAATAAAATATGCCAATTTCTTG[A/C]AGAAATCCATGCCACATATGATTTAATAAAATAACCAAAGAACATCTTTT	2255
1_64709717-0_T_U_2900280109	1_64709717	TOP	[A/G]	0038652236	TGTCATGTCAGGTTTTGTCATCAGGGTGATGTTGGCATCATAGAATGAAT			0	0	0	NA	Custom	Unknown	0	BOT	NA[T/C]ATTCATTCTATGATGCCAACATCACCCTGATGACAAAACCTGACATGACA	TGTCATGTCAGGTTTTGTCATCAGGGTGATGTTGGCATCATAGAATGAAT[A/G]TN	2255
1_64717444-0_B_U_2899895731	1_64717444	BOT	[T/C]	0003745220	TATTTAAATACCAAACAGTTAGAAAATATACTGAAGGGAAAGATAGCATT			0	0	0	NA	Custom	Unknown	0	TOP	AGATCCTAATCTCATAAATATTTTTACTAAAGATATAAAGTTAATTGTAT[A/G]AATGCTATCTTTCCCTTCAGTATATTTTCTAACTGTTTGGTATTTAAATA	AGATCCTAATCTCATAAATATTTTTACTAAAGATATAAAGTTAATTGTAT[A/G]AATGCTATCTTTCCCTTCAGTATATTTTCTAACTGTTTGGTATTTAAATA	2255
1_64722688-0_B_U_2899895733	1_64722688	BOT	[T/C]	0041638957	GGAGCTGGAGGGGACAAGTCATGTTTGCAGCAACAACAATCAAGGGGACA			0	0	0	NA	Custom	unknown	0	TOP	GGCAGGAACACAGAGATCCCTCTGCCCCTGGGTCACAGTCAAAGGCTACC[A/G]TGTCCCCTTGATTGTTGTTGCTGCAAACATGACTTGTCCCCTCCAGCTCC	GGCAGGAACACAGAGATCCCTCTGCCCCTGGGTCACAGTCAAAGGCTACC[A/G]TGTCCCCTTGATTGTTGTTGCTGCAAACATGACTTGTCCCCTCCAGCTCC	2255
1_64752471-0_T_U_2899895734	1_64752471	TOP	[A/C]	0097652896	TCAGCCTTCCCCATCTCTGGGTGGTTTAGGGCTGGGTGACAAGCAACCCC			0	0	0	NA	Custom	Unknown	0	TOP	TCAGCCTTCCCCATCTCTGGGTGGTTTAGGGCTGGGTGACAAGCAACCCC[A/C]GGCCTCGTCATAGCTGGAAGGCGCCCATCAGTGTCTCTGTGGGTCTCTCT	TCAGCCTTCCCCATCTCTGGGTGGTTTAGGGCTGGGTGACAAGCAACCCC[A/C]GGCCTCGTCATAGCTGGAAGGCGCCCATCAGTGTCTCTGTGGGTCTCTCT	2255
1_64803435-0_B_U_2899895737	1_64803435	BOT	[T/C]	0074701580	CTTGGCTGTTGGTAGTGCTGCTATAAGCATGTGTCTTTTCTTTAGATATA			0	0	0	NA	Custom	unknown	0	TOP	AAAAACTAAAAACAGAGTTAATACATGATCCAGCAATCTTACCCCTGGGT[A/G]TATATCTAAAGAAAAGACACATGCTTATAGCAGCACTACCAACAGCCAAG	AAAAACTAAAAACAGAGTTAATACATGATCCAGCAATCTTACCCCTGGGT[A/G]TATATCTAAAGAAAAGACACATGCTTATAGCAGCACTACCAACAGCCAAG	2255
1_64904974-0_B_U_2899895741	1_64904974	BOT	[T/C]	0045654187	AATTGCCTTCAAATCAATTTCAAAAAGAGGTTGAGAATCCTATCTTGCTA			0	0	0	NA	Custom	unknown	0	TOP	TCAGTTTTCACATCTGTAAAATGATCTAATCACTTAAGTGTTTTCTAGCA[A/G]TAGCAAGATAGGATTCTCAACCTCTTTTTGAAATTGATTTGAAGGCAATT	TCAGTTTTCACATCTGTAAAATGATCTAATCACTTAAGTGTTTTCTAGCA[A/G]TAGCAAGATAGGATTCTCAACCTCTTTTTGAAATTGATTTGAAGGCAATT	2255
1_6491791-0_T_U_2899893778	1_6491791	TOP	[A/G]	0087754579	GGGCTGCTTCCTAGAGATCAAGGCAGCAGGAGGCCGGTGGAGCTCTCCCC			0	0	0	NA	Custom	Unknown	0	TOP	GGGCTGCTTCCTAGAGATCAAGGCAGCAGGAGGCCGGTGGAGCTCTCCCC[A/G]GGCGCATTGCTCACAGCGCGGGTCTGCCTCTGCACACGGCCCACTGCCGC	GGGCTGCTTCCTAGAGATCAAGGCAGCAGGAGGCCGGTGGAGCTCTCCCC[A/G]GGCGCATTGCTCACAGCGCGGGTCTGCCTCTGCACACGGCCCACTGCCGC	2255
1_65052621-0_B_U_2899895746	1_65052621	BOT	[T/C]	0092619378	TCAAGATAGACTGTAGAGATTACAAGAAAAATAGGAAGTAGAGAGAGAAG			0	0	0	NA	Custom	unknown	0	BOT	TCAAGATAGACTGTAGAGATTACAAGAAAAATAGGAAGTAGAGAGAGAAG[T/C]TAAATGACACTACAAAGAACCAACCAAATACAGAAGGTAGGATAATCTAC	GTAGATTATCCTACCTTCTGTATTTGGTTGGTTCTTTGTAGTGTCATTTA[A/G]CTTCTCTCTCTACTTCCTATTTTTCTTGTAATCTCTACAGTCTATCTTGA	2255
1_65125139-0_T_U_2899997246	1_65125139	TOP	[A/C]	0009723405	AGGTCCACTAGAGAATTTTACACCACCCCACCCCAAGGCCCATGTTATTA			0	0	0	NA	Custom	unknown	0	BOT	NG[T/G]TAATAACATGGGCCTTGGGGTGGGGTGGTGTAAAATTCTCTAGTGGACCT	AGGTCCACTAGAGAATTTTACACCACCCCACCCCAAGGCCCATGTTATTA[A/C]CN	2255
1_65205206-0_B_U_2899895751	1_65205206	BOT	[T/C]	0055790921	TTTTTAATTTCACGGCTGCAGTCACCATCTGCAGTGAGTTTGGAGCCCTC			0	0	0	NA	Custom	unknown	0	TOP	TCATGGCAAATAGATGGAGAAATAGTGGAAACAGTGGCAGACTTTATTTT[A/G]GAGGGCTCCAAACTCACTGCAGATGGTGACTGCAGCCGTGAAATTAAAAA	TCATGGCAAATAGATGGAGAAATAGTGGAAACAGTGGCAGACTTTATTTT[A/G]GAGGGCTCCAAACTCACTGCAGATGGTGACTGCAGCCGTGAAATTAAAAA	2255
1_65255267-0_T_U_2899995814	1_65255267	TOP	[A/C]	0004657471	CCTGAAATCCTACTCCTGGGCATAAATCTAGAGAAAGCTGCAATTTGAGA			0	0	0	NA	Custom	Unknown	0	BOT	NC[T/G]TCTCAAATTGCAGCTTTCTCTAGATTTATGCCCAGGAGTAGGATTTCAGG	CCTGAAATCCTACTCCTGGGCATAAATCTAGAGAAAGCTGCAATTTGAGA[A/C]GN	2255
1_65359374-0_B_U_2899895752	1_65359374	BOT	[T/C]	0092780499	CACTAGATTGTATCATTAGATGTGTATCTAGAGAAAGTCCAACCTGGTTA			0	0	0	NA	Custom	Unknown	0	BOT	CACTAGATTGTATCATTAGATGTGTATCTAGAGAAAGTCCAACCTGGTTA[T/C]ACAACTCTGACCAAATGGCCCTACAGAGCAGTGGTCCCCATCCTGGCACC	GGTGCCAGGATGGGGACCACTGCTCTGTAGGGCCATTTGGTCAGAGTTGT[A/G]TAACCAGGTTGGACTTTCTCTAGATACACATCTAATGATACAATCTAGTG	2255
1_65409490-0_B_U_2899895754	1_65409490	BOT	[T/G]	0086774353	CAGATGTGATGTGAGGGTTGGAGGAAGCCAGATCAAGCATGAAACTGGCG			0	0	0	NA	Custom	unknown	0	BOT	CAGATGTGATGTGAGGGTTGGAGGAAGCCAGATCAAGCATGAAACTGGCG[T/G]ATGGAGAACATATCCATTGGAAAGCATGCCAGAGAGGAGAAGTTTGGGGG	CCCCCAAACTTCTCCTCTCTGGCATGCTTTCCAATGGATATGTTCTCCAT[A/C]CGCCAGTTTCATGCTTGATCTGGCTTCCTCCAACCCTCACATCACATCTG	2255
1_6541188-0_B_U_2900305792	1_6541188	BOT	[T/C]	0006733969	GAACATGGGGTGCACGTTGAGTTTGCTGAGACCAGTGTTCTTACTCTTAT			0	0	0	NA	Custom	unknown	0	TOP	GGATAAAGCAGTGTTAACAGAAAGGAGATGTGGCAGGGGCTTTTCAGGAC[A/G]ATAAGAGTAAGAACACTGGTCTCAGCAAACTCAACGTGCACCCCATGTTC	GGATAAAGCAGTGTTAACAGAAAGGAGATGTGGCAGGGGCTTTTCAGGAC[A/G]ATAAGAGTAAGAACACTGGTCTCAGCAAACTCAACGTGCACCCCATGTTC	2255
1_65508721-0_B_U_2899895756	1_65508721	BOT	[T/G]	0062623952	TATACGCTATTAAAAGATGTCTTGAATCAAACCGAGTGACCCAAAAGTAC			0	0	0	NA	Custom	Unknown	0	BOT	TATACGCTATTAAAAGATGTCTTGAATCAAACCGAGTGACCCAAAAGTAC[T/G]GGGGCTCCCAGAAGGTCAGCATCACTGCTCCCCAGAGTTTTGCCTTGCTT	AAGCAAGGCAAAACTCTGGGGAGCAGTGATGCTGACCTTCTGGGAGCCCC[A/C]GTACTTTTGGGTCACTCGGTTTGATTCAAGACATCTTTTAATAGCGTATA	2255
1_65557342-0_T_U_2899895761	1_65557342	TOP	[A/G]	0023758859	TATGGCCGTAGGGGAAAATCTAGTTGGTTACTCTTTTAGGGAAAATTTCT			0	0	0	NA	Custom	Unknown	0	BOT	AGAGGCTCTGAAAGCTCACACGGTACCAGAGAGAACTCAGCCAGGCTTTA[T/C]AGAAATTTTCCCTAAAAGAGTAACCAACTAGATTTTCCCCTACGGCCATA	TATGGCCGTAGGGGAAAATCTAGTTGGTTACTCTTTTAGGGAAAATTTCT[A/G]TAAAGCCTGGCTGAGTTCTCTCTGGTACCGTGTGAGCTTTCAGAGCCTCT	2255
1_65699739-0_B_U_2899993514	1_65699739	BOT	[T/C]	0002753441	ACAGTTACTAATAATTGGAAAGGCTCCAGAAATTCATACATGTGGAAAAT			0	0	0	NA	Custom	unknown	0	TOP	NN[A/G]ATTTTCCACATGTATGAATTTCTGGAGCCTTTCCAATTATTAGTAACTGT	NN[A/G]ATTTTCCACATGTATGAATTTCTGGAGCCTTTCCAATTATTAGTAACTGT	2255
1_65749699-0_T_U_2900005512	1_65749699	TOP	[A/C]	0075715980	AGGTCTGAAACTGGGACTGAATAGAAGAACTCAAGATAACACTGGTTCTT			0	0	0	NA	Custom	Unknown	0	TOP	AGGTCTGAAACTGGGACTGAATAGAAGAACTCAAGATAACACTGGTTCTT[A/C]TTTGGGTAACTGCAN	AGGTCTGAAACTGGGACTGAATAGAAGAACTCAAGATAACACTGGTTCTT[A/C]TTTGGGTAACTGCAN	2255
1_65789719-0_B_U_2899995815	1_65789719	BOT	[T/C]	0069737172	CAATGGTTTCCTGCTTGGGTGATGGACTGATAAAAGATGTTTGTTCACTT			0	0	0	NA	Custom	unknown	0	TOP	NC[A/G]AAGTGAACAAACATCTTTTATCAGTCCATCACCCAAGCAGGAAACCATTG	NC[A/G]AAGTGAACAAACATCTTTTATCAGTCCATCACCCAAGCAGGAAACCATTG	2255
1_65832724-0_T_U_2899895764	1_65832724	TOP	[A/C]	0050626223	TGGAACCTGTTCTTCTCTACAGAACTACTTGACGGTAATATTGTACCATT			0	0	0	NA	Custom	Unknown	0	TOP	TGGAACCTGTTCTTCTCTACAGAACTACTTGACGGTAATATTGTACCATT[A/C]CTTACTTTAGCCCAGACTTGAAGCCCCTGTTAAAAATGAATTATTTATTG	TGGAACCTGTTCTTCTCTACAGAACTACTTGACGGTAATATTGTACCATT[A/C]CTTACTTTAGCCCAGACTTGAAGCCCCTGTTAAAAATGAATTATTTATTG	2255
1_65870231-0_B_U_2899895766	1_65870231	BOT	[T/G]	0018754986	GTTCACTTTAAAAATAGGGTCTTTTTTTTTTTTACAAGGTTATAGTGAAA			0	0	0	NA	Custom	unknown	0	BOT	GTTCACTTTAAAAATAGGGTCTTTTTTTTTTTTACAAGGTTATAGTGAAA[T/G]GAAAATGAAAATTAAGGAGTAATAGAGGACTTTAAAAGAAAATAAAAGAA	TTCTTTTATTTTCTTTTAAAGTCCTCTATTACTCCTTAATTTTCATTTTC[A/C]TTTCACTATAACCTTGTAAAAAAAAAAAAGACCCTATTTTTAAAGTGAAC	2255
1_6591945-0_T_U_2899893781	1_6591945	TOP	[A/G]	0051617191	ACTTGCATAACATCACATGAGTAACAATAGCGAAAGGAAACCAACTACCC			0	0	0	NA	Custom	Unknown	0	BOT	AGCCAGAGTGTGCAGAACCAGAGGCGCGTACTCTCTCAGAACATGTGGTC[T/C]GGGTAGTTGGTTTCCTTTCGCTATTGTTACTCATGTGATGTTATGCAAGT	ACTTGCATAACATCACATGAGTAACAATAGCGAAAGGAAACCAACTACCC[A/G]GACCACATGTTCTGAGAGAGTACGCGCCTCTGGTTCTGCACACTCTGGCT	2255
1_65920481-0_B_U_2899895769	1_65920481	BOT	[G/C]	0045703869	GGAACCCAGTAAGTGATACAAAATTTGGGCCGCTTTCTACACTTTTGGTG	0043754267	GGAACCCAGTAAGTGATACAAAATTTGGGCCGCTTTCTACACTTTTGGTC	0	0	0	NA	Custom	unknown	0	TOP	CCCTTTGGCTGGTGTGTTTTATTAGTGCCTCTGGGCATTTGGAGTGATGT[C/G]ACCAAAAGTGTAGAAAGCGGCCCAAATTTTGTATCACTTACTGGGTTCCT	CCCTTTGGCTGGTGTGTTTTATTAGTGCCTCTGGGCATTTGGAGTGATGT[C/G]ACCAAAAGTGTAGAAAGCGGCCCAAATTTTGTATCACTTACTGGGTTCCT	2255
1_65948604-0_B_U_2899895771	1_65948604	BOT	[T/C]	0009744906	CAGTCATACTGAGAAAAAGCAGCAGCATTTTAGTGGACACACGGAAGTAA			0	0	0	NA	Custom	Unknown	0	TOP	CTTGAAAAATGTCTGCAGAGGCTGACAGTATATTTACATGTGATGCATGC[A/G]TTACTTCCGTGTGTCCACTAAAATGCTGCTGCTTTTTCTCAGTATGACTG	CTTGAAAAATGTCTGCAGAGGCTGACAGTATATTTACATGTGATGCATGC[A/G]TTACTTCCGTGTGTCCACTAAAATGCTGCTGCTTTTTCTCAGTATGACTG	2255
1_65973776-0_T_U_2899895773	1_65973776	TOP	[A/G]	0034784520	TTGTCATGCTAGCCCTAGGAAACTTGTTGCTCAGTCGCCCAGTCATGTCC			0	0	0	NA	Custom	unknown	0	BOT	TGAGGGACAGGGAGGCCTGGAGTGCTGCAGTTCATGGGGTCACAAAGAGT[T/C]GGACATGACTGGGCGACTGAGCAACAAGTTTCCTAGGGCTAGCATGACAA	TTGTCATGCTAGCCCTAGGAAACTTGTTGCTCAGTCGCCCAGTCATGTCC[A/G]ACTCTTTGTGACCCCATGAACTGCAGCACTCCAGGCCTCCCTGTCCCTCA	2255
1_66022557-0_B_U_2899895775	1_66022557	BOT	[T/C]	0065614828	TCACTGGAAAAGACCCTGATGCTGGGAAAGATTGAAGGCAGGAGAAGAGG			0	0	0	NA	Custom	Unknown	0	TOP	ATGTCCATCACGTCCGTGATGCTATCCAACCATCTCATCCCCTGTCATCC[A/G]CCTCTTCTCCTGCCTTCAATCTTTCCCAGCATCAGGGTCTTTTCCAGTGA	ATGTCCATCACGTCCGTGATGCTATCCAACCATCTCATCCCCTGTCATCC[A/G]CCTCTTCTCCTGCCTTCAATCTTTCCCAGCATCAGGGTCTTTTCCAGTGA	2255
1_66072522-0_B_U_2899895776	1_66072522	BOT	[T/C]	0046626247	CTTTGGAGGCTGTTAGTTTTGTCCTTTGGAGTCTGGTCATTTAATCTCTC			0	0	0	NA	Custom	unknown	0	BOT	CTTTGGAGGCTGTTAGTTTTGTCCTTTGGAGTCTGGTCATTTAATCTCTC[T/C]TTCAAAGATGCATTAGTATTTTCCTGACAAACAGCTCATTCATTCATGGA	TCCATGAATGAATGAGCTGTTTGTCAGGAAAATACTAATGCATCTTTGAA[A/G]GAGAGATTAAATGACCAGACTCCAAAGGACAAAACTAACAGCCTCCAAAG	2255
[truncated: 74,946 more rows]
